# Supplementary material for: FNDC3B and BPGM Are Involved in Human Papillomavirus-Mediated Carcinogenesis of Cervical Cancer
Source: Front Oncol. 2021 Dec 16;11:783868. doi: 10.3389/fonc.2021.783868 (PMC8716600; doi:10.3389/fonc.2021.783868)
Supplement: Supplementary file 1 [file Presentation_1.zip]

Archive with 7 entries (7 files):
- Supporting Figure S1.tif
- Supporting Figure S2.tif
- Supporting Figure S3.tif
- Supporting Table S1. GSE138080.all.node.kME.xls
- Supporting Table S2-hub gene in M1.xlsx
- Supporting Table S3-hub gene in M7.xlsx
- Supporting Table S4.xlsx
