# Supplementary material for: FNDC3B and BPGM Are Involved in Human Papillomavirus-Mediated Carcinogenesis of Cervical Cancer
Source: Front Oncol. 2021 Dec 16;11:783868. doi: 10.3389/fonc.2021.783868 (PMC8716600; doi:10.3389/fonc.2021.783868)
Supplement: Supplementary file 1 [file Presentation_1.zip › Supporting Table S1. GSE138080.all.node.kME.xls]

Probe	ID	COL	ROW	NAME	SPOT_ID	CONTROL_TYPE	REFSEQ	GB_ACC	GENE	GENE_SYMBOL	GENE_NAME	UNIGENE_ID	ENSEMBL_ID	TIGR_ID	ACCESSION_STRING	CHROMOSOMAL_LOCATION	CYTOBAND	DESCRIPTION	GO_ID	SEQUENCE	SPOT_ID.1	ORDER	darkgrey_M15	greenyellow_M5	purple_M1	blue_M2	tan_M8	darkred_M16	grey60_M9	black_M6	cyan_M4	green_M7	lightyellow_M10	darkgreen_M12	midnightblue_M13	turquoise_M3	darkorange_M11	royalblue_M14	moduleColors	kME
12	12	266	148	A_24_P66027	A_24_P66027	FALSE	NM_004900	NM_004900	9582	APOBEC3B	apolipoprotein B mRNA editing enzyme, catalytic polypeptide-like 3B	Hs.226307	ENST00000407298	NP075413	ref|NM_004900|ref|NM_145699|ens|ENST00000407298|ens|ENST00000333467	chr22:37717484-37717543	hs|22q13.1	Homo sapiens apolipoprotein B mRNA editing enzyme, catalytic polypeptide-like 3B (APOBEC3B), mRNA [NM_004900]	GO:0003723(RNA binding)|GO:0005575(cellular_component)|GO:0008150(biological_process)|GO:0008270(zinc ion binding)|GO:0016787(hydrolase activity)|GO:0016814(hydrolase activity, acting on carbon-nitrogen (but not peptide) bonds, in cyclic amidines)|GO:0046872(metal ion binding)	GCTGCCCGCATCTATGATTACGACCCCCTATATAAGGAGGCGCTGCAAATGCTGCGGGAT	NA	12	-0.161591032704814	0.645839505503255	0.706540678211957	0.339000647110614	0.400227999699739	0.391571159326824	0.459440490609413	0.278212362971204	-0.221050269790555	-0.21117607370441	-0.580236720878904	-0.525453253196225	-0.50652997822329	-0.550117594781585	-0.26125012866639	-0.270893211715682	purple_M1	0.706540678211957
19	19	266	134	A_32_P30710	A_32_P30710	FALSE	NM_000978	NM_000978	9349	RPL23	ribosomal protein L23	Hs.406300	ENST00000245857	THC2496402	ref|NM_000978|gb|BC034378|ens|ENST00000245857|ens|ENST00000378096	chr17:34260229-34260170	hs|17q12	Homo sapiens ribosomal protein L23 (RPL23), mRNA [NM_000978]	GO:0003735(structural constituent of ribosome)|GO:0005622(intracellular)|GO:0005737(cytoplasm)|GO:0005829(cytosol)|GO:0005840(ribosome)|GO:0006412(translation)|GO:0006414(translational elongation)|GO:0006610(ribosomal protein import into nucleus)	ACGAAAGTCATACCGTAGAAAAGATGGCGTGTTTCTTTATTTTGAAGATAATGCAGGAGT	NA	19	0.344723721792497	0.30735797849773	0.355137581168263	0.698734224629196	0.658250218944578	-0.05083781581583	-0.162150542737721	-0.405862927574411	-0.615667395715591	0.192293619806774	-0.308830333571687	-0.134765269912434	-0.491406963095675	-0.621944124955952	-0.541137325292873	-0.51311851795047	blue_M2	0.698734224629196
22	22	266	128	A_32_P86028	A_32_P86028	FALSE	NM_001017	NM_001017	6207	RPS13	ribosomal protein S13	Hs.446588	ENST00000228140	THC2528821	ref|NM_001017|ens|ENST00000228140|gb|AK312060|gb|X79239	chr11:17053669-17053610	hs|11p15.1	Homo sapiens ribosomal protein S13 (RPS13), mRNA [NM_001017]	GO:0003729(mRNA binding)|GO:0003735(structural constituent of ribosome)|GO:0005515(protein binding)|GO:0005622(intracellular)|GO:0005634(nucleus)|GO:0005730(nucleolus)|GO:0005829(cytosol)|GO:0005840(ribosome)|GO:0006414(translational elongation)|GO:0022627(cytosolic small ribosomal subunit)|GO:0033119(negative regulation of RNA splicing)	TCTAAGGGACTTGCTCCTGATCTTCCTGAAGATCTCTACCATTTAATTAAGAAAGCAGTT	NA	22	0.320516817100564	0.259574117911023	0.265295614614621	0.822712353709005	0.691317777208132	-0.121860821449063	-0.35524900502286	-0.643671826022607	-0.744363751119692	0.405698411663636	-0.132254212779414	0.00676677265383043	-0.463058524303763	-0.631455197373729	-0.597804404117154	-0.554656407546688	blue_M2	0.822712353709005
24	24	266	124	A_23_P65830	A_23_P65830	FALSE	NM_198527	NM_198527	374659	HDDC3	HD domain containing 3	Hs.349979	ENST00000330334	THC2472723	ref|NM_198527|ens|ENST00000330334|ens|ENST00000394272|gb|CR625970	chr15:89275366-89275307	hs|15q26.1	Homo sapiens HD domain containing 3 (HDDC3), mRNA [NM_198527]	GO:0003824(catalytic activity)	AGTCTGAAGGTCTCCTGCTAACTAAGCTGAGCCCCGCGTGGTGGGAATCAGATGTACCCA	NA	24	0.293131414006177	0.0536940295971772	0.188841533496645	0.418650659650706	0.204357598390994	-0.0852833639781234	-0.0989635016295729	-0.364981610292754	-0.291704940183317	0.174787577826762	-0.146066111773823	-0.378853365710549	-0.436811159219805	-0.249547946760248	-0.603678287395183	-0.374332860247098	blue_M2	0.418650659650706
30	30	266	112	A_24_P835500	A_24_P835500	FALSE	NM_001034841	NM_001034841	162073	ITPRIPL2	inositol 1,4,5-triphosphate receptor interacting protein-like 2	Hs.648523	ENST00000381440	THC2508446	ref|NM_001034841|ens|ENST00000381440|gb|AK026647|thc|THC2508446	chr16:19040345-19040404	hs|16p12.3	Homo sapiens inositol 1,4,5-triphosphate receptor interacting protein-like 2 (ITPRIPL2), mRNA [NM_001034841]	GO:0016020(membrane)|GO:0016021(integral to membrane)	TTCGTTTTCTCTTGCAGGTTGGAGTAAATTTGCACTTTGAATCATGTGGGTCATTTGGGG	NA	30	-0.19362568177293	-0.248353071364906	-0.308340300165627	-0.224220291303866	-0.0558894205380332	-0.337975761201209	-0.0825671029540039	-0.0905815629974538	0.237455983100486	0.09040419939172	0.233670547600248	0.332409644844515	0.233908441126154	0.281637565693704	0.152878873774253	0.163131060355873	turquoise_M3	0.281637565693704
35	35	266	102	A_23_P202696	A_23_P202696	FALSE	NM_016506	NM_016506	55709	KBTBD4	kelch repeat and BTB (POZ) domain containing 4	Hs.656205	ENST00000395288	THC2461224	ref|NM_016506|ref|NM_018095|ref|NR_024222|ens|ENST00000395288	chr11:47550666-47550607	hs|11p11.2	Homo sapiens kelch repeat and BTB (POZ) domain containing 4 (KBTBD4), transcript variant 2, mRNA [NM_016506]	GO:0005515(protein binding)	GGCTAGTTGATCATTTTTCCACAAAGAATTAGGTGTTAAGAGTTTTCCTTCAGGCTTTAC	NA	35	0.447909471648727	0.427045282391253	0.566971682381002	0.812471280685202	0.701741293594783	0.105467183652354	-0.0384700613483207	-0.308972299336197	-0.72638124912033	0.152035232874321	-0.435238927410128	-0.213358026190038	-0.632718276727649	-0.783574701059003	-0.565036373156851	-0.545006398073958	blue_M2	0.812471280685202
38	38	266	96	A_24_P329635	A_24_P329635	FALSE	NM_000368	NM_000368	7248	TSC1	tuberous sclerosis 1	Hs.370854	ENST00000298552	THC2522143	ref|NM_000368|ens|ENST00000298552|gb|AF013168|gb|D87683	chr9:134756691-134756632	hs|9q34.13	Homo sapiens tuberous sclerosis 1 (TSC1), transcript variant 1, mRNA [NM_000368]	GO:0001952(regulation of cell-matrix adhesion)|GO:0005624(membrane fraction)|GO:0005737(cytoplasm)|GO:0005829(cytosol)|GO:0005884(actin filament)|GO:0005938(cell cortex)|GO:0006407(rRNA export from nucleus)|GO:0008285(negative regulation of cell proliferation)|GO:0016020(membrane)|GO:0017148(negative regulation of translation)|GO:0030027(lamellipodium)|GO:0031397(negative regulation of protein ub…	GGATAAAATGGTACAATCTTAGTGAATGGGAATTGGAATCAAAAGAGTTTGCTGTCCTTC	NA	38	0.00662185900468846	-0.311578970432556	-0.238785999257214	-0.0321493298779359	0.0853592980277581	-0.204769713562479	-0.250923677261687	-0.179419758356393	0.0456004474714641	0.0398656843996159	0.107546189951239	0.518517172412658	0.0653601908620489	0.121068994923179	-0.107233042389152	0.0602523643806324	turquoise_M3	0.121068994923179
45	45	266	82	A_23_P253052	A_23_P253052	FALSE	NM_031462	NM_031462	83692	CD99L2	CD99 molecule-like 2	Hs.522805		THC2686136	ref|NM_031462|ref|NM_134446|ref|NM_134445|gb|AK126859	chrX:149685545-149685486	hs|Xq28	Homo sapiens CD99 molecule-like 2 (CD99L2), transcript variant 1, mRNA [NM_031462]	GO:0005515(protein binding)|GO:0005886(plasma membrane)|GO:0007155(cell adhesion)|GO:0016021(integral to membrane)|GO:0030054(cell junction)	CATCTGTTCACGTGCTTGTGTCCAGGTGTGACTTGTAAACTGTCTAGTGTTTGCATTAAA	NA	45	-0.448585703357237	-0.140494771748159	-0.0410228262629281	-0.65191210050678	-0.234795828685051	0.259971765813652	0.39898593550947	0.502174827344264	0.717552082621505	-0.648377058828661	-0.188943248884195	0.144598445187259	0.267291152346299	0.408637129722155	0.201451123089673	0.47560414442142	cyan_M4	0.717552082621505
47	47	266	78	A_23_P201647	A_23_P201647	FALSE	NM_173156	NM_173156	9887	SMG7	Smg-7 homolog, nonsense mediated mRNA decay factor (C. elegans)	Hs.591463		THC2467015	ref|NM_173156|ref|NM_201568|ref|NM_201569|gb|AB085674	chr1:181789598-181789657	hs|1q25.3	Homo sapiens Smg-7 homolog, nonsense mediated mRNA decay factor (C. elegans) (SMG7), transcript variant 1, mRNA [NM_173156]	GO:0000184(nuclear-transcribed mRNA catabolic process, nonsense-mediated decay)|GO:0005515(protein binding)|GO:0005634(nucleus)|GO:0005737(cytoplasm)|GO:0006406(mRNA export from nucleus)|GO:0035303(regulation of dephosphorylation)|GO:0051721(protein phosphatase 2A binding)	CAACATTCCAGTGTTTGAACTGTCACTGATTCTTGCGCCCTAGACAAGCTAACCAGGTTT	NA	47	-0.0706623819973174	0.569200357835592	0.355057518758439	0.3206373451674	0.274417953214544	-0.0332809322780395	0.0918599977925436	0.271473218138882	-0.208369421600901	0.0353769564129577	-0.252459508549098	-0.371211288782178	-0.424109244820173	-0.326979668501419	-0.440229777131441	-0.599251227576888	greenyellow_M5	0.569200357835592
52	52	266	68	A_23_P77000	A_23_P77000	FALSE	NM_014909	NM_014909	22846	VASH1	vasohibin 1	Hs.525479	ENST00000167106	THC2495973	ref|NM_014909|ens|ENST00000167106|gb|AB028959|gb|AL832588	chr14:76318965-76319024	hs|14q24.3	Homo sapiens vasohibin 1 (VASH1), mRNA [NM_014909]	GO:0001937(negative regulation of endothelial cell proliferation)|GO:0005576(extracellular region)|GO:0005615(extracellular space)|GO:0005634(nucleus)|GO:0005783(endoplasmic reticulum)|GO:0007049(cell cycle)|GO:0007050(cell cycle arrest)|GO:0016525(negative regulation of angiogenesis)|GO:0043537(negative regulation of blood vessel endothelial cell migration)	GTTGTACTAGACTTTGTTCAGGCTGTTCTCATCTCAGTATTGCCCCTTCCTTTCACTTTC	NA	52	-0.341864806118072	-0.485382697187203	-0.552302801515074	-0.633795369570624	-0.535236888478163	-0.264945128055117	-0.0695608838599834	0.447414625084289	0.647481610850597	-0.106685332505325	0.374470406301322	0.463221937890482	0.43084437822018	0.705914165599465	0.239498927613877	0.252880306358332	turquoise_M3	0.705914165599465
57	57	266	58	A_24_P253251	A_24_P253251	FALSE	NM_003045	NM_003045	6541	SLC7A1	solute carrier family 7 (cationic amino acid transporter, y+ system), member 1	Hs.14846	ENST00000380752	THC2762598	ref|NM_003045|ens|ENST00000380752|gb|AK124591|gb|AK022999	chr13:28982152-28982093	hs|13q12.3	Homo sapiens solute carrier family 7 (cationic amino acid transporter, y+ system), member 1 (SLC7A1), mRNA [NM_003045]	GO:0004872(receptor activity)|GO:0005887(integral to plasma membrane)|GO:0006810(transport)|GO:0006865(amino acid transport)|GO:0015171(amino acid transmembrane transporter activity)|GO:0015181(arginine transmembrane transporter activity)|GO:0015809(arginine transport)|GO:0016020(membrane)	CAAGGCAAATGATTTTGTGTTTCTTGATGACAGACTATTAAGTTTGGGACTTATTTTCCC	NA	57	0.266936104024652	0.403039339070532	0.0688824592072255	0.61581111576584	0.330433328716938	-0.289542661699559	-0.43709227095393	-0.394222109416965	-0.658521349598878	0.506979579657568	0.101849522687887	-0.354676688002073	-0.346663192451276	-0.469153803065084	-0.266861607086011	-0.545758987173489	blue_M2	0.61581111576584
62	62	266	48	A_24_P148907	A_24_P148907	FALSE	NM_006439	NM_006439	10586	MAB21L2	mab-21-like 2 (C. elegans)	Hs.584852	ENST00000317605	THC2472779	ref|NM_006439|ens|ENST00000317605|gb|AF370007|gb|CR620783	chr4:151724441-151724500	hs|4q31.3	Homo sapiens mab-21-like 2 (C. elegans) (MAB21L2), mRNA [NM_006439]	GO:0005634(nucleus)|GO:0007275(multicellular organismal development)|GO:0007399(nervous system development)|GO:0008284(positive regulation of cell proliferation)|GO:0010172(embryonic body morphogenesis)|GO:0043010(camera-type eye development)	CAACTACCACATGAAGACGCTGCTGCTGTACGAGTGCGAGAAACACCCACGAGAAACGGA	NA	62	0.344055385922187	-0.399075170775553	-0.162091064575367	-0.097371830326771	-0.145890396502099	-0.174674696431284	-0.0475394954860907	-0.114452209720148	0.0275874748097706	0.00986350829403049	0.110461193488243	0.23792427652956	0.223230922577036	0.173686979201948	0.22015325954539	0.159796276778368	turquoise_M3	0.173686979201948
64	64	266	44	A_23_P149281	A_23_P149281	FALSE	NM_004431	NM_004431	1969	EPHA2	EPH receptor A2	Hs.171596	ENST00000358432	THC2467358	ref|NM_004431|ens|ENST00000358432|ens|ENST00000407976|gb|DQ895231	chr1:16328559-16324387	hs|1p36.13	Homo sapiens EPH receptor A2 (EPHA2), mRNA [NM_004431]	GO:0000166(nucleotide binding)|GO:0004872(receptor activity)|GO:0005003(ephrin receptor activity)|GO:0005524(ATP binding)|GO:0005887(integral to plasma membrane)|GO:0006468(protein amino acid phosphorylation)|GO:0007165(signal transduction)|GO:0007275(multicellular organismal development)|GO:0016020(membrane)|GO:0016021(integral to membrane)|GO:0016740(transferase activity)|GO:0030182(neuron diff…	GCCGGCTACACTGCCATCGAGAAGGTGGTGCAGATGACCAACGACGACATCAAGAGGATT	NA	64	-0.0127409510469986	0.284833604651317	0.190160015894421	0.335294526988157	0.197988340069584	-0.224965484902744	-0.0736541127372514	-0.133254016128294	-0.353790411782569	0.283482367751337	-0.0508188681007888	-0.458573227915813	-0.390032637142771	-0.323389260547447	-0.273531296918164	-0.382034458613467	blue_M2	0.335294526988157
66	66	266	40	A_24_P151920	A_24_P151920	FALSE	NM_014573	NM_014573	27346	TMEM97	transmembrane protein 97	Hs.199695	ENST00000336687	THC2686291	ref|NM_014573|gb|BC091504|ens|ENST00000336687|ens|ENST00000226230	chr17:23677691-23677750	hs|17q11.2	Homo sapiens transmembrane protein 97 (TMEM97), mRNA [NM_014573]	GO:0001558(regulation of cell growth)|GO:0003674(molecular_function)|GO:0005575(cellular_component)|GO:0016020(membrane)|GO:0016021(integral to membrane)	CTGCAAGTGGATTCGAACTCCTGCAATCATCTACTCTGTTCACACCATGACAACCTTAAT	NA	66	0.1700741592522	0.334204209250482	0.586409505022339	0.295838985615637	0.292571708867279	0.44766147945268	0.429390935989066	-0.0502656232192598	-0.0969795182914786	-0.307159779790568	-0.527389352310883	-0.384913248617932	-0.370214020566945	-0.367878720176944	-0.318684539226051	-0.0927320713663282	purple_M1	0.586409505022339
67	67	266	38	A_24_P252223	A_24_P252223	FALSE	NM_021945	NM_021945	63027	SLC22A23	solute carrier family 22, member 23	Hs.713588		THC2467179	ref|NM_021945|ref|NM_015482|gb|AK172770|gb|BC022217	chr6:3215404-3215345	hs|6p25.2	Homo sapiens solute carrier family 22, member 23 (SLC22A23), transcript variant 2, mRNA [NM_021945]	GO:0005215(transporter activity)|GO:0006811(ion transport)|GO:0016020(membrane)|GO:0016021(integral to membrane)	ACACCCCTCCGTTCCGCTAGCCTACCCTGTCAGCCTTTCAATAAAAGTTATGCACAAATG	NA	67	-0.105907826213782	-0.581155307687843	-0.834041629897749	-0.541783093556204	-0.6918447980677	-0.346510617050144	-0.474733420939105	-0.166683106101901	0.308404082797517	0.336061330602383	0.797441439494722	0.377006888875334	0.787448812127646	0.766865974039612	0.483301484879521	0.290772128562722	turquoise_M3	0.766865974039612
96	96	266	149	A_23_P215419	A_23_P215419	FALSE	NM_004968	NM_004968	3382	ICA1	islet cell autoantigen 1, 69kDa	Hs.487561		NP081731	ref|NM_004968|ref|NM_001136020|ref|NM_022307|gb|BC008640	chr7:8120150-8120091	hs|7p21.3	Homo sapiens islet cell autoantigen 1, 69kDa (ICA1), transcript variant 2, mRNA [NM_004968]	GO:0000139(Golgi membrane)|GO:0003674(molecular_function)|GO:0005515(protein binding)|GO:0005737(cytoplasm)|GO:0005794(Golgi apparatus)|GO:0005829(cytosol)|GO:0006836(neurotransmitter transport)|GO:0016020(membrane)|GO:0030054(cell junction)|GO:0030667(secretory granule membrane)|GO:0030672(synaptic vesicle membrane)|GO:0031410(cytoplasmic vesicle)|GO:0045202(synapse)	TGACCTCGACCCACTCTCAAATCCTGATGCTGTTGGGAAAACCGATAAAGAACACGAATT	NA	96	-0.260374416199958	-0.26355485869391	-0.0307595484900805	-0.218228620185071	-0.0317151977073472	-0.0802590377760737	0.0819124227380463	0.261725289082967	0.337773776408066	-0.303578861042794	-0.149231532917986	0.227568189622601	-0.116549616811982	0.145104740237269	-0.10676287108598	0.225404116931896	cyan_M4	0.337773776408066
97	97	266	147	A_23_P145874	A_23_P145874	FALSE	NM_152703	NM_152703	219285	SAMD9L	sterile alpha motif domain containing 9-like	Hs.489118	ENST00000318238	THC2471082	ref|NM_152703|gb|AB095926|ens|ENST00000318238|gb|AK304779	chr7:92598214-92598155	hs|7q21.2	Homo sapiens sterile alpha motif domain containing 9-like (SAMD9L), mRNA [NM_152703]		CATTGATATCCACTGGTCACATCATAACTGTCTATAGGGCAATAAAATCTGTGTTAAACT	NA	97	-0.0926972996130752	0.315680036677975	0.119434808348377	0.191611256771771	0.166477199386029	-0.102207385578571	-0.0908333894909194	0.328244457247133	-0.194563291892158	0.130958161825221	-0.049441808185941	-0.0491181950762456	-0.189998965637157	-0.237031554335118	-0.0203016038680736	-0.229837206643898	black_M6	0.328244457247133
100	100	266	141	A_23_P253029	A_23_P253029	FALSE	NM_032515	NM_032515	666	BOK	BCL2-related ovarian killer	Hs.293753	ENST00000318407	THC2462283	ref|NM_032515|ens|ENST00000318407|gb|BC006203|gb|BC017214	chr2:242161691-242161750	hs|2q37.3	Homo sapiens BCL2-related ovarian killer (BOK), mRNA [NM_032515]	GO:0005575(cellular_component)|GO:0006917(induction of apoptosis)|GO:0042981(regulation of apoptosis)|GO:0046983(protein dimerization activity)	TCCAGGCCAGCACACCTAACCCATGGATGTGGAACCTACGGCCGAGAAGGAATGTTGCAT	NA	100	-0.138488178003927	-0.637680026280959	-0.670736867281635	-0.274640100097375	-0.55437180203049	-0.428257954426561	-0.443908306969525	-0.147720156037494	0.192055183721505	0.410439454360194	0.650409446698284	0.214683145157288	0.279476741721329	0.577860554982017	-0.038708154748575	-0.0748350402992257	turquoise_M3	0.577860554982017
102	102	266	137	A_24_P298846	A_24_P298846	FALSE	NM_001029863	NM_001029863	387263	C6orf120	chromosome 6 open reading frame 120	Hs.591375	ENST00000332290	THC2462305	ref|NM_001029863|ens|ENST00000332290|gb|AK295962|gb|AK295061	chr6:169844860-169844919	hs|6q27	Homo sapiens chromosome 6 open reading frame 120 (C6orf120), mRNA [NM_001029863]	GO:0005576(extracellular region)	GCGAGTTCGAGATGAAGGTGTACTACGACGGCACGGTCGAGCAGCACCCGTTCGGCGAGG	NA	102	-0.0611752926889527	0.227179767523784	-0.00213039203314588	-0.117074703377607	-0.189411362666505	0.059630080859795	0.00934463623653876	0.388698119049086	0.139382137512956	-0.128093120468751	-0.0745718649661972	-0.24344685885222	-0.140183848096161	0.0710381498218199	-0.202998111324425	-0.157631988898429	cyan_M4	0.139382137512956
103	103	266	135	A_23_P141315	A_23_P141315	FALSE	NM_001014445	NM_001014445	54475	NLE1	notchless homolog 1 (Drosophila)	Hs.85570	ENST00000262335	NP1176229	ref|NM_001014445|ref|NM_018096|ens|ENST00000262335|gb|CR598429	chr17:30483373-30483314	hs|17q12	Homo sapiens notchless homolog 1 (Drosophila) (NLE1), transcript variant 2, mRNA [NM_001014445]	GO:0001826(inner cell mass cell differentiation)|GO:0005634(nucleus)|GO:0007219(Notch signaling pathway)	AGCCAGAAATCGAAGGTCACAGGAAGTTGTCACTGAACTTGGCCCGTGTCTGCTACTCTG	NA	103	-0.347311746778552	-0.235992840720271	-0.163785564781222	-0.591891561870871	-0.494883683240327	0.0845984063923153	0.369010944871541	0.545809428713209	0.655202689241943	-0.344037014285216	-0.00269575543197819	-0.112599711213154	0.0100003425624615	0.478888790123339	-0.0441698104841209	0.150388997917575	cyan_M4	0.655202689241943
104	104	266	133	A_23_P87351	A_23_P87351	FALSE	NM_001033	NM_001033	6240	RRM1	ribonucleotide reductase M1	Hs.445705	ENST00000300738	THC2644510	ref|NM_001033|ens|ENST00000300738|gb|AK122695|gb|CR622023	chr11:4116523-4116582	hs|11p15.4	Homo sapiens ribonucleotide reductase M1 (RRM1), mRNA [NM_001033]	GO:0004748(ribonucleoside-diphosphate reductase activity)|GO:0005515(protein binding)|GO:0005524(ATP binding)|GO:0005737(cytoplasm)|GO:0005829(cytosol)|GO:0005971(ribonucleoside-diphosphate reductase complex)|GO:0006260(DNA replication)|GO:0009263(deoxyribonucleotide biosynthetic process)|GO:0016491(oxidoreductase activity)|GO:0017076(purine nucleotide binding)|GO:0051259(protein oligomerization)…	GAAGACTTCAGTTTTGTTAAGGAGATTTAGTTTTACTGCTTTGACTGGTGGGTCTCTAGA	NA	104	0.241977660057709	0.549264096769098	0.73635994837979	0.73833594893582	0.7738544386255	0.322827179176137	0.278788861787178	-0.373038746981365	-0.638174856459177	0.0141986847124177	-0.574228420826583	-0.348856338873232	-0.680072136719399	-0.848272946660973	-0.471636718757266	-0.439594336999581	purple_M1	0.73635994837979
106	106	266	129	A_23_P155677	A_23_P155677	FALSE	NM_005339	NM_005339	3093	UBE2K	ubiquitin-conjugating enzyme E2K (UBC1 homolog, yeast)	Hs.714332	ENST00000261427	THC2468781	ref|NM_005339|ref|NM_001111112|ref|NM_001111113|ens|ENST00000261427	chr4:39457418-39457477	hs|4p14	Homo sapiens ubiquitin-conjugating enzyme E2K (UBC1 homolog, yeast) (UBE2K), transcript variant 1, mRNA [NM_005339]	GO:0004842(ubiquitin-protein ligase activity)|GO:0005515(protein binding)|GO:0005737(cytoplasm)|GO:0006511(ubiquitin-dependent protein catabolic process)|GO:0016874(ligase activity)|GO:0019787(small conjugating protein ligase activity)|GO:0043687(post-translational protein modification)|GO:0051246(regulation of protein metabolic process)	GATTTTGGGGTCTATAGAGATTGCTTTATTGGATACTTCAAGTCATTCTTGCTTGCACTT	NA	106	0.306412393130502	0.516989230628419	0.367262038507805	0.877693458239087	0.739733930413759	-0.0992634623658175	-0.328286405272315	-0.503962165148252	-0.875970570362992	0.440798461789556	-0.176937472304727	-0.071700447174427	-0.469212250840828	-0.776300439738106	-0.419379071994201	-0.581728794662556	blue_M2	0.877693458239087
112	112	266	117	A_24_P838448	A_24_P838448	FALSE	NR_015410	NR_015410	401237	FLJ22536	hypothetical locus LOC401237	Hs.399719		THC2501776	ref|NR_015410|gb|AK022865|gb|AK026189|thc|THC2501776	chr6:22302445-22302504	hs|6p22.3	Homo sapiens hypothetical locus LOC401237 (FLJ22536), non-coding RNA [NR_015410]		TTCACTGTCTAATTTTCCAGAGCCCCTCATATAAGGAACTGTATTATTGGTATAATCATC	NA	112	-0.368887458942138	0.0153632904254796	0.0398064191244618	-0.318311655815943	-0.00724361267775426	0.350415092703216	0.256909828715489	0.189865566617355	0.28649366973141	-0.388041616366078	-0.149204554971158	0.151427216652814	0.272046953060277	0.0714956592293349	0.541863742610668	0.543096176753743	cyan_M4	0.28649366973141
122	122	266	97	A_23_P204947	A_23_P204947	FALSE	NM_004004	NM_004004	2706	GJB2	gap junction protein, beta 2, 26kDa	Hs.524894	ENST00000382844	THC2462198	ref|NM_004004|ens|ENST00000382844|ens|ENST00000382848|gb|BC017048	chr13:19659974-19659915	hs|13q12.11	Homo sapiens gap junction protein, beta 2, 26kDa (GJB2), mRNA [NM_004004]	GO:0000139(Golgi membrane)|GO:0005243(gap junction channel activity)|GO:0005515(protein binding)|GO:0005886(plasma membrane)|GO:0005922(connexon complex)|GO:0006810(transport)|GO:0007267(cell-cell signaling)|GO:0007605(sensory perception of sound)|GO:0016021(integral to membrane)|GO:0016328(lateral plasma membrane)|GO:0030054(cell junction)|GO:0030539(male genitalia development)	ATTCTGTTGATTAAAGATGAGCTTTGTCTACTTCAAAAGTTTGTTTGCTTACCCCTTCAG	NA	122	0.319223578835533	-0.258109415670339	-0.499597694541214	0.368117511129848	-0.121023424817714	-0.64882382851662	-0.796834368108609	-0.583948618570665	-0.59020062529386	0.908115122031851	0.658743394798462	-0.0121243258085657	0.0161748693013007	-0.000640169038086766	-0.125319460488341	-0.47924278863251	green_M7	0.908115122031851
126	126	266	89	A_23_P129829	A_23_P129829	FALSE	NM_139280	NM_139280	94103	ORMDL3	ORM1-like 3 (S. cerevisiae)	Hs.514151	ENST00000304046	THC2461115	ref|NM_139280|gb|BC017087|ens|ENST00000304046|gb|CR620858	chr17:35331084-35331025	hs|17q12	Homo sapiens ORM1-like 3 (S. cerevisiae) (ORMDL3), mRNA [NM_139280]	GO:0005783(endoplasmic reticulum)|GO:0016020(membrane)|GO:0016021(integral to membrane)	CTGGAGCCTTCTCCCCTCCCCAGTTGGACTAGGGGCAGTGTTAATTTTGAAAAGGTGTGG	NA	126	-0.324132495394254	-0.676036425655171	-0.6119547808609	-0.862027715182936	-0.739348260009947	-0.0378820461737326	-0.0273902478372029	0.262126362996601	0.775834563793541	-0.259028221736792	0.430655821035453	0.502781432542758	0.80748799543202	0.901754400131009	0.561898666741531	0.691111231686942	turquoise_M3	0.901754400131009
134	134	266	73	A_23_P107597	A_23_P107597	FALSE	NM_005603	NM_005603	5205	ATP8B1	ATPase, class I, type 8B, member 1	Hs.216623	ENST00000283684	THC2532933	ref|NM_005603|ens|ENST00000283684|gb|AF038007|gb|BC003534	chr18:53470400-53470341	hs|18q21.31	Homo sapiens ATPase, class I, type 8B, member 1 (ATP8B1), mRNA [NM_005603]	GO:0000166(nucleotide binding)|GO:0000287(magnesium ion binding)|GO:0004012(phospholipid-translocating ATPase activity)|GO:0005524(ATP binding)|GO:0005624(membrane fraction)|GO:0005887(integral to plasma membrane)|GO:0006754(ATP biosynthetic process)|GO:0008206(bile acid metabolic process)|GO:0015662(ATPase activity, coupled to transmembrane movement of ions, phosphorylative mechanism)|GO:0015721…	TGGCTTGGATACTTCTTATTGGACTTTTGTGAATGCTTTTTCAATTTTTGGAAGCATTGC	NA	134	0.0974001547866924	0.424591524764404	0.597339375303918	0.355531136392545	0.598887687757177	0.122799378447752	0.31783536306194	0.00212768775512244	-0.247811442510279	-0.227010634873548	-0.583129781593188	-0.116123559065783	-0.504492861909294	-0.561287800439122	-0.342750171866635	-0.196565050666333	purple_M1	0.597339375303918
138	138	266	65	A_23_P152107	A_23_P152107	FALSE	NM_194259	NM_194259	7329	UBE2I	ubiquitin-conjugating enzyme E2I (UBC9 homolog, yeast)	Hs.302903		NP081817	ref|NM_194259|ref|NM_003345|ref|NM_194261|ref|NM_194260	chr16:1314949-1315008	hs|16p13.3	Homo sapiens ubiquitin-conjugating enzyme E2I (UBC9 homolog, yeast) (UBE2I), transcript variant 2, mRNA [NM_194259]	GO:0000795(synaptonemal complex)|GO:0005515(protein binding)|GO:0005634(nucleus)|GO:0006511(ubiquitin-dependent protein catabolic process)|GO:0007049(cell cycle)|GO:0007059(chromosome segregation)|GO:0007067(mitosis)|GO:0016566(specific transcriptional repressor activity)|GO:0016605(PML body)|GO:0016874(ligase activity)|GO:0019787(small conjugating protein ligase activity)|GO:0043398(HLH domain b…	TCTCGATTCGCTGAATTGCCCGTTTCCATACAGGGTCTCTTCCTTCGGTCTTTTGTATTT	NA	138	-0.00978585909314655	0.344578766354075	0.453657527237568	0.291326367214447	0.366824739839978	0.137208279670043	0.357370487387733	0.287502938495745	-0.142034818457545	-0.135182558932598	-0.451024582446254	-0.259131851862741	-0.629780326992676	-0.436402383584577	-0.434270036421971	-0.455830908313656	purple_M1	0.453657527237568
142	142	266	57	A_24_P305467	A_24_P305467	FALSE	NM_017660	NM_017660	54815	GATAD2A	GATA zinc finger domain containing 2A	Hs.709287	ENST00000404158	THC2496807	ref|NM_017660|ens|ENST00000404158|gb|AK024670|gb|BC009034	chr19:19480473-19480532	hs|19p13.11	Homo sapiens GATA zinc finger domain containing 2A (GATAD2A), mRNA [NM_017660]	GO:0003700(transcription factor activity)|GO:0005634(nucleus)|GO:0005730(nucleolus)|GO:0006306(DNA methylation)|GO:0006350(transcription)|GO:0008270(zinc ion binding)|GO:0016564(transcription repressor activity)|GO:0016581(NuRD complex)|GO:0016607(nuclear speck)|GO:0030674(protein binding, bridging)|GO:0043565(sequence-specific DNA binding)|GO:0045892(negative regulation of transcription, DNA-dep…	AAAGGACAGCAAACAATTTTATAATCCTTAAAGTGTAATAGACGGTTACACTAGTGCAGG	NA	142	0.168809166190484	-0.520131732529843	-0.556927682576271	0.0102321852113243	-0.285081431704129	-0.628055150600173	-0.502283448393608	-0.275095123660573	-0.0991852484420709	0.508849129444855	0.480418429884166	0.0785170326824753	-0.0760088081187227	0.256910219667373	-0.181550820660338	-0.247308658932666	green_M7	0.508849129444855
144	144	266	53	A_24_P356721	A_24_P356721	FALSE	NM_000979	NM_000979	6141	RPL18	ribosomal protein L18	Hs.515517	ENST00000084795	THC2568712	ref|NM_000979|ens|ENST00000084795|gb|DQ403032|gb|DQ891451	chr19:53812864-53812438	hs|19q13.33	Homo sapiens ribosomal protein L18 (RPL18), mRNA [NM_000979]	GO:0003723(RNA binding)|GO:0003735(structural constituent of ribosome)|GO:0005622(intracellular)|GO:0005737(cytoplasm)|GO:0005829(cytosol)|GO:0005840(ribosome)|GO:0006414(translational elongation)|GO:0022625(cytosolic large ribosomal subunit)	TCAAGTTATACAGGTTTCTGGCCAGAAGAACCAACTCCACATTCAACCAGGTTGTGTTGA	NA	144	0.542069233786862	0.242564131623502	0.301137315679642	0.680307672076294	0.468589169919135	-0.2398295013336	-0.156071784595012	-0.299462792176162	-0.602591095600418	0.298205561521007	-0.230529129877419	-0.423289584397115	-0.627220983027279	-0.56764578275413	-0.605753365115652	-0.673064288452723	blue_M2	0.680307672076294
145	145	266	51	A_23_P356755	A_23_P356755	FALSE	NM_001806	NM_001806	1054	CEBPG	CCAAT/enhancer binding protein (C/EBP), gamma	Hs.429666	ENST00000284000	THC2464242	ref|NM_001806|ens|ENST00000284000|gb|BC007582|gb|U20240	chr19:38562533-38562592	hs|19q13.11	Homo sapiens CCAAT/enhancer binding protein (C/EBP), gamma (CEBPG), mRNA [NM_001806]	GO:0001889(liver development)|GO:0003700(transcription factor activity)|GO:0005634(nucleus)|GO:0006350(transcription)|GO:0006357(regulation of transcription from RNA polymerase II promoter)|GO:0006955(immune response)|GO:0008134(transcription factor binding)|GO:0016071(mRNA metabolic process)|GO:0030183(B cell differentiation)|GO:0042267(natural killer cell mediated cytotoxicity)|GO:0043353(enucl…	CCATGACTCAAAGACCCATTGGAGGCTATTTTCTGGGATCAGCACTGAAGAGTTGATTAG	NA	145	0.233308799565107	0.497573146338678	0.279156972197412	0.432202162351695	0.203740300558046	-0.0362682847570607	-0.0590059895844001	-0.181919830176058	-0.516935509801947	0.294442619672718	-0.097830983475493	-0.607163988510743	-0.342950260807158	-0.443635279315286	-0.167345468740607	-0.438144692460056	blue_M2	0.432202162351695
147	147	266	47	A_23_P345710	A_23_P345710	FALSE	NM_152531	NM_152531	152002	C3orf21	chromosome 3 open reading frame 21	Hs.478741		THC2487744	ref|NM_152531|gb|AK092474|gb|AK057046|gb|BC039067	chr3:196271473-196271414	hs|3q29	Homo sapiens chromosome 3 open reading frame 21 (C3orf21), mRNA [NM_152531]	GO:0016020(membrane)|GO:0016021(integral to membrane)	GAAGCAAGCACTTGAAGAGAAGGAAGGGGAGAAAGGGTCCCCCTTGCTGTCTGCCTCTGA	NA	147	-0.32969749708232	-0.219540625317379	-0.318755583541057	-0.519577142604746	-0.544059764468114	0.119531149553815	-0.0263747950910824	0.0709058919812356	0.41537939925116	-0.114376138706823	0.299364314920765	0.150702640769079	0.570521554031104	0.568667300489819	0.32987776219738	0.39183446460776	turquoise_M3	0.568667300489819
157	157	266	27	A_23_P110846	A_23_P110846	FALSE	NM_004779	NM_004779	9337	CNOT8	CCR4-NOT transcription complex, subunit 8	Hs.26703	ENST00000403027	THC2468160	ref|NM_004779|ens|ENST00000403027|ens|ENST00000285896|gb|CR611638	chr5:154236006-154236065	hs|5q33.2	Homo sapiens CCR4-NOT transcription complex, subunit 8 (CNOT8), mRNA [NM_004779]	GO:0003676(nucleic acid binding)|GO:0003700(transcription factor activity)|GO:0005515(protein binding)|GO:0005622(intracellular)|GO:0005634(nucleus)|GO:0005737(cytoplasm)|GO:0006350(transcription)|GO:0006355(regulation of transcription, DNA-dependent)|GO:0008285(negative regulation of cell proliferation)	TCAGATTTTTGGGTCATGTCTGTTGTATTTTCAGTAATGTGATTTCAGATGGTCATCTGG	NA	157	0.206951421321913	0.462313291158812	0.540184369670131	0.767915078905934	0.738899878510922	0.0111678706261101	-0.0477952126214816	-0.280724412964702	-0.666816711582615	0.134980090345813	-0.417661693884529	-0.159151448884615	-0.62654503818072	-0.776467201769275	-0.449546297872227	-0.484662616366192	tan_M8	0.738899878510922
159	159	266	23	A_23_P110699	A_23_P110699	FALSE	NM_052860	NM_052860	91975	ZNF300	zinc finger protein 300	Hs.134885	ENST00000274599	THC2515764	ref|NM_052860|gb|CR600345|ens|ENST00000274599|gb|BC117248	chr5:150254686-150254627	hs|5q33.1	Homo sapiens zinc finger protein 300 (ZNF300), mRNA [NM_052860]		CAGATTCAGTAAAGTTGATCTGTATGCATTTTCCCATCTCAAGCATATAAGTTGACCTGC	NA	159	-0.272275335616224	0.117192938976701	-0.0272272313310644	-0.303484868065844	-0.0399808193425318	-0.029605630372539	0.0786815493699325	0.311445352588459	0.326453344453032	-0.271404970240538	-0.0728860151420612	0.149735291198466	0.189107073446948	0.198738590744826	-0.016318312142831	0.058305322103474	purple_M1	-0.0272272313310644
184	184	265	144	A_23_P111381	A_23_P111381	FALSE	NM_004849	NM_004849	9474	ATG5	ATG5 autophagy related 5 homolog (S. cerevisiae)	Hs.486063	ENST00000360666	NP1072575	ref|NM_004849|gb|BX537904|gb|CR749386|ens|ENST00000360666	chr6:106740618-106740559	hs|6q21	Homo sapiens ATG5 autophagy related 5 homolog (S. cerevisiae) (ATG5), mRNA [NM_004849]	GO:0000045(autophagic vacuole formation)|GO:0005515(protein binding)|GO:0005737(cytoplasm)|GO:0005776(autophagic vacuole)|GO:0006914(autophagy)|GO:0006915(apoptosis)|GO:0043231(intracellular membrane-bounded organelle)|GO:0043687(post-translational protein modification)	CAGTAAACCCATCTTTCCTTAACGAAAATTTCCTATGTTTACAGTCTGTCTATTGGTATG	NA	184	0.304986750775438	0.680658454897304	0.522186824790209	0.719189626962053	0.6756169191376	0.0547405398202537	-0.0656155793313153	-0.139861775817043	-0.660353782486191	0.177736878380643	-0.36079082191088	-0.301892501724547	-0.531613676131487	-0.7618134499138	-0.441121857299582	-0.540944368935966	blue_M2	0.719189626962053
192	192	265	128	A_32_P174908	A_32_P174908	FALSE	NM_015045	NM_015045	23063	WAPAL	wings apart-like homolog (Drosophila)	Hs.203099	ENST00000372076	THC2468464	ref|NM_015045|gb|AB065003|gb|D87450|ens|ENST00000372076	chr10:88185124-88185065	hs|10q23.2	Homo sapiens wings apart-like homolog (Drosophila) (WAPAL), mRNA [NM_015045]	GO:0005515(protein binding)|GO:0005634(nucleus)|GO:0044419(interspecies interaction between organisms)	AGTATTTCTCAGCTGTGATCTTTGGAGCAAAAGCCAACGGCAGGAAAAAATAGTTTGTAC	NA	192	0.114382994675462	-0.125547260304783	-0.110459834823369	0.423414870788142	0.344650010460677	-0.258728340173025	-0.372458845153803	-0.396780184579507	-0.365507954756747	0.418370437564524	0.169460571188048	0.216515364453591	-0.12635388151996	-0.183927190684372	-0.334493541640204	-0.362371164449999	blue_M2	0.423414870788142
195	195	265	122	A_23_P14986	A_23_P14986	FALSE	NM_000196	NM_000196	3291	HSD11B2	hydroxysteroid (11-beta) dehydrogenase 2	Hs.1376	ENST00000326152	THC2462482	ref|NM_000196|ens|ENST00000326152|gb|CR623797|gb|CR599954	chr16:66028725-66028784	hs|16q22.1	Homo sapiens hydroxysteroid (11-beta) dehydrogenase 2 (HSD11B2), mRNA [NM_000196]	GO:0002017(regulation of blood volume by renal aldosterone)|GO:0003845(11-beta-hydroxysteroid dehydrogenase activity)|GO:0005488(binding)|GO:0005496(steroid binding)|GO:0005737(cytoplasm)|GO:0005783(endoplasmic reticulum)|GO:0005792(microsome)|GO:0006704(glucocorticoid biosynthetic process)|GO:0016491(oxidoreductase activity)|GO:0051287(NAD binding)|GO:0055114(oxidation reduction)	TGCAGATAGTGCCTCTGCAAACTAAGGAGTGACTAGGTGGGTTGGGGACCCCCTCAGGAT	NA	195	0.181339478865736	0.202298262780086	0.105541105865311	0.254288346239343	0.0548249065557392	0.00790447715737796	-0.0759287600628328	-0.356453670729186	-0.212675976605268	0.189094098686044	0.0258793324980763	-0.345061240673653	-0.0969264901101661	-0.139349981140018	-0.189732509508564	-0.157797538895954	blue_M2	0.254288346239343
200	200	265	112	A_23_P419038	A_23_P419038	FALSE	NM_004898	NM_004898	9575	CLOCK	clock homolog (mouse)	Hs.436975	ENST00000309964	THC2607584	ref|NM_004898|ens|ENST00000309964|gb|AB002332|gb|BX537616	chr4:55993922-55993863	hs|4q12	Homo sapiens clock homolog (mouse) (CLOCK), mRNA [NM_004898]	GO:0003700(transcription factor activity)|GO:0004402(histone acetyltransferase activity)|GO:0004871(signal transducer activity)|GO:0005515(protein binding)|GO:0005634(nucleus)|GO:0005667(transcription factor complex)|GO:0005730(nucleolus)|GO:0005737(cytoplasm)|GO:0006355(regulation of transcription, DNA-dependent)|GO:0007165(signal transduction)|GO:0007623(circadian rhythm)|GO:0008415(acyltransfe…	ATACCACACTTAAAAGATGGTGAACTGTGAGTACTACTTAGGTTGACAGCAACAAAGCAT	NA	200	0.247605502601597	-0.0718929147235155	-0.34385399941144	0.444366055457336	0.0911533239328733	-0.427945734903339	-0.684586520096436	-0.601043990596686	-0.608668459806445	0.781701002176096	0.529547833743498	0.155015046383031	0.0954420614546242	-0.152505117337813	0.0622093494140354	-0.281756386381635	green_M7	0.781701002176096
204	204	265	104	A_23_P252145	A_23_P252145	FALSE	NM_020156	NM_020156	56913	C1GALT1	core 1 synthase, glycoprotein-N-acetylgalactosamine 3-beta-galactosyltransferase, 1	Hs.592180	ENST00000223122	THC2471568	ref|NM_020156|ens|ENST00000223122|gb|AF155582|gb|BC003174	chr7:7250090-7250149	hs|7p21.3	Homo sapiens core 1 synthase, glycoprotein-N-acetylgalactosamine 3-beta-galactosyltransferase, 1 (C1GALT1), mRNA [NM_020156]	GO:0000287(magnesium ion binding)|GO:0001525(angiogenesis)|GO:0001822(kidney development)|GO:0007275(multicellular organismal development)|GO:0016020(membrane)|GO:0016021(integral to membrane)|GO:0016263(glycoprotein-N-acetylgalactosamine 3-beta-galactosyltransferase activity)|GO:0016757(transferase activity, transferring glycosyl groups)|GO:0030154(cell differentiation)	ATATGTCTATATATATGAGGAACTTGTGTTTTTTAAATGGTGGCCAGGTAGAGGAACTAG	NA	204	0.225074416777217	0.367284834551108	0.0934476542152237	0.510673339204144	0.294275284959032	-0.26409620005501	-0.361614681535042	-0.177979762612425	-0.569890745663836	0.425872810869018	0.0724694448997513	-0.0750493322795391	-0.236209301226422	-0.398880442483182	-0.246363733450894	-0.476889857120905	blue_M2	0.510673339204144
208	208	265	96	A_23_P200425	A_23_P200425	FALSE	NM_022753	NM_022753	64766	S100PBP	S100P binding protein	Hs.440880	ENST00000373476	THC2464524	ref|NM_022753|gb|AK022965|ens|ENST00000373476|ens|ENST00000373475	chr1:33094201-33094260	hs|1p35.1	Homo sapiens S100P binding protein (S100PBP), transcript variant 1, mRNA [NM_022753]	GO:0005634(nucleus)|GO:0048306(calcium-dependent protein binding)	GTCTCCCAGACTTCTCGTACAGTTAATTTGTGTCATCCCATCAGCAATGAAGGTCCCTAT	NA	208	-0.392157221910557	0.350226432714524	0.581729586814081	-0.171269628128469	0.369670648633167	0.678334485013917	0.750318034660241	0.37458610178888	0.316307345674519	-0.752937363905999	-0.662946857493937	0.0960569528607527	-0.11562142295771	-0.228796792401764	0.0743348774356035	0.298555124534196	grey60_M9	0.750318034660241
220	220	265	72	A_24_P209204	A_24_P209204	FALSE	NM_030939	NM_030939	81688	C6orf62	chromosome 6 open reading frame 62	Hs.519930	ENST00000378119	THC2469595	ref|NM_030939|ens|ENST00000378119|ens|ENST00000378102|gb|AL136632	chr6:24813248-24813189	hs|6p22.2	Homo sapiens chromosome 6 open reading frame 62 (C6orf62), mRNA [NM_030939]	GO:0003674(molecular_function)|GO:0005575(cellular_component)|GO:0005622(intracellular)|GO:0008150(biological_process)	GGTTGCATACTTTTATTGGAGTAAATCTGAATGATCCTACTCCTTTGGAGTAAGACTAGT	NA	220	-0.263476305711513	-0.215705762343242	-0.389840377766705	-0.300641016199108	-0.27889865704985	-0.0623597810076946	-0.116121318228741	0.164121207432209	0.228325472598266	0.115751932306013	0.369306162496786	0.408952389397835	0.336513170942903	0.300524692150694	0.476340839088714	0.309830121444434	turquoise_M3	0.300524692150694
222	222	265	68	A_24_P119002	A_24_P119002	FALSE	NM_015475	NM_015475	25940	FAM98A	family with sequence similarity 98, member A	Hs.468140	ENST00000238823	THC2651256	ref|NM_015475|gb|AK074867|ens|ENST00000238823|ens|ENST00000395190	chr2:33670716-33670657	hs|2p22.3	Homo sapiens family with sequence similarity 98, member A (FAM98A), mRNA [NM_015475]		TTTCACTGACATCTGGGGATGTGACCAAGCGCCTTCTCATTCAGAAGAACTGCCTCCTCT	NA	222	0.13679822294321	-0.5144545706999	-0.602376462310559	-0.199794046690296	-0.620268231948898	-0.461074705261868	-0.552787156997746	-0.167455298162209	0.064195250238598	0.415562152137592	0.585625564067649	0.018836179562141	0.288437501183508	0.503861658266274	0.0375865992731909	0.0771771549843707	turquoise_M3	0.503861658266274
223	223	265	66	A_24_P161086	A_24_P161086	FALSE	NM_001001716	NM_001001716	4793	NFKBIB	nuclear factor of kappa light polypeptide gene enhancer in B-cells inhibitor, beta	Hs.9731	ENST00000392079	THC2760282	ref|NM_001001716|gb|AB209784|ens|ENST00000392079|gb|CR618976	chr19:44090543-44090602	hs|19q13.2	Homo sapiens nuclear factor of kappa light polypeptide gene enhancer in B-cells inhibitor, beta (NFKBIB), transcript variant 2, mRNA [NM_001001716]	GO:0003713(transcription coactivator activity)|GO:0004871(signal transducer activity)|GO:0005515(protein binding)|GO:0005634(nucleus)|GO:0005737(cytoplasm)|GO:0005829(cytosol)|GO:0006350(transcription)|GO:0007165(signal transduction)	TGGGGAGAGATATAGTCAGAGAACCCAGCAATACAGATCCGTCCTTGGGCAAGGCGCGGT	NA	223	-0.0451497268417203	0.203532042033395	0.25250949567404	0.00879274942447056	-0.0867135427515815	0.0625678033774123	0.243505499225069	0.341342524451403	0.0676041878891223	-0.150802539984615	-0.266052400675428	-0.691483738751137	-0.464663699295529	-0.131999817404642	-0.292505232557393	-0.208784518599259	purple_M1	0.25250949567404
229	229	265	54	A_23_P17655	A_23_P17655	FALSE	NM_170736	NM_170736	3772	KCNJ15	potassium inwardly-rectifying channel, subfamily J, member 15	Hs.411299	ENST00000398932	THC2472257	ref|NM_170736|ref|NM_002243|ref|NM_170737|ens|ENST00000398932	chr21:38594215-38594274	hs|21q22.13	Homo sapiens potassium inwardly-rectifying channel, subfamily J, member 15 (KCNJ15), transcript variant 1, mRNA [NM_170736]	GO:0005242(inward rectifier potassium channel activity)|GO:0005244(voltage-gated ion channel activity)|GO:0005267(potassium channel activity)|GO:0005515(protein binding)|GO:0005887(integral to plasma membrane)|GO:0006811(ion transport)|GO:0006813(potassium ion transport)|GO:0016020(membrane)|GO:0030955(potassium ion binding)	GCTGTTTCCACATCAGAACTCCCTTCAAACACAAAGATTGCTGTGAAAACGAAAATGTGT	NA	229	0.08026669859634	-0.465873739190474	-0.632769351108188	-0.0581079491845892	-0.280910013015848	-0.506456093405942	-0.59441333826173	-0.435683965143618	-0.0726456133800586	0.594019146359908	0.679759479416055	0.287087911668844	0.397644615982264	0.346484293045995	0.190371256664396	0.03552688214963	lightyellow_M10	0.679759479416055
234	234	265	44	A_23_P67332	A_23_P67332	FALSE	NM_007121	NM_007121	7376	NR1H2	nuclear receptor subfamily 1, group H, member 2	Hs.432976	ENST00000253727	THC2592023	ref|NM_007121|ens|ENST00000253727|gb|AK297978|gb|CR598124	chr19:55577705-55577764	hs|19q13.33	Homo sapiens nuclear receptor subfamily 1, group H, member 2 (NR1H2), mRNA [NM_007121]	GO:0003700(transcription factor activity)|GO:0003707(steroid hormone receptor activity)|GO:0005515(protein binding)|GO:0005634(nucleus)|GO:0005737(cytoplasm)|GO:0006350(transcription)|GO:0006355(regulation of transcription, DNA-dependent)|GO:0008270(zinc ion binding)|GO:0016481(negative regulation of transcription)|GO:0043565(sequence-specific DNA binding)|GO:0044255(cellular lipid metabolic proc…	ACCACCCTCCAGCAGATAGACGCCGGCACCCCTTCCTCTTCCTAGGGTGGAAGGGGCCCT	NA	234	-0.16582787857142	-0.201693174606465	-0.257698788105921	-0.623541492980547	-0.528026927668152	-0.0347664072387701	0.187670433050323	0.565915690072388	0.628553313687514	-0.293456024706948	0.127980383926668	0.0157195269631994	0.332569622500227	0.558572987066291	0.219909900120881	0.21591111327289	cyan_M4	0.628553313687514
238	238	265	36	A_23_P418493	A_23_P418493	FALSE	NM_145691	NM_145691	91647	ATPAF2	ATP synthase mitochondrial F1 complex assembly factor 2	Hs.528889	ENST00000302530	THC2461861	ref|NM_145691|gb|AY203943|ens|ENST00000302530|gb|BC004114	chr17:17862648-17862589	hs|17p11.2	Homo sapiens ATP synthase mitochondrial F1 complex assembly factor 2 (ATPAF2), nuclear gene encoding mitochondrial protein, mRNA [NM_145691]	GO:0005515(protein binding)|GO:0005739(mitochondrion)|GO:0016607(nuclear speck)|GO:0043461(proton-transporting ATP synthase complex assembly)	CCTCTTCATCCATCTCTGCTCCGAGAGCACCACAGTCAAGCACAAGCTCCTGAAGGAGTG	NA	238	0.175023587200325	-0.168692277012958	-0.395921040687813	0.100738045350043	-0.175430140102681	-0.607775690259126	-0.470833400527672	-0.0725486333262989	-0.142696930465158	0.477336585159813	0.413611585262922	-0.0736173334409789	-0.0818319381816119	0.181575540563351	-0.361460666146468	-0.591773154150384	green_M7	0.477336585159813
239	239	265	34	A_24_P3415	A_24_P3415	FALSE	NM_020416	NM_020416	5522	PPP2R2C	protein phosphatase 2 (formerly 2A), regulatory subunit B, gamma isoform	Hs.479069	ENST00000382599	THC2503501	ref|NM_020416|ref|NM_181876|ens|ENST00000382599|ens|ENST00000335585	chr4:6373767-6373708	hs|4p16.1	Homo sapiens protein phosphatase 2 (formerly 2A), regulatory subunit B, gamma isoform (PPP2R2C), transcript variant 1, mRNA [NM_020416]	GO:0000159(protein phosphatase type 2A complex)|GO:0007165(signal transduction)|GO:0008601(protein phosphatase type 2A regulator activity)	GGAGGTCTTAATACAGTTCCTAGTTCCTTACTTCTGTTTTAAACTTTGGGTACCAAACCA	NA	239	0.336279857659701	-0.0842550688634463	-0.37131863759819	0.413564679473008	0.029634661531001	-0.410415169920657	-0.752642131715009	-0.569617134269816	-0.56872699070995	0.743392962444729	0.525414083316823	0.116687153831219	0.164095568258774	-0.0535680528873488	-0.079974137303249	-0.351128438299868	green_M7	0.743392962444729
245	245	265	22	A_23_P124384	A_23_P124384	FALSE	NM_006884	NM_006884	6474	SHOX2	short stature homeobox 2	Hs.55967	ENST00000389589	THC2487735	ref|NM_006884|ref|NM_003030|gb|BC008829|ens|ENST00000389589	chr3:159297778-159297719	hs|3q25.32	Homo sapiens short stature homeobox 2 (SHOX2), transcript variant SHOX2a, mRNA [NM_006884]	GO:0001501(skeletal system development)|GO:0003700(transcription factor activity)|GO:0005634(nucleus)|GO:0006355(regulation of transcription, DNA-dependent)|GO:0007275(multicellular organismal development)|GO:0007399(nervous system development)|GO:0007507(heart development)|GO:0043565(sequence-specific DNA binding)	AGAAATTTGATGAGAGAGGCGGGCCTCCTTTTACGTTGAATCAGATGCTTTGAGTTTAAA	NA	245	-0.345766173044856	0.34104606243649	0.249737059061251	-0.159202988103769	-0.0150312869537821	0.278425350727113	0.29648560506444	0.373848110746101	0.242589455390916	-0.377273010873364	-0.250144288276742	0.0102487177692794	0.0528391432271952	0.0167589623741737	0.090100147282128	0.142149098743586	black_M6	0.373848110746101
267	267	265	147	A_23_P132294	A_23_P132294	FALSE	NM_001001560	NM_001001560	26088	GGA1	golgi associated, gamma adaptin ear containing, ARF binding protein 1	Hs.499158	ENST00000406772	THC2514269	ref|NM_001001560|ref|NM_013365|ens|ENST00000406772|ens|ENST00000343632	chr22:36359426-36359485	hs|22q13.1	Homo sapiens golgi associated, gamma adaptin ear containing, ARF binding protein 1 (GGA1), transcript variant 2, mRNA [NM_001001560]	GO:0003674(molecular_function)|GO:0005515(protein binding)|GO:0005622(intracellular)|GO:0005768(endosome)|GO:0006886(intracellular protein transport)|GO:0010008(endosome membrane)|GO:0016020(membrane)|GO:0016192(vesicle-mediated transport)|GO:0030117(membrane coat)|GO:0030131(clathrin adaptor complex)|GO:0044431(Golgi apparatus part)	TCTGTCCATCCATCTGTCCGTGGTCAGAAGTGGGGTCAGTGTGTGAGTGAGAGCAGGAGT	NA	267	-0.517568453164766	-0.614744139531758	-0.707369940085845	-0.76350831843071	-0.663641928009337	-0.262401058280085	-0.131157109258807	0.26854500389948	0.665970558106268	-0.0340624515634778	0.531079109368258	0.407122242736023	0.525082907315246	0.801803187486918	0.390293401336201	0.413655320499704	turquoise_M3	0.801803187486918
270	270	265	141	A_23_P313640	A_23_P313640	FALSE	NM_006609	NM_006609	10746	MAP3K2	mitogen-activated protein kinase kinase kinase 2	Hs.145605	ENST00000344908	THC2464327	ref|NM_006609|gb|AB208963|ens|ENST00000344908|gb|AK075004	chr2:127780620-127780561	hs|2q14.3	Homo sapiens mitogen-activated protein kinase kinase kinase 2 (MAP3K2), mRNA [NM_006609]	GO:0000166(nucleotide binding)|GO:0000287(magnesium ion binding)|GO:0004674(protein serine/threonine kinase activity)|GO:0004709(MAP kinase kinase kinase activity)|GO:0005515(protein binding)|GO:0005524(ATP binding)|GO:0005634(nucleus)|GO:0005737(cytoplasm)|GO:0006468(protein amino acid phosphorylation)|GO:0007257(activation of JUN kinase activity)|GO:0016740(transferase activity)	GAGCGAAGAGTTCAATTAGTAATGTTTATGTGTTATGTCAGGAGATGAAACCCTTGTTCT	NA	270	0.277104781252947	0.71410117268546	0.569490728282655	0.798674728372896	0.664301314266607	0.0625099103121495	-0.0862737514478598	-0.345671579260214	-0.731440128417851	0.218802330071704	-0.377223971438357	-0.427328564948441	-0.535665128106179	-0.786578017676986	-0.373441661691712	-0.430932197588987	blue_M2	0.798674728372896
275	275	265	131	A_23_P163099	A_23_P163099	FALSE	NM_002692	NM_002692	5427	POLE2	polymerase (DNA directed), epsilon 2 (p59 subunit)	Hs.162777	ENST00000216367	THC2681508	ref|NM_002692|gb|AF025840|ens|ENST00000216367|gb|AK314963	chr14:49192220-49192161	hs|14q22.1	Homo sapiens polymerase (DNA directed), epsilon 2 (p59 subunit) (POLE2), mRNA [NM_002692]	GO:0003677(DNA binding)|GO:0003887(DNA-directed DNA polymerase activity)|GO:0005634(nucleus)|GO:0005654(nucleoplasm)|GO:0006261(DNA-dependent DNA replication)|GO:0006281(DNA repair)|GO:0006297(nucleotide-excision repair, DNA gap filling)|GO:0016740(transferase activity)|GO:0016779(nucleotidyltransferase activity)	AAAGATGCTATGTTTGTGTTTTTATCTGATGTTTGGTTGGACCAGGTGGAAGTATTGGAA	NA	275	0.0546852537959592	0.486768663177322	0.82041258328899	0.335355081965421	0.551887279421016	0.508182084760018	0.61841641906007	0.139162104156728	-0.187748190986252	-0.427857671460777	-0.767308678777746	-0.305383664113834	-0.502878467326462	-0.583324722960339	-0.343613228161807	-0.147540257345882	purple_M1	0.82041258328899
278	278	265	125	A_23_P8625	A_23_P8625	FALSE	NM_022143	NM_022143	64101	LRRC4	leucine rich repeat containing 4	Hs.655003	ENST00000249363	THC2470801	ref|NM_022143|ens|ENST00000249363|gb|AK172751|gb|BC111561	chr7:127455676-127455617	hs|7q32.1	Homo sapiens leucine rich repeat containing 4 (LRRC4), mRNA [NM_022143]	GO:0005515(protein binding)|GO:0016020(membrane)|GO:0016021(integral to membrane)	AATTGCTGAGATAAAATAAACTAAAACAACAAACATCCTTAAAGAGGTAGGGTGTGGGCT	NA	278	0.0841634127013759	0.0940414478812744	0.0062611381069044	0.329542561885788	0.128545649351727	0.0847931551728905	-0.240823616356935	-0.388027894708819	-0.380403692588665	0.329078209543767	0.141407718361841	0.0786222043402279	0.0722636609721965	-0.170093189083138	0.0126873659066846	-0.0692940159473475	blue_M2	0.329542561885788
280	280	265	121	A_23_P92842	A_23_P92842	FALSE	NM_001033503	NM_001033503	51128	SAR1B	SAR1 homolog B (S. cerevisiae)	Hs.432984	ENST00000394992	THC2482112	ref|NM_001033503|ref|NM_016103|gb|BC093034|ens|ENST00000394992	chr5:133970304-133970245	hs|5q31.1	Homo sapiens SAR1 homolog B (S. cerevisiae) (SAR1B), transcript variant 1, mRNA [NM_001033503]	GO:0000166(nucleotide binding)|GO:0000287(magnesium ion binding)|GO:0005525(GTP binding)|GO:0005622(intracellular)|GO:0005783(endoplasmic reticulum)|GO:0005789(endoplasmic reticulum membrane)|GO:0005794(Golgi apparatus)|GO:0006886(intracellular protein transport)|GO:0006888(ER to Golgi vesicle-mediated transport)|GO:0016020(membrane)|GO:0016044(membrane organization)|GO:0016192(vesicle-mediated t…	TAATCTGACATCACCCCAGCGCCATTTGTAAAGAGCAACTTTCCAGCAGTACATTTGAAG	NA	280	0.326637293600649	0.491438325816186	0.361655215038036	0.847422987725	0.647015585719914	-0.146489941417396	-0.297336419033701	-0.453107638669411	-0.810175294069338	0.429018864177223	-0.144377650141615	-0.289919815777662	-0.48299888318501	-0.736063477505755	-0.398760764244521	-0.601134385783731	blue_M2	0.847422987725
281	281	265	119	A_23_P7033	A_23_P7033	FALSE	NM_022149	NM_022149	64110	MAGEF1	melanoma antigen family F, 1	Hs.306123		THC2468301	ref|NM_022149|gb|CR592482|gb|CR601957|gb|CR623566	chr3:185911095-185911036	hs|3q27.1	Homo sapiens melanoma antigen family F, 1 (MAGEF1), mRNA [NM_022149]		TGCAACATTGGAAGGAAGGCTGTACTTTGATGGTTTGAAGGAACTCAGCAGTATGATGAT	NA	281	-0.193355665972244	0.706256907533231	0.829739293246099	0.125540475557307	0.472199319343538	0.568292735429693	0.714781703833076	0.379781751710334	0.0696748786606733	-0.676499364475923	-0.853299153610167	-0.460215817435234	-0.475817578064406	-0.502617965848521	-0.186682572527453	-0.00255011829014337	purple_M1	0.829739293246099
283	283	265	115	A_23_P33809	A_23_P33809	FALSE	NM_018285	NM_018285	55272	IMP3	IMP3, U3 small nucleolar ribonucleoprotein, homolog (yeast)	Hs.513043	ENST00000403490	NP303404	ref|NM_018285|ens|ENST00000403490|ens|ENST00000314852|gb|AL136913	chr15:73718821-73718762	hs|15q24.2	Homo sapiens IMP3, U3 small nucleolar ribonucleoprotein, homolog (yeast) (IMP3), mRNA [NM_018285]	GO:0005515(protein binding)|GO:0005622(intracellular)|GO:0005634(nucleus)|GO:0005730(nucleolus)|GO:0006364(rRNA processing)|GO:0019843(rRNA binding)|GO:0030529(ribonucleoprotein complex)	GAACTTGGACTACTGATTATTAATTGACTGTGCCTTGGGAAACAGTGGGAAGTAACTTGG	NA	283	0.363847595952041	0.246372607914225	0.0835744818261273	0.776997638645753	0.405967277894087	-0.414441208277913	-0.472183704735791	-0.535470701555982	-0.797657635178798	0.702425235230066	0.128189716359948	-0.284522548625311	-0.447503672520371	-0.515784285653118	-0.462114768030755	-0.720676389817747	blue_M2	0.776997638645753
290	290	265	101	A_23_P98900	A_23_P98900	FALSE	NM_025140	NM_025140	80212	CCDC92	coiled-coil domain containing 92	Hs.114111	ENST00000238156	THC2647229	ref|NM_025140|ens|ENST00000238156|gb|CR623225|gb|CR611591	chr12:122987222-122987163	hs|12q24.31	Homo sapiens coiled-coil domain containing 92 (CCDC92), mRNA [NM_025140]		TCATTCTCAAGTCGGAGCAACACATACCAACCTTGACCTTATCCTCAAGCTCCAGGGCAG	NA	290	-0.092695609936742	-0.0949252985721365	-0.281781396092279	-0.0556076436638443	0.0495719197481743	-0.442390270513724	-0.235151890672698	0.094010247428879	0.110637050014132	0.151979495453537	0.191027102568041	0.291919905574363	-0.0398762952760581	0.134071843757048	-0.192439303204446	-0.22146739396919	cyan_M4	0.110637050014132
312	312	265	57	A_23_P33927	A_23_P33927	FALSE		BC128150	83957	FKSG43	FKSG43 gene	Hs.652967			gb|BC128150|gb|AF334945	chrX:64688107-64688048	hs|Xq11.1	Homo sapiens FKSG43 gene, mRNA (cDNA clone IMAGE:40112586). [BC128150]		TGCCCTTCTATGGGTGTGCCTTCTTCCACGGTGAGGTTGACAAGCCAGCCCAAGGCTTTT	NA	312	-0.358055369781869	-0.352215238721795	-0.34134391594306	-0.570674107352738	-0.472653215896192	0.144943336298883	0.0863014007655303	0.287617160232122	0.423690463028219	-0.14345153331827	0.295073985131509	0.296673188301208	0.653904074450537	0.464189464574048	0.93609030191008	0.673975656660203	darkorange_M11	0.93609030191008
313	313	265	55	A_23_P56798	A_23_P56798	FALSE	NM_004300	NM_004300	52	ACP1	acid phosphatase 1, soluble	Hs.558296	ENST00000272065	THC2476783	ref|NM_004300|ref|NM_007099|ref|NR_024080|ens|ENST00000272065	chr2:267899-267958	hs|2p25.3	Homo sapiens acid phosphatase 1, soluble (ACP1), transcript variant 3, mRNA [NM_004300]	GO:0003993(acid phosphatase activity)|GO:0004725(protein tyrosine phosphatase activity)|GO:0004726(non-membrane spanning protein tyrosine phosphatase activity)|GO:0005625(soluble fraction)|GO:0005737(cytoplasm)|GO:0006470(protein amino acid dephosphorylation)|GO:0016787(hydrolase activity)|GO:0042802(identical protein binding)	CTTCATGATTTTTGTCGAGTTTACTTCATGAGGAGGTCAGCCCATTGGCTCCCATCTGAA	NA	313	0.435140930669797	0.72505965813245	0.67526658916617	0.895322528248341	0.790554541522724	0.0793557556116748	-0.00891748602032984	-0.299118602745387	-0.771546062845679	0.177644261022962	-0.474805802050869	-0.396346873478115	-0.655411273164068	-0.879305826977771	-0.591009451873112	-0.663290917263396	blue_M2	0.895322528248341
314	314	265	53	A_23_P327307	A_23_P327307	FALSE	NM_002577	NM_002577	5062	PAK2	p21 protein (Cdc42/Rac)-activated kinase 2	Hs.518530	ENST00000327134	THC2735401	ref|NM_002577|gb|BC069613|ens|ENST00000327134|gb|U25975	chr3:198039598-198039657	hs|3q29	Homo sapiens p21 protein (Cdc42/Rac)-activated kinase 2 (PAK2), mRNA [NM_002577]	GO:0000166(nucleotide binding)|GO:0001558(regulation of cell growth)|GO:0004674(protein serine/threonine kinase activity)|GO:0005524(ATP binding)|GO:0005634(nucleus)|GO:0005737(cytoplasm)|GO:0005829(cytosol)|GO:0006469(negative regulation of protein kinase activity)|GO:0006915(apoptosis)|GO:0007165(signal transduction)|GO:0016020(membrane)|GO:0016740(transferase activity)|GO:0042802(identical pro…	GAAACTGGCCAAACCGTTATCTAGCTTGACACCACTGATCATGGCAGCTAAAGAAGCAAT	NA	314	-0.278489826354737	0.199671560238071	0.114136037378552	-0.296462693070696	-0.107067573213596	0.306233716492308	0.362332885708661	0.370163558892717	0.391368825769741	-0.344104644593883	-0.150942991349803	-0.0342891397902365	0.113968031574798	0.135984938129251	0.198439423997375	0.25319793588473	cyan_M4	0.391368825769741
315	315	265	51	A_23_P170337	A_23_P170337	FALSE	NM_003748	NM_003748	8659	ALDH4A1	aldehyde dehydrogenase 4 family, member A1	Hs.77448	ENST00000375341	NP1159445	ref|NM_003748|ref|NM_170726|ens|ENST00000375341|ens|ENST00000375335	chr1:19070695-19070636	hs|1p36.13	Homo sapiens aldehyde dehydrogenase 4 family, member A1 (ALDH4A1), nuclear gene encoding mitochondrial protein, transcript variant P5CDhL, mRNA [NM_003748]	GO:0003842(1-pyrroline-5-carboxylate dehydrogenase activity)|GO:0004029(aldehyde dehydrogenase (NAD) activity)|GO:0005739(mitochondrion)|GO:0005759(mitochondrial matrix)|GO:0006561(proline biosynthetic process)|GO:0006562(proline catabolic process)|GO:0008152(metabolic process)|GO:0009055(electron carrier activity)|GO:0016491(oxidoreductase activity)|GO:0055114(oxidation reduction)	TGGTGCCAGCTGGGCTGGGTGTGGGTTCTGTGTCCTTCCAGGATATGTGTCATTTCCCAT	NA	315	-0.213094905408329	-0.580648640336328	-0.600957446840978	-0.163720833111428	-0.310755394251812	-0.407393592870127	-0.374897302236437	-0.288984976475625	0.0458618744140008	0.467715999350074	0.622885619682199	0.38779293165555	0.239347347645591	0.373665946138775	0.191304141314995	0.0777871605449542	turquoise_M3	0.373665946138775
320	320	265	41	A_24_P913828	A_24_P913828	FALSE		M55405	4584	MUC3A	mucin 3A, cell surface associated	Hs.489354		THC2541534	gb|M55405|thc|THC2541534	chr7:100388632-100388891	hs|7q22.1	Homo sapiens mucin (MUC-3) mRNA, partial cds. [M55405]	GO:0003674(molecular_function)|GO:0005576(extracellular region)|GO:0005727(extrachromosomal circular DNA)|GO:0007586(digestion)|GO:0008150(biological_process)|GO:0016020(membrane)|GO:0016021(integral to membrane)|GO:0030197(extracellular matrix constituent, lubricant activity)|GO:0030277(maintenance of gastrointestinal epithelium)	CTGAGACCCCCTCACACAGTACTCCCAGCTTCACTTCTTCGATCACCACCACCGAGGCCC	NA	320	-0.113330458733267	-0.535650778838622	-0.293599734284052	-0.420790658763358	-0.26714711023664	-0.00862203793628753	-0.00868954907271303	0.112278863193996	0.323818769663829	-0.189322911554634	0.164950891018114	0.403965797686919	0.477441213333794	0.370181756208925	0.54023584420864	0.574805871520492	turquoise_M3	0.370181756208925
331	331	265	19	A_24_P366535	A_24_P366535	FALSE	XR_037264	XR_037264	100128760	LOC100128760	hypothetical LOC100128760			THC2520792	ref|XR_037264|ref|XR_038526|ref|XR_039073|thc|THC2520792	chr5:176625274-176625215	hs|5q35.3	PREDICTED: Homo sapiens misc_RNA (LOC100128760), miscRNA [XR_037264]		CCAACGCCAAGAACTGGGACCGGGACTTCACCATCAACCTAGATTTCAGGGGCCATCTGT	NA	331	0.218440139257964	0.447782758152694	0.377486015061299	0.149006474449841	0.0720351432037344	0.0901437676291183	0.239306247176977	0.328133065417688	-0.0367604107261146	-0.203798322090142	-0.399723659211161	-0.63560267045116	-0.486044022782791	-0.26247074355402	-0.431665732645913	-0.368403936742528	greenyellow_M5	0.447782758152694
351	351	264	150	A_23_P55518	A_23_P55518	FALSE	NM_005904	NM_005904	4092	SMAD7	SMAD family member 7	Hs.465087	ENST00000262158	THC2470916	ref|NM_005904|ens|ENST00000262158|gb|AK131394|gb|AF010193	chr18:44700839-44700780	hs|18q21.1	Homo sapiens SMAD family member 7 (SMAD7), mRNA [NM_005904]	GO:0003700(transcription factor activity)|GO:0005515(protein binding)|GO:0005622(intracellular)|GO:0005634(nucleus)|GO:0005667(transcription factor complex)|GO:0005737(cytoplasm)|GO:0005829(cytosol)|GO:0006350(transcription)|GO:0006355(regulation of transcription, DNA-dependent)|GO:0006950(response to stress)|GO:0007179(transforming growth factor beta receptor signaling pathway)|GO:0030509(BMP si…	ATCCTGTGTGTTAAGCTCTGCTATTAGGCCAGCAAGCGGGGATGTCCCTGGGAGGGACAT	NA	351	-0.203549027261472	0.252920648406752	0.0502352497976102	0.112166571022106	0.131880765125894	-0.200682088956403	0.0054156013599679	0.155260024881631	0.0341172993057339	0.104898271740504	-0.0520490937507712	-0.2063649495094	-0.352224701342361	-0.123120762795869	-0.25240951536106	-0.200717129129995	blue_M2	0.112166571022106
353	353	264	146	A_24_P263937	A_24_P263937	FALSE	NM_199342	NM_199342	374969	CCDC23	coiled-coil domain containing 23	Hs.113919	ENST00000372521	THC2471128	ref|NM_199342|ens|ENST00000372521|ens|ENST00000372522|gb|BC029427	chr1:43045584-43045525	hs|1p34.2	Homo sapiens coiled-coil domain containing 23 (CCDC23), mRNA [NM_199342]		AGAACTAGACCAGAAGACATTTGTGGATAAATCTGAACTCACTTCCTGTGTGTAACTTCT	NA	353	0.0831625799152832	0.146757893983955	0.293591275725089	-0.125044007364499	-0.0173308314096953	0.283172648594877	0.443691907903944	0.369133174760457	0.148996470761936	-0.342133185754104	-0.355449295190544	-0.369536961200297	-0.313261277311705	-0.136080617889485	-0.0888954663698237	-0.00477545649052636	grey60_M9	0.443691907903944
355	355	264	142	A_24_P236956	A_24_P236956	FALSE		BC007960	9545	RAB3D	RAB3D, member RAS oncogene family	Hs.716530		THC2659541	gb|BC007960|gb|BC035309|thc|THC2659541	chr19:11293794-11293735	hs|19p13.2	Homo sapiens RAB3D, member RAS oncogene family, mRNA (cDNA clone IMAGE:4301650), partial cds. [BC007960]	GO:0000166(nucleotide binding)|GO:0003924(GTPase activity)|GO:0005515(protein binding)|GO:0005525(GTP binding)|GO:0005886(plasma membrane)|GO:0007264(small GTPase mediated signal transduction)|GO:0015031(protein transport)|GO:0017157(regulation of exocytosis)|GO:0018125(peptidyl-cysteine methylation)|GO:0042588(zymogen granule)	GGAAAGATGTACTCTTCTCAACAAGAAAAACTTAAATCCGTCGTGCCCAAATATAGTTGT	NA	355	0.197848607986208	-0.579134626287141	-0.758730932148861	-0.0107683936985259	-0.391148575158797	-0.70137611422342	-0.760534834525557	-0.514408556557972	-0.157010453239301	0.737119656970859	0.811413306780541	0.301691514921919	0.358950482044382	0.438619848054698	-0.00765098351069074	-0.162076205203042	green_M7	0.737119656970859
356	356	264	140	A_24_P33048	A_24_P33048	FALSE	NM_001017923	NM_001017923	122525	C14orf28	chromosome 14 open reading frame 28	Hs.82098	ENST00000325192	THC2476860	ref|NM_001017923|ens|ENST00000325192|gb|BC105030|gb|BC105032	chr14:44443434-44444330	hs|14q21.3	Homo sapiens chromosome 14 open reading frame 28 (C14orf28), mRNA [NM_001017923]		CTGAAGATCTGGCGTATGTACCCTATTACTTGGATTTGTCTGATCACAAGTATTTGTTGG	NA	356	0.207908001938154	0.227647179690869	0.125771073662829	0.394239635496992	0.354466541431083	-0.111765856625543	-0.180469574984691	-0.264888664105861	-0.348766780413129	0.213583377349007	-0.0820870834286931	0.0997416008772768	-0.241850690019264	-0.319238939861243	-0.284776996731772	-0.238459675973933	blue_M2	0.394239635496992
358	358	264	136	A_23_P65930	A_23_P65930	FALSE	NM_001077268	NM_001077268	84936	ZFYVE19	zinc finger, FYVE domain containing 19	Hs.121676	ENST00000336455	NP836158	ref|NM_001077268|gb|BC015738|ens|ENST00000336455|ens|ENST00000299173	chr15:38893910-38893969	hs|15q15.1	Homo sapiens zinc finger, FYVE domain containing 19 (ZFYVE19), mRNA [NM_001077268]	GO:0005515(protein binding)|GO:0008270(zinc ion binding)|GO:0046872(metal ion binding)	GCCCTCCTATTAGAAGCCCAGACTGGAAGTGAGAGGCATGATGGGGAGAGACCAGACTGA	NA	358	-0.55762994487074	-0.232933004294423	-0.185131866373978	-0.518523288799111	-0.313840145988812	-0.0727620318183267	0.286363214382567	0.255927022078628	0.544527897651626	-0.163312199510606	0.150737839628017	0.0553842296970315	0.138868687151902	0.440862549655196	0.0966531551152493	0.133758189893578	cyan_M4	0.544527897651626
359	359	264	134	A_23_P74653	A_23_P74653	FALSE	NM_006600	NM_006600	10726	NUDC	nuclear distribution gene C homolog (A. nidulans)	Hs.263812	ENST00000321265	NP302311	ref|NM_006600|gb|CR612818|ens|ENST00000321265|ens|ENST00000399399	chr1:27142040-27142099	hs|1p36.11	Homo sapiens nuclear distribution gene C homolog (A. nidulans) (NUDC), mRNA [NM_006600]	GO:0005515(protein binding)|GO:0005634(nucleus)|GO:0005737(cytoplasm)|GO:0005856(cytoskeleton)|GO:0005874(microtubule)|GO:0007049(cell cycle)|GO:0007067(mitosis)|GO:0007275(multicellular organismal development)|GO:0008283(cell proliferation)|GO:0051301(cell division)	GGCAGCCAGCGATCATTGATGGGGAGCTCTACAATGAAGTGAAGGTGGAGGAGAGCTCGT	NA	359	-0.147815251928834	0.0315875849883359	0.0853631456555174	-0.29076487014274	-0.330003076326349	0.0556074010988065	0.299018421570855	0.495528095469213	0.336159526344288	-0.299689680140042	-0.16927049487243	-0.493744070161911	-0.22175111490632	0.145274506683975	-0.108642839619585	-0.0212490285047118	black_M6	0.495528095469213
361	361	264	130	A_23_P321959	A_23_P321959	FALSE	NM_145169	NM_145169	113402	SFT2D1	SFT2 domain containing 1	Hs.487143	ENST00000361526	THC2516295	ref|NM_145169|ens|ENST00000361526|ens|ENST00000361731|gb|BC018969	chr6:166663657-166663027	hs|6q27	Homo sapiens SFT2 domain containing 1 (SFT2D1), mRNA [NM_145169]	GO:0015031(protein transport)|GO:0016020(membrane)|GO:0016021(integral to membrane)	CGTTTTCTTTTCTATTCTTGGAACTGGATTGCTGTGGCTTCCGGGCGGCATAAAGCTTTT	NA	361	0.286108109282954	0.493082061781061	0.395035761989272	0.7271318002425	0.463837790635927	0.0559972417263747	-0.195953638065188	-0.246142522176006	-0.617855975653671	0.246602038264934	-0.224993973354735	-0.379070503807609	-0.453079528569262	-0.58971519471836	-0.479023994362116	-0.522590551750645	blue_M2	0.7271318002425
365	365	264	122	A_24_P29703	A_24_P29703	FALSE	NM_013446	NM_013446	23608	MKRN1	makorin ring finger protein 1	Hs.714727	ENST00000255977	THC2553675	ref|NM_013446|gb|AF117233|ens|ENST00000255977|gb|BC127216	chr7:139805383-139805324	hs|7q34	Homo sapiens makorin ring finger protein 1 (MKRN1), mRNA [NM_013446]	GO:0003674(molecular_function)|GO:0003676(nucleic acid binding)|GO:0003682(chromatin binding)|GO:0005515(protein binding)|GO:0005575(cellular_component)|GO:0005634(nucleus)|GO:0005737(cytoplasm)|GO:0008150(biological_process)|GO:0008270(zinc ion binding)|GO:0031965(nuclear membrane)|GO:0046872(metal ion binding)	TGCCGATACGGGGAGAACTGTGTGTATCTCCACGGAGATTCTTGTGACATGTGTGGGCTG	NA	365	0.180699021035122	0.351074206852763	0.392954707869215	0.496414288540848	0.528925256427774	0.0100537925731941	0.0277014208783912	-0.226592484580378	-0.480812545404661	0.0942767611466	-0.339211455111258	-0.188139313971636	-0.453753765444912	-0.540448592377023	-0.385841639762352	-0.378338891843224	blue_M2	0.496414288540848
373	373	264	106	A_23_P43765	A_23_P43765	FALSE	NM_033540	NM_033540	55669	MFN1	mitofusin 1	Hs.478383	ENST00000263969	THC2542663	ref|NM_033540|gb|AB043588|gb|AK000700|ens|ENST00000263969	chr3:180587092-180590525	hs|3q26.32	Homo sapiens mitofusin 1 (MFN1), nuclear gene encoding mitochondrial protein, mRNA [NM_033540]	GO:0000166(nucleotide binding)|GO:0003924(GTPase activity)|GO:0005525(GTP binding)|GO:0005737(cytoplasm)|GO:0005739(mitochondrion)|GO:0005741(mitochondrial outer membrane)|GO:0008053(mitochondrial fusion)|GO:0008150(biological_process)|GO:0016020(membrane)|GO:0016021(integral to membrane)|GO:0016787(hydrolase activity)	TGCAGTCACCAAGTAAAACAACAAATAGCTACCACTTTTGCCCGCCTGTGCCAACAAGTT	NA	373	-0.316126638197493	-0.0614908074135435	-0.429064028602577	-0.46181045736152	-0.489585882983085	-0.0857323641594851	-0.156785015006417	0.118159863423252	0.40178602496496	0.0227680052042024	0.402540339837776	0.221511181485326	0.499957653365596	0.551374474134311	0.283134409339492	0.23214319934128	turquoise_M3	0.551374474134311
376	376	264	100	A_23_P16817	A_23_P16817	FALSE	NM_004071	NM_004071	1195	CLK1	CDC-like kinase 1	Hs.433732	ENST00000409403	NP1179542	ref|NM_004071|gb|L29222|gb|BC028573|ens|ENST00000409403	chr2:201427633-201426952	hs|2q33.1	Homo sapiens CDC-like kinase 1 (CLK1), mRNA [NM_004071]	GO:0000166(nucleotide binding)|GO:0004674(protein serine/threonine kinase activity)|GO:0004715(non-membrane spanning protein tyrosine kinase activity)|GO:0005524(ATP binding)|GO:0005634(nucleus)|GO:0006468(protein amino acid phosphorylation)|GO:0008283(cell proliferation)|GO:0016740(transferase activity)	ATGGAAAGGATTCTTGGACCTCTACCAAAACATATGATACAGAAAACCAGGAAACGTAAA	NA	376	-0.329842296275604	-0.471578809559038	-0.438007318155614	-0.578879138281234	-0.335088908661482	-0.023609834549579	-0.0235420484122972	0.107733661788388	0.531963845152325	-0.170058875635053	0.319869233790693	0.545094736019048	0.55536477260905	0.530838166729566	0.529363819126781	0.627673121495443	turquoise_M3	0.530838166729566
377	377	264	98	A_23_P125423	A_23_P125423	FALSE	NM_001733	NM_001733	715	C1R	complement component 1, r subcomponent	Hs.524224		THC2498629	ref|NM_001733|gb|M14058|gb|AK024951|gb|BC035220	chr12:7057881-7057822	hs|12p13.31	Homo sapiens complement component 1, r subcomponent (C1R), mRNA [NM_001733]	GO:0004252(serine-type endopeptidase activity)|GO:0005509(calcium ion binding)|GO:0005576(extracellular region)|GO:0006508(proteolysis)|GO:0006958(complement activation, classical pathway)|GO:0008233(peptidase activity)|GO:0045087(innate immune response)	AGGATATAGTTATCAATCTCTAGTTGTCACTTTCCTCTTCCACTTTGATACCATTGGGTC	NA	377	-0.294141827704602	-0.19051572558502	-0.0495958279089109	-0.618208080400388	-0.346158031750722	0.114667577086213	0.402730195283332	0.73734933345843	0.753684435966386	-0.584399878132351	-0.172956073907176	0.029533615471948	0.167307146837841	0.441838915231943	0.172268625867429	0.409049535879822	black_M6	0.73734933345843
382	382	264	88	A_23_P110433	A_23_P110433	FALSE	NM_015342	NM_015342	23398	PPWD1	peptidylprolyl isomerase domain and WD repeat containing 1	Hs.121432	ENST00000261308	THC2468848	ref|NM_015342|ens|ENST00000261308|gb|AK300022|gb|AK301654	chr5:64917750-64918880	hs|5q12.3	Homo sapiens peptidylprolyl isomerase domain and WD repeat containing 1 (PPWD1), mRNA [NM_015342]	GO:0003755(peptidyl-prolyl cis-trans isomerase activity)|GO:0005681(spliceosome)|GO:0006397(mRNA processing)|GO:0006457(protein folding)|GO:0008380(RNA splicing)|GO:0016853(isomerase activity)	ACGGTAGTACCAACGCCTTGGCTTGATAATAAGCATACAGTATTTGGACGAGTGACTAAA	NA	382	0.17432862861704	0.439855206373372	0.406923306728217	0.697370936183031	0.700344331866319	-0.0535482403123146	-0.114377838574576	-0.281783507755372	-0.606463958613111	0.184520000424545	-0.301324108835736	-0.123646793083264	-0.54102723143586	-0.694969182296626	-0.413021756780097	-0.506804032189714	blue_M2	0.697370936183031
383	383	264	86	A_23_P145016	A_23_P145016	FALSE	NM_006696	NM_006696	10902	BRD8	bromodomain containing 8	Hs.519337		THC2604218	ref|NM_006696|ref|NM_183359|gb|CR595657|gb|X94234	chr5:137520682-137520623	hs|5q31.2	Homo sapiens bromodomain containing 8 (BRD8), transcript variant 1, mRNA [NM_006696]	GO:0001558(regulation of cell growth)|GO:0003700(transcription factor activity)|GO:0003706(ligand-regulated transcription factor activity)|GO:0003713(transcription coactivator activity)|GO:0004887(thyroid hormone receptor activity)|GO:0005634(nucleus)|GO:0005730(nucleolus)|GO:0005739(mitochondrion)|GO:0006350(transcription)|GO:0006357(regulation of transcription from RNA polymerase II promoter)|G…	CCACACGACATGAGCTGGAAAATCTCTCTTAGAGAGTTGGAGTAGCACAATTGCCTGTTT	NA	383	0.0184623174391804	0.335258521864561	0.412209592425866	0.487508295232864	0.645056632996777	-0.00786918270503951	0.0600494998791156	-0.181010871633423	-0.418971979439466	-0.00746844073909132	-0.378129788664679	-0.0656653275949674	-0.477175939068165	-0.577736065955163	-0.307885553513377	-0.368564274138992	blue_M2	0.487508295232864
386	386	264	80	A_23_P166848	A_23_P166848	FALSE	NM_002343	NM_002343	4057	LTF	lactotransferrin	Hs.529517	ENST00000231751	THC2485813	ref|NM_002343|ens|ENST00000231751|gb|AK093852|gb|AF332168	chr3:46454493-46452724	hs|3p21.31	Homo sapiens lactotransferrin (LTF), mRNA [NM_002343]	GO:0004252(serine-type endopeptidase activity)|GO:0005515(protein binding)|GO:0005576(extracellular region)|GO:0005737(cytoplasm)|GO:0006811(ion transport)|GO:0006826(iron ion transport)|GO:0006879(cellular iron ion homeostasis)|GO:0006959(humoral immune response)|GO:0008199(ferric iron binding)|GO:0008233(peptidase activity)|GO:0042742(defense response to bacterium)|GO:0046872(metal ion binding)	ATATTTGGGACCACAGTATGTCGCAGGCATTACTAATCTGAAAAAGTGCTCAACCTCCCC	NA	386	-0.305469158839557	-0.287198188082502	-0.159656405135861	-0.53694671436652	-0.191464793570641	0.0753137523780794	0.224864876190741	0.450427827393167	0.66409631135018	-0.507354280079159	-0.128647359972769	0.324428231049263	0.157756035326087	0.375543938660476	0.187559402543572	0.552175950279439	cyan_M4	0.66409631135018
388	388	264	76	A_32_P112881	A_32_P112881	FALSE		CR624966	29934	SNX12	sorting nexin 12	Hs.260750	ENST00000374274	THC2511464	ens|ENST00000374274|gb|CR624966|gb|CR594125|gb|BC108323	chrX:70195946-70195887	hs|Xq13.1	Sorting nexin-12 [Source:UniProtKB/Swiss-Prot;Acc:Q9UMY4] [ENST00000374274]	GO:0005515(protein binding)|GO:0007154(cell communication)|GO:0015031(protein transport)|GO:0035091(phosphoinositide binding)	GTCTGAGGCCCCATTTCTGCTGTGTATATATATCCTGACTCGGGGCTTTTATTCAGCAAA	NA	388	0.0614984860368871	0.068418377700681	-0.214054284605165	0.147756567615285	0.103696324122121	-0.512993377367304	-0.322535739670103	-0.250764787867837	-0.301262607294881	0.472212057372831	0.306260606431103	-0.0507359998963455	0.00357999640771909	-0.0711088239525254	-0.00267100730411574	-0.412125111474702	green_M7	0.472212057372831
389	389	264	74	A_23_P96008	A_23_P96008	FALSE	NM_006785	NM_006785	10892	MALT1	mucosa associated lymphoid tissue lymphoma translocation gene 1	Hs.601217	ENST00000348428	NP073209	ref|NM_006785|ref|NM_173844|ens|ENST00000348428|ens|ENST00000345724	chr18:54565859-54565918	hs|18q21.32	Homo sapiens mucosa associated lymphoid tissue lymphoma translocation gene 1 (MALT1), transcript variant 1, mRNA [NM_006785]	GO:0002726(positive regulation of T cell cytokine production)|GO:0004197(cysteine-type endopeptidase activity)|GO:0004842(ubiquitin-protein ligase activity)|GO:0004871(signal transducer activity)|GO:0005634(nucleus)|GO:0005737(cytoplasm)|GO:0005829(cytosol)|GO:0006508(proteolysis)|GO:0006511(ubiquitin-dependent protein catabolic process)|GO:0006916(anti-apoptosis)|GO:0006952(defense response)|GO:…	TTACCATTCACATCCTGGTAATCCAAGTAATGTTACACCAGCAGATAGCTGTCATTGCAG	NA	389	0.227706981565765	0.44258015990645	0.290329067376823	0.71635268246737	0.585999721189871	-0.0381084852794515	-0.270958297142091	-0.449435605317797	-0.766713053148541	0.454502183853068	-0.0837051954570142	-0.198043886297296	-0.366873369085123	-0.663057994190528	-0.251384962514454	-0.469457310345893	blue_M2	0.71635268246737
395	395	264	62	A_24_P195205	A_24_P195205	FALSE	NM_001101386	NM_001101386	643896	hCG_1790474	similar to cAMP-regulated phosphoprotein 19	Hs.705354			ref|NM_001101386	chr2:100492241-100492300	hs|2q11.2	Homo sapiens similar to cAMP-regulated phosphoprotein 19 (LOC643896), mRNA [NM_001101386]		CAGAGAAAGTTGAAGCAGCAAAATTAAAAGCAAGATATCCTCATCTGGGACAAATGCCTG	NA	395	0.629685130420654	0.365106344595756	0.416317389002469	0.214134512283924	0.0480089160348418	0.317219028632316	0.197221662001997	0.120574931973142	-0.170309624993739	-0.217534456108996	-0.389934775628019	-0.437509658647081	-0.202839286586816	-0.25144309576822	-0.306420188953109	-0.183517438877147	purple_M1	0.416317389002469
400	400	264	52	A_24_P322426	A_24_P322426	FALSE	NM_000960	NM_000960	5739	PTGIR	prostaglandin I2 (prostacyclin) receptor (IP)	Hs.458324	ENST00000291294	THC2519519	ref|NM_000960|ens|ENST00000291294|gb|BC017857|gb|AY242134	chr19:51818729-51818670	hs|19q13.32	Homo sapiens prostaglandin I2 (prostacyclin) receptor (IP) (PTGIR), mRNA [NM_000960]	GO:0004872(receptor activity)|GO:0004930(G-protein coupled receptor activity)|GO:0005886(plasma membrane)|GO:0005887(integral to plasma membrane)|GO:0007165(signal transduction)|GO:0007187(G-protein signaling, coupled to cyclic nucleotide second messenger)|GO:0007267(cell-cell signaling)	CATCTTCCTCTGCAACGGCTCGGTCACCCTCAGCCTCTGCCGCATGTACCGCCAGCAGAA	NA	400	0.0339185461910852	-0.449050068675181	-0.601849542000356	-0.493341880130745	-0.553265099530977	-0.282559811733164	-0.315804068833351	0.00992848032036182	0.338580809870663	0.106890437723924	0.545060546540865	0.395991460455778	0.726767577889143	0.670657288425942	0.368381516138298	0.223548592560443	turquoise_M3	0.670657288425942
403	403	264	46	A_23_P67661	A_23_P67661	FALSE	NM_001864	NM_001864	1346	COX7A1	cytochrome c oxidase subunit VIIa polypeptide 1 (muscle)	Hs.421621	ENST00000292907	THC2467522	ref|NM_001864|ens|ENST00000292907|gb|AK312091|gb|BT006924	chr19:41334277-41334218	hs|19q13.12	Homo sapiens cytochrome c oxidase subunit VIIa polypeptide 1 (muscle) (COX7A1), mRNA [NM_001864]	GO:0004129(cytochrome-c oxidase activity)|GO:0005739(mitochondrion)|GO:0005746(mitochondrial respiratory chain)|GO:0006091(generation of precursor metabolites and energy)|GO:0009055(electron carrier activity)|GO:0016020(membrane)|GO:0016021(integral to membrane)	CATCCCGTTGTACCTGAAGGGCGGCATCGTTGACAACATCCTGTACCGAGTGACAATGAC	NA	403	0.0698226209431481	-0.220914976899505	-0.419326172728383	0.0312430747165004	-0.133956055452832	-0.576497602749044	-0.545127028844702	-0.02853230120034	0.0413238397713654	0.277946449034352	0.328348642533197	0.207907277712662	0.0475689874077721	0.266136645427684	-0.300605985231239	-0.233919801278628	green_M7	0.277946449034352
405	405	264	42	A_23_P149998	A_23_P149998	FALSE	NM_022129	NM_022129	64081	PBLD	phenazine biosynthesis-like protein domain containing	Hs.198158	ENST00000309049	THC2470585	ref|NM_022129|gb|AK027673|ens|ENST00000309049|ens|ENST00000358769	chr10:69713001-69712942	hs|10q21.3	Homo sapiens phenazine biosynthesis-like protein domain containing (PBLD), transcript variant 1, mRNA [NM_022129]	GO:0003824(catalytic activity)|GO:0005575(cellular_component)|GO:0008150(biological_process)|GO:0009058(biosynthetic process)|GO:0016853(isomerase activity)	GTATTAGGCTACTTCCTGTCATAGTGAAATTAAACACTCAAAGTAATGTAATCTCAGCTG	NA	405	0.086633729775607	0.595393797043797	0.622827161496489	0.304211383220702	0.504642389469541	0.391918794177171	0.309038404891366	0.104463177847026	-0.176884047185472	-0.35391683352835	-0.601602671332893	-0.261604017630625	-0.375450699235679	-0.478231421901691	-0.37815690861252	-0.204907415464428	purple_M1	0.622827161496489
413	413	264	26	A_23_P155828	A_23_P155828	FALSE	NM_020773	NM_020773	57533	TBC1D14	TBC1 domain family, member 14	Hs.518611	ENST00000340816	THC2601600	ref|NM_020773|ref|NM_001113361|ref|NM_001113363|ens|ENST00000340816	chr4:7085520-7085579	hs|4p16.1	Homo sapiens TBC1 domain family, member 14 (TBC1D14), transcript variant 1, mRNA [NM_020773]	GO:0005096(GTPase activator activity)|GO:0005097(Rab GTPase activator activity)|GO:0005622(intracellular)|GO:0032313(regulation of Rab GTPase activity)	CCATTTAGAAACGGCATTCACTTCAGAAGGTACTTTTTAACTGCTCAGTTTTTGACTATT	NA	413	-0.0098354833538322	-0.226811061575968	-0.373162353874889	0.144013584671531	0.183411455111142	-0.434271684755682	-0.446204859044595	-0.400421612244827	-0.237616077566347	0.437603427355094	0.399241364191113	0.621605024821106	0.191156457804221	0.0519993481277018	0.0121160621989492	-0.207715015009462	green_M7	0.437603427355094
414	414	264	24	A_23_P106773	A_23_P106773	FALSE	NM_177528	NM_177528	6799	SULT1A2	sulfotransferase family, cytosolic, 1A, phenol-preferring, member 2	Hs.546304	ENST00000395630	THC2495029	ref|NM_177528|ref|NM_001054|ens|ENST00000395630|ens|ENST00000335715	chr16:28510827-28510768	hs|16p11.2	Homo sapiens sulfotransferase family, cytosolic, 1A, phenol-preferring, member 2 (SULT1A2), transcript variant 2, mRNA [NM_177528]	GO:0004062(aryl sulfotransferase activity)|GO:0005737(cytoplasm)|GO:0006584(catecholamine metabolic process)|GO:0006629(lipid metabolic process)|GO:0008146(sulfotransferase activity)|GO:0008202(steroid metabolic process)|GO:0009309(amine biosynthetic process)|GO:0016740(transferase activity)	AGAGGGAGTGTGCGAATCAAGCCTGACCAAGAGGCTCCAGAATAAAGTATGATTTGTGTT	NA	414	-0.202110561755864	-0.129998757042346	0.07659137584172	-0.489941336198871	-0.125137087864831	0.363108884278253	0.440087444537351	0.366136747722942	0.620067920213901	-0.693006693135417	-0.303556959267386	0.140509134273427	0.17000669572526	0.265154609949373	0.224686691235196	0.556774774438141	cyan_M4	0.620067920213901
437	437	264	147	A_24_P921477	A_24_P921477	FALSE	NM_001080510	NM_001080510	124512	C17orf95	chromosome 17 open reading frame 95	Hs.74655	ENST00000341249	THC2528139	ref|NM_001080510|ens|ENST00000341249|ens|ENST00000317409|gb|CR602837	chr17:72240673-72240732	hs|17q25.2	Homo sapiens chromosome 17 open reading frame 95 (C17orf95), mRNA [NM_001080510]	GO:0016020(membrane)|GO:0016021(integral to membrane)	CTTCCAGGAATTTTGGCTGCCAAATGTGGTGCAGAAGTAATACTGTCAGACAGCTCAGAA	NA	437	0.314625128418097	0.48221493632713	0.677790435953934	0.572229372350569	0.516605203459185	0.392636704247813	0.23224918219742	-0.0710499702739833	-0.431818887879082	-0.184021779426807	-0.617100968010295	-0.510275961083585	-0.632718371444356	-0.679457671209243	-0.467493568511651	-0.287866425545581	blue_M2	0.572229372350569
444	444	264	133	A_23_P402287	A_23_P402287	FALSE	NM_153371	NM_153371	222484	LNX2	ligand of numb-protein X 2	Hs.132359	ENST00000316334	THC2471376	ref|NM_153371|ens|ENST00000316334|gb|AK022995|gb|BC036755	chr13:27018442-27018383	hs|13q12.2	Homo sapiens ligand of numb-protein X 2 (LNX2), mRNA [NM_153371]	GO:0005515(protein binding)|GO:0008270(zinc ion binding)|GO:0046872(metal ion binding)	TGTCATTTCTTGGGGAGTAGCCATCCATCAACAAATATCCTGACTGCTACTTTGTTATAT	NA	444	0.12801335922477	0.406883703534823	0.288357656622901	0.705381806363195	0.609598154758319	-0.292167416454904	-0.219131846085605	-0.446371252451502	-0.686222468588033	0.441799570153026	-0.122690079167501	-0.238439272082066	-0.548269432495658	-0.628292256975269	-0.475959211668796	-0.603035122787407	blue_M2	0.705381806363195
447	447	264	127	A_23_P314726	A_23_P314726	FALSE	NM_002651	NM_002651	5298	PI4KB	phosphatidylinositol 4-kinase, catalytic, beta	Hs.632465	ENST00000368873	THC2590021	ref|NM_002651|gb|AJ011123|gb|BC040300|ens|ENST00000368873	chr1:149531614-149531555	hs|1q21.2	Homo sapiens phosphatidylinositol 4-kinase, catalytic, beta (PI4KB), mRNA [NM_002651]	GO:0004428(inositol or phosphatidylinositol kinase activity)|GO:0004430(1-phosphatidylinositol 4-kinase activity)|GO:0005515(protein binding)|GO:0005737(cytoplasm)|GO:0005739(mitochondrion)|GO:0005741(mitochondrial outer membrane)|GO:0005768(endosome)|GO:0005783(endoplasmic reticulum)|GO:0005794(Golgi apparatus)|GO:0006661(phosphatidylinositol biosynthetic process)|GO:0006898(receptor-mediated en…	AGGTTCTTTCCACAGGCCATCCTCTTATTCCGTTCTGGGGCCCAGGAAGTGGGGAAGAGT	NA	447	-0.416573861056367	0.296506280822739	0.021028040373608	-0.144017114887889	-0.0964107985828096	-0.0739304683558267	0.136230524558454	0.496729236186429	0.166998452122809	-0.0310423052746581	-0.0308444370274195	-0.363866096107402	-0.196651153938912	0.024281393609122	-0.0241184797312215	-0.222245057308563	cyan_M4	0.166998452122809
449	449	264	123	A_23_P37623	A_23_P37623	FALSE	NM_181077	NM_181077	23015	GOLGA8A	golgi autoantigen, golgin subfamily a, 8A	Hs.182982	ENST00000360553	THC2473197	ref|NM_181077|ref|NM_001023567|gb|AL137686|ens|ENST00000360553	chr15:32459516-32459457	hs|15q14	Homo sapiens golgi autoantigen, golgin subfamily a, 8A (GOLGA8A), mRNA [NM_181077]	GO:0005794(Golgi apparatus)|GO:0016020(membrane)	ACTGTGGTGCAATCTACTGTTTGTGAATGTCTGTATTATCAGGAAACATGTCTATACGAT	NA	449	-0.292408381683691	-0.00176020354404472	0.236412982614427	-0.130601106252897	0.350735144525301	0.253498116854591	0.404190023579693	0.0109885002126359	0.282834439207664	-0.403431214837514	-0.315868934319437	0.272064885440205	-0.0667698440877409	-0.0901345689855192	0.0125529478749329	0.328311124020684	grey60_M9	0.404190023579693
463	463	264	95	A_23_P137434	A_23_P137434	FALSE	NM_014372	NM_014372	26994	RNF11	ring finger protein 11	Hs.309641	ENST00000242719	THC2468920	ref|NM_014372|ens|ENST00000242719|gb|AB024703|gb|BC020964	chr1:51511181-51511240	hs|1p32.3	Homo sapiens ring finger protein 11 (RNF11), mRNA [NM_014372]	GO:0000151(ubiquitin ligase complex)|GO:0003677(DNA binding)|GO:0005515(protein binding)|GO:0008270(zinc ion binding)|GO:0042787(protein ubiquitination during ubiquitin-dependent protein catabolic process)|GO:0046872(metal ion binding)	TGTAGTATCCATATGTTGCTTAAATTTCCTTATGAGCCCCATGATGGAAAGACTTAAAGA	NA	463	0.376530613488159	0.288017796916565	-0.0983200803957424	0.679643847905073	0.318077669533997	-0.517933857609236	-0.66239085724842	-0.674488033704434	-0.833791285412595	0.817536020248658	0.33852378900383	-0.153959834314914	-0.144732096414993	-0.395824503160297	-0.276439287296847	-0.66738944125227	green_M7	0.817536020248658
464	464	264	93	A_23_P160406	A_23_P160406	FALSE	NM_016121	NM_016121	51133	KCTD3	potassium channel tetramerisation domain containing 3	Hs.335139	ENST00000259154	THC2466101	ref|NM_016121|gb|BC094879|ens|ENST00000259154|gb|AF155110	chr1:213861441-213861500	hs|1q41	Homo sapiens potassium channel tetramerisation domain containing 3 (KCTD3), mRNA [NM_016121]	GO:0005249(voltage-gated potassium channel activity)|GO:0005515(protein binding)|GO:0006813(potassium ion transport)|GO:0008076(voltage-gated potassium channel complex)|GO:0016020(membrane)	TTGTAGGACTGCAGTTCTGAATTTTGGGTTAAAGGTTTTGGCTGCTGTAAGAATGTGAAT	NA	464	0.180830384601205	0.466191744424389	0.135168463201388	0.677608357325518	0.490829508996081	-0.4333240920844	-0.386587226218762	-0.547408927455062	-0.745033394509553	0.60776392829032	0.0726739705139126	-0.265367535071934	-0.390698899137347	-0.533121696143812	-0.342899261976207	-0.667641408400599	blue_M2	0.677608357325518
467	467	264	87	A_23_P139123	A_23_P139123	FALSE	NM_000062	NM_000062	710	SERPING1	serpin peptidase inhibitor, clade G (C1 inhibitor), member 1	Hs.384598	ENST00000403558	THC2583311	ref|NM_000062|ref|NM_001032295|gb|CR600380|ens|ENST00000403558	chr11:57130467-57130526	hs|11q12.1	Homo sapiens serpin peptidase inhibitor, clade G (C1 inhibitor), member 1 (SERPING1), transcript variant 1, mRNA [NM_000062]	GO:0004867(serine-type endopeptidase inhibitor activity)|GO:0005576(extracellular region)|GO:0006958(complement activation, classical pathway)|GO:0007596(blood coagulation)|GO:0008015(blood circulation)|GO:0031093(platelet alpha granule lumen)|GO:0045087(innate immune response)	GACAACATTTGATCCCAAGAAAACCAGAATGGAACCCTTTCACTTCAAAAACTCAGTTAT	NA	467	-0.311758400229403	-0.156286379093401	-0.193543030698905	-0.447156564312319	-0.315780108795829	-0.218512012213771	0.0302668592646764	0.441225342176801	0.547399679441331	-0.273979094814517	0.0484326125354562	0.0790853641856917	0.179139668316367	0.467237005181962	-0.111648268297505	0.106704633562859	cyan_M4	0.547399679441331
468	468	264	85	A_23_P106080	A_23_P106080	FALSE	NM_032572	NM_032572	84659	RNASE7	ribonuclease, RNase A family, 7	Hs.525206	ENST00000298690	THC2489139	ref|NM_032572|ens|ENST00000298690|gb|BC074960|gb|AJ306608	chr14:20581051-20581110	hs|14q11.2	Homo sapiens ribonuclease, RNase A family, 7 (RNASE7), mRNA [NM_032572]	GO:0003676(nucleic acid binding)|GO:0004519(endonuclease activity)|GO:0004522(pancreatic ribonuclease activity)|GO:0004540(ribonuclease activity)|GO:0005576(extracellular region)|GO:0016787(hydrolase activity)|GO:0042742(defense response to bacterium)|GO:0045087(innate immune response)	GGTGGCAGAGATCCCAGTCAGTGCCAAGCCCAAGGGCATGACCTCATCACAGTGGTTTAA	NA	468	0.14904724374534	-0.135597996650601	-0.413931206599978	0.240735759542518	-0.0493865350385953	-0.487735402931235	-0.584333378946797	-0.43803572150332	-0.408345056877661	0.705434352769957	0.568117868285646	0.0844252627471064	0.0948555809469103	-0.00108543673910098	0.0679777675599772	-0.238176299881628	green_M7	0.705434352769957
469	469	264	83	A_23_P109235	A_23_P109235	FALSE	NM_016732	NM_016732	22913	RALY	RNA binding protein, autoantigenic (hnRNP-associated with lethal yellow homolog (mouse))	Hs.136947	ENST00000246194	THC2499777	ref|NM_016732|ref|NM_007367|ens|ENST00000246194|ens|ENST00000375114	chr20:32127502-32128222	hs|20q11.22	Homo sapiens RNA binding protein, autoantigenic (hnRNP-associated with lethal yellow homolog (mouse)) (RALY), transcript variant 1, mRNA [NM_016732]	GO:0000166(nucleotide binding)|GO:0003676(nucleic acid binding)|GO:0003723(RNA binding)|GO:0005634(nucleus)|GO:0005681(spliceosome)|GO:0006397(mRNA processing)|GO:0008380(RNA splicing)|GO:0030530(heterogeneous nuclear ribonucleoprotein complex)	TCAAGTTAAAGAGCAGTGAGCTGCAGGCCATCAAGACGGAGCTGACACAGATCAAGTCCA	NA	469	-0.305307335707772	0.286453992986672	0.423036760138212	-0.283186956158588	-0.147659328277668	0.528746299655659	0.70546292177382	0.680641442273617	0.458531284006787	-0.574385410688556	-0.453257979501835	-0.485349603740167	-0.262445984884966	0.0126650749088678	-0.0991357275689865	0.0623980404245429	grey60_M9	0.70546292177382
471	471	264	79	A_23_P109269	A_23_P109269	FALSE	NM_005560	NM_005560	3911	LAMA5	laminin, alpha 5	Hs.473256	ENST00000252999	NP306888	ref|NM_005560|gb|BC003355|ens|ENST00000252999|ens|ENST00000370691	chr20:60318756-60318697	hs|20q13.33	Homo sapiens laminin, alpha 5 (LAMA5), mRNA [NM_005560]	GO:0001658(ureteric bud branching)|GO:0001738(morphogenesis of a polarized epithelium)|GO:0001755(neural crest cell migration)|GO:0005178(integrin binding)|GO:0005198(structural molecule activity)|GO:0005576(extracellular region)|GO:0005578(proteinaceous extracellular matrix)|GO:0005605(basal lamina)|GO:0005606(laminin-1 complex)|GO:0007431(salivary gland development)|GO:0007517(muscle developmen…	CAGGAGCTACACTGCCTGATGTGGGCCTGGAACTGGAGGTGCGGCCCCTGGCAGTCACCG	NA	471	0.0134306505549242	0.298975212458511	0.480907937775098	-0.0746110876738172	0.078104220040091	0.455383924598387	0.576476366043252	0.240670585748737	0.241677740110047	-0.520191568240168	-0.469690337165005	-0.375666019233235	-0.119390308855195	-0.111846318455349	-0.0535926869259013	0.154982242929408	grey60_M9	0.576476366043252
485	485	264	51	A_24_P108401	A_24_P108401	FALSE		AF335478	354	KLK3	kallikrein-related peptidase 3	Hs.171995		NP509056	gb|AF335478|gb|AJ459784|gb|AF335477|gb|AK311887	chr19:56050264-56050323	hs|19q13.33	Homo sapiens prostate-specific antigen variant 2 mRNA, complete cds, alternatively spliced. [AF335478]	GO:0003824(catalytic activity)|GO:0004252(serine-type endopeptidase activity)|GO:0005576(extracellular region)|GO:0005634(nucleus)|GO:0005730(nucleolus)|GO:0005737(cytoplasm)|GO:0006508(proteolysis)|GO:0008233(peptidase activity)|GO:0016525(negative regulation of angiogenesis)	CCCGCTCCCTCCCACTTACCCCAGAACTTTCTCCCCATTGCCCAGCCAGCTCCCTGCTCC	NA	485	-0.102845783359469	-0.733210003874526	-0.650290427223725	-0.828347531179349	-0.841093132371421	-0.0627894454052017	-0.0528627041636949	0.217912596134782	0.702605923129928	-0.162738751033474	0.49589236339413	0.386027921989929	0.787058441867339	0.906662094753612	0.577890774874773	0.632512872381493	turquoise_M3	0.906662094753612
486	486	264	49	A_23_P105144	A_23_P105144	FALSE	NM_020974	NM_020974	57758	SCUBE2	signal peptide, CUB domain, EGF-like 2	Hs.523468	ENST00000309263	NP1465018	ref|NM_020974|gb|AK123039|gb|AK131552|ens|ENST00000309263	chr11:9000047-8999310	hs|11p15.4	Homo sapiens signal peptide, CUB domain, EGF-like 2 (SCUBE2), mRNA [NM_020974]	GO:0005509(calcium ion binding)	TCGAGATGGCAGGCTCTATGCATCTGAGAACCATCAGGAAATACTTAAGGATAAGAAACT	NA	486	-0.194154779171919	-0.0636799759700267	-0.274765221251233	-0.307955713955668	-0.181810628187379	-0.176563395494406	-0.154794801982981	0.151469717495802	0.284065767832176	-0.036558086506208	0.188617502013586	0.196662146492714	0.35343052459795	0.318887338501333	0.125886346179914	0.151557731282245	green_M7	-0.036558086506208
489	489	264	43	A_23_P63696	A_23_P63696	FALSE	NM_032112	NM_032112	84545	MRPL43	mitochondrial ribosomal protein L43	Hs.421848	ENST00000370236	THC2622796	ref|NM_032112|gb|CR595972|gb|BC052639|ens|ENST00000370236	chr10:102736285-102736226	hs|10q24.31	Homo sapiens mitochondrial ribosomal protein L43 (MRPL43), nuclear gene encoding mitochondrial protein, transcript variant 1, mRNA [NM_032112]	GO:0003735(structural constituent of ribosome)|GO:0005515(protein binding)|GO:0005739(mitochondrion)|GO:0005761(mitochondrial ribosome)|GO:0005840(ribosome)|GO:0006412(translation)|GO:0045182(translation regulator activity)	CTCATTTTTATGCAAGTGGCATCCCTAAAACCTGAGATGAGGAAGACTTCAAGGGTTTTA	NA	489	0.508321663681849	0.319545757410636	0.266144974661206	0.720910003124721	0.569923171799873	-0.263492451304772	-0.30253631029996	-0.435079792538864	-0.680749714346644	0.347225705584873	-0.172050910436817	-0.234065029117187	-0.477223659225031	-0.565528301427951	-0.628633314605747	-0.681695839624693	blue_M2	0.720910003124721
495	495	264	31	A_23_P17739	A_23_P17739	FALSE	NM_003426	NM_003426	7625	ZNF74	zinc finger protein 74	Hs.517418	ENST00000403682	THC2510286	ref|NM_003426|ref|NR_003253|gb|BC013395|ens|ENST00000403682	chr22:19091491-19091550	hs|22q11.21	Homo sapiens zinc finger protein 74 (ZNF74), transcript variant 1, mRNA [NM_003426]	GO:0003677(DNA binding)|GO:0003723(RNA binding)|GO:0005622(intracellular)|GO:0005634(nucleus)|GO:0006350(transcription)|GO:0006355(regulation of transcription, DNA-dependent)|GO:0007275(multicellular organismal development)|GO:0008270(zinc ion binding)|GO:0046872(metal ion binding)	CCTGTTTTCCTTGATGGGCCTGGAAGTTGTTGACAAGGGGAAAGATCTTTCTTGCCAATA	NA	495	-0.292045212363067	-0.692671923318184	-0.557761216093621	-0.733154493844434	-0.616916773310855	-0.0804343538565947	0.0518811225479797	0.156071888276774	0.718969729221334	-0.2032298687795	0.384733135512295	0.450966616687781	0.567764321457379	0.80609288766045	0.31587729840958	0.46678557054647	turquoise_M3	0.80609288766045
520	520	263	152	A_23_P774	A_23_P774	FALSE	NM_014856	NM_014856	9909	DENND4B	DENN/MADD domain containing 4B	Hs.716414	ENST00000368646	THC2551829	ref|NM_014856|ens|ENST00000368646|ens|ENST00000361217|gb|AB007945	chr1:152168903-152168844	hs|1q21.3	Homo sapiens DENN/MADD domain containing 4B (DENND4B), mRNA [NM_014856]		AATTATTTATTCTGGAGCCACAGCCCCCTTGCTTATGAGGTTCTTATGGAGAGTGAGAAA	NA	520	-0.290672460591753	-0.725905300321645	-0.691134690543477	-0.83360747659757	-0.858439167688405	-0.234605638237175	-0.129426544415813	0.267338537437068	0.704024914803555	-0.0898261437979359	0.518934456508262	0.304950258505431	0.615198790052887	0.920999655251281	0.387573103668799	0.501648138990248	turquoise_M3	0.920999655251281
521	521	263	150	A_23_P97296	A_23_P97296	FALSE	NM_018090	NM_018090	55707	NECAP2	NECAP endocytosis associated 2	Hs.437385	ENST00000337132	NP181200	ref|NM_018090|gb|AK024468|ens|ENST00000337132|ens|ENST00000406746	chr1:16658957-16659016	hs|1p36.13	Homo sapiens NECAP endocytosis associated 2 (NECAP2), mRNA [NM_018090]	GO:0005515(protein binding)|GO:0005622(intracellular)|GO:0005886(plasma membrane)|GO:0005905(coated pit)|GO:0006897(endocytosis)|GO:0015031(protein transport)|GO:0030125(clathrin vesicle coat)|GO:0031410(cytoplasmic vesicle)	GGAGCTCAGTAAACTAGAAGTCCAGGGTTGCTTGGTTTACTGGTTTATAAGAAATCTGAA	NA	521	-0.497654128450418	0.289568403142076	0.167698446183918	-0.0125792428963983	0.225303707083865	0.0094535465357314	0.23693891704993	0.280361392778981	0.0329790689062646	-0.0529313052268782	-0.149961868542254	-0.0117601868890967	-0.290101965191319	-0.161697449394304	-0.146734883539798	-0.302944578843873	greenyellow_M5	0.289568403142076
522	522	263	148	A_23_P109774	A_23_P109774	FALSE	NM_014415	NM_014415	27107	ZBTB11	zinc finger and BTB domain containing 11	Hs.655286	ENST00000312938	THC2462944	ref|NM_014415|ens|ENST00000312938|gb|AK023488|gb|U69274	chr3:102851323-102851264	hs|3q12.3	Homo sapiens zinc finger and BTB domain containing 11 (ZBTB11), mRNA [NM_014415]	GO:0003677(DNA binding)|GO:0005515(protein binding)|GO:0005622(intracellular)|GO:0005634(nucleus)|GO:0006350(transcription)|GO:0006355(regulation of transcription, DNA-dependent)|GO:0008270(zinc ion binding)|GO:0046872(metal ion binding)	GCCTCTCCCAGTTTACTTTAAAAATGGCTTTAAGGATAAAGAATAAATGTGATAGCTGTG	NA	522	0.129972229912548	0.712530516139228	0.54350816102601	0.860728574094483	0.821842574602858	0.025815606234477	-0.104937561580747	-0.298156964998942	-0.747749925155323	0.272530124354625	-0.351068026657967	-0.156390015308949	-0.579986648896437	-0.842652815293446	-0.449603548737121	-0.586988799429207	blue_M2	0.860728574094483
524	524	263	144	A_23_P313560	A_23_P313560	FALSE	NM_181659	NM_181659	8202	NCOA3	nuclear receptor coactivator 3	Hs.592142	ENST00000371997	THC2466716	ref|NM_181659|ref|NM_006534|gb|AF036892|ens|ENST00000371997	chr20:45717810-45717869	hs|20q13.12	Homo sapiens nuclear receptor coactivator 3 (NCOA3), transcript variant 1, mRNA [NM_181659]	GO:0003713(transcription coactivator activity)|GO:0004402(histone acetyltransferase activity)|GO:0004871(signal transducer activity)|GO:0005634(nucleus)|GO:0005737(cytoplasm)|GO:0007165(signal transduction)|GO:0008415(acyltransferase activity)|GO:0016740(transferase activity)|GO:0030521(androgen receptor signaling pathway)|GO:0030528(transcription regulator activity)|GO:0045893(positive regulatio…	GTCAGTCTGTCTCTTTTTCAGCTCAATTGTATCTGACCCTTCTTTAAGTTATGTGTGTGG	NA	524	-0.3225345444263	0.222804151680811	0.438282871093355	0.0182538627123548	0.370793065132243	0.503310558522853	0.551059082747374	0.365251772001681	0.116463766901141	-0.352243530740709	-0.423043841816855	0.120789000565884	-0.166684763397459	-0.294809710651168	0.191806561661146	0.233607313161015	grey60_M9	0.551059082747374
526	526	263	140	A_24_P378987	A_24_P378987	FALSE	NM_145177	NM_145177	207063	DHRSX	dehydrogenase/reductase (SDR family) X-linked	Hs.131452	ENST00000381223	THC2763520	ref|NM_145177|ens|ENST00000381223|ens|ENST00000381225|ens|ENST00000334651	chrY:2148938-2148879	hs|Yp11.31	Homo sapiens dehydrogenase/reductase (SDR family) X-linked (DHRSX), mRNA [NM_145177]	GO:0005488(binding)|GO:0005737(cytoplasm)|GO:0005856(cytoskeleton)|GO:0016491(oxidoreductase activity)|GO:0055114(oxidation reduction)	AACCTCTGCAGAACTTCAAGAAGCCAAATAAACATTTTGGAGGATAATCACCCCAAGTGG	NA	526	-0.0790677261405683	0.605807099722058	0.565069287032537	0.292837605533207	0.46189934005507	0.112245687275105	0.302009358477697	0.304704787061243	-0.10838657954287	-0.313242571754609	-0.602251447619352	-0.338897974868023	-0.607480384108126	-0.449710954590015	-0.617048520811774	-0.480142209700386	greenyellow_M5	0.605807099722058
527	527	263	138	A_32_P30693	A_32_P30693	FALSE	NM_003707	NM_003707	8607	RUVBL1	RuvB-like 1 (E. coli)	Hs.272822	ENST00000322623	THC2531218	ref|NM_003707|ens|ENST00000322623|gb|AK312290|gb|AK222563	chr3:129325258-129325199	hs|3q21.3	Homo sapiens RuvB-like 1 (E. coli) (RUVBL1), mRNA [NM_003707]	GO:0000166(nucleotide binding)|GO:0001558(regulation of cell growth)|GO:0003678(DNA helicase activity)|GO:0005515(protein binding)|GO:0005524(ATP binding)|GO:0005634(nucleus)|GO:0005737(cytoplasm)|GO:0006310(DNA recombination)|GO:0006350(transcription)|GO:0006357(regulation of transcription from RNA polymerase II promoter)|GO:0007049(cell cycle)|GO:0007067(mitosis)|GO:0007283(spermatogenesis)|GO:…	AATGAAGATTGAGGAGGTGAAGAGCACTACGAAGACGCAGCGCATCGCCTCCCACAGCCA	NA	527	-0.369507896692088	0.39646021757169	0.387777818692411	-0.297319737601878	-0.0441576189832098	0.56384195218439	0.587894254358738	0.593450449328318	0.425370155632867	-0.618533755480852	-0.472793202797726	-0.32760803427568	-0.126292909299648	-0.0286961908543433	0.0452867822928385	0.259282300954845	black_M6	0.593450449328318
529	529	263	134	A_32_P198325	A_32_P198325	FALSE	NM_207644	NM_207644	388886	C22orf36	chromosome 22 open reading frame 36	Hs.113314	ENST00000404045	THC2606041	ref|NM_207644|gb|BC108684|ens|ENST00000404045|ens|ENST00000318753	chr22:23311830-23311771	hs|22q11.23	Homo sapiens chromosome 22 open reading frame 36 (C22orf36), mRNA [NM_207644]		CTACTGACTTGTGATGCTCTCAAGCACATGATAGTGGGCGATGAAGGTCAAGGAGGACTC	NA	529	-0.157911072883419	-0.250005045871094	-0.576774638687597	-0.218543437582835	-0.338952579635897	-0.590255172266104	-0.477834151398695	-0.0334790598030778	0.108751656588694	0.423561542849742	0.561551035294597	0.0523510171915215	0.216771653552686	0.388813735484916	-0.00585391642006627	-0.171458303494037	turquoise_M3	0.388813735484916
532	532	263	128	A_23_P169619	A_23_P169619	FALSE	NM_005935	NM_005935	4299	AFF1	AF4/FMR2 family, member 1	Hs.480190	ENST00000307808	THC2492827	ref|NM_005935|ens|ENST00000307808|ens|ENST00000395146|gb|L25050	chr4:88272455-88272514	hs|4q22.1	Homo sapiens AF4/FMR2 family, member 1 (AFF1), mRNA [NM_005935]	GO:0003700(transcription factor activity)|GO:0005634(nucleus)|GO:0016563(transcription activator activity)|GO:0045893(positive regulation of transcription, DNA-dependent)	GCCAGTCCATTTTGAACATGGCGATGTTTCGTTGTAAAAAAGACATAGCAATAAAGTATT	NA	532	-0.311715360050076	0.251382904833941	0.0546108484058093	-0.0702921898454921	0.0444133788811991	-0.022169444517848	0.0496248333286022	0.113379077328481	0.0168704460681675	-0.030398086935799	-0.0549754433844682	-0.0827656853451383	-0.0953534470092177	-0.0322748492219255	-0.163834457434704	-0.167124730441841	cyan_M4	0.0168704460681675
536	536	263	120	A_23_P16609	A_23_P16609	FALSE		AL136548	440515	ZNF506	zinc finger protein 506	Hs.351906			gb|AL136548|gb|CR615667|gb|BC034920	chr19:19757840-19757781	hs|19p13.11	Homo sapiens mRNA; cDNA DKFZp761G18121 (from clone DKFZp761G18121). [AL136548]	GO:0003677(DNA binding)|GO:0005622(intracellular)|GO:0005634(nucleus)|GO:0005730(nucleolus)|GO:0006350(transcription)|GO:0006355(regulation of transcription, DNA-dependent)|GO:0008270(zinc ion binding)|GO:0046872(metal ion binding)	ATTCTAATTACTGGTGCATGCAGCCTTCAGTCACTTACTCCCTGCTTGCTCAATCGATCA	NA	536	-0.566492551264845	-0.493591601761082	-0.347415876759209	-0.514801302474699	-0.218120082610921	0.0907577521859866	0.0229688457200629	0.197043998427938	0.529201814433931	-0.232469250840352	0.207511873132695	0.725816244563628	0.493390547185692	0.467441601622989	0.487596085907086	0.655739020243577	cyan_M4	0.529201814433931
538	538	263	116	A_23_P103661	A_23_P103661	FALSE	NM_139118	NM_139118	55249	YY1AP1	YY1 associated protein 1	Hs.584927		THC2476666	ref|NM_139118|ref|NM_139119|gb|CR749789|gb|BC008766	chr1:153896107-153896048	hs|1q22	Homo sapiens YY1 associated protein 1 (YY1AP1), transcript variant 2, mRNA [NM_139118]	GO:0005515(protein binding)|GO:0005634(nucleus)|GO:0005737(cytoplasm)	GAAGATGCTACAGAGGAAATCAGTGGATTTCTTTGAGCTAGGAGAATAAGAGTCTGGAGA	NA	538	-0.206993679935169	0.500123266216365	0.122520236245566	0.247797664992238	0.203613732055989	-0.176650855555736	-0.0514800412005278	0.099193286712561	-0.292590104999458	0.269835983872172	0.00420596879894623	-0.388342580180352	-0.271080266346251	-0.292808060556745	-0.0481351888287779	-0.430294924972871	greenyellow_M5	0.500123266216365
543	543	263	106	A_23_P36962	A_23_P36962	FALSE	NM_006260	NM_006260	5611	DNAJC3	DnaJ (Hsp40) homolog, subfamily C, member 3	Hs.656476	ENST00000376795	THC2570111	ref|NM_006260|gb|BC047936|ens|ENST00000376795|gb|U28424	chr13:95214001-95214144	hs|13q32.1	Homo sapiens DnaJ (Hsp40) homolog, subfamily C, member 3 (DNAJC3), mRNA [NM_006260]	GO:0004860(protein kinase inhibitor activity)|GO:0005488(binding)|GO:0005737(cytoplasm)|GO:0005783(endoplasmic reticulum)|GO:0006986(response to unfolded protein)|GO:0009615(response to virus)|GO:0031072(heat shock protein binding)	AAGGACGAGAAGCCTGTTGAAGCTATTAGGGTTTGTTCTGAAGTTTTACAGATGGAACCT	NA	543	0.296406880051237	0.190664685647883	0.208095515617537	0.57736666913664	0.289274465222549	-0.197516286157371	-0.285489089908966	-0.332050343506968	-0.498785652664703	0.281106377436869	-0.10250035358464	-0.321473931961565	-0.38921474684155	-0.423270211300421	-0.3486905206312	-0.295370967176329	blue_M2	0.57736666913664
549	549	263	94	A_23_P81219	A_23_P81219	FALSE	NM_016619	NM_016619	51316	PLAC8	placenta-specific 8	Hs.546392	ENST00000311507	THC2484076	ref|NM_016619|ref|NM_001130716|ens|ENST00000311507|gb|AJ422147	chr4:84231012-84230953	hs|4q21.22	Homo sapiens placenta-specific 8 (PLAC8), transcript variant 2, mRNA [NM_016619]		TATTATAAATGAATGTTGTCCCTGAACTTAGCTAAATGGTGCAACTTAGTTTCTCCTTGC	NA	549	0.00250389787679913	0.430223100570514	0.67825449507894	0.479706126359902	0.683260918346438	0.357766100034776	0.287971127159316	-0.0483689015178874	-0.349648861740694	-0.261588808375826	-0.624417548704448	-0.130848642277547	-0.463919540620499	-0.632367168627309	-0.362354292425787	-0.16221292767248	purple_M1	0.67825449507894
558	558	263	76	A_23_P134225	A_23_P134225	FALSE	NM_023942	NM_023942	65999	LRRC61	leucine rich repeat containing 61	Hs.647119	ENST00000359623	NP167700	ref|NM_023942|ref|NM_001142928|ens|ENST00000359623|ens|ENST00000323078	chr7:149665963-149666022	hs|7q36.1	Homo sapiens leucine rich repeat containing 61 (LRRC61), transcript variant 2, mRNA [NM_023942]	GO:0005515(protein binding)	GCTACAGGCGAGAAAGGTAGGGATGGGCCAGCCTCCCGTCTCAGCTGTTGGGAGACAGTA	NA	558	0.189849354200162	-0.335208171367567	-0.578506609488763	-0.00471049385707299	-0.256399190768596	-0.551428890444058	-0.597566336127418	-0.284191029574195	-0.0833964519680773	0.480260210151433	0.524987389218743	0.13745405404558	0.0727290182623664	0.298832813535774	-0.236116371782933	-0.306360526379843	turquoise_M3	0.298832813535774
565	565	263	62	A_23_P14482	A_23_P14482	FALSE	NM_016039	NM_016039	51637	C14orf166	chromosome 14 open reading frame 166	Hs.534457	ENST00000261700	THC2614567	ref|NM_016039|gb|BC001722|ens|ENST00000261700|gb|CR606480	chr14:51541064-51541123	hs|14q22.1	Homo sapiens chromosome 14 open reading frame 166 (C14orf166), mRNA [NM_016039]	GO:0005634(nucleus)|GO:0005737(cytoplasm)|GO:0042802(identical protein binding)	TCACATTCTCGGGGGAGGAAGCCCAGAAAATTGGGTATGTTCTAGAGATTTACCACCATT	NA	565	0.241655379606709	0.650460923249855	0.629543573507705	0.791811285426089	0.662719624929889	0.213188090968358	0.0731157493306463	-0.165665668808572	-0.68053654845506	0.163985327569417	-0.449939425679518	-0.409216620504624	-0.700002338150451	-0.810968435294793	-0.533792116553388	-0.569365557565018	blue_M2	0.791811285426089
573	573	263	46	A_23_P164912	A_23_P164912	FALSE	NM_022165	NM_022165	64130	LIN7B	lin-7 homolog B (C. elegans)	Hs.221737	ENST00000221459	THC2475896	ref|NM_022165|ens|ENST00000221459|ens|ENST00000391864|gb|BC027618	chr19:54313466-54313525	hs|19q13.33	Homo sapiens lin-7 homolog B (C. elegans) (LIN7B), mRNA [NM_022165]	GO:0005515(protein binding)|GO:0005886(plasma membrane)|GO:0005923(tight junction)|GO:0006887(exocytosis)|GO:0007269(neurotransmitter secretion)|GO:0015031(protein transport)|GO:0016323(basolateral plasma membrane)|GO:0019717(synaptosome)|GO:0030054(cell junction)|GO:0045202(synapse)|GO:0045211(postsynaptic membrane)	TGCACTCTCTTCCTGTACAGTATTTATTGTTCCTGGCACTTTATTTAAAGATATTTGACC	NA	573	0.258836165289842	-0.170582678934462	-0.424687384560278	0.0764681655383748	-0.281166024496006	-0.583439405801318	-0.486990604711536	-0.27134522656277	-0.213752507958368	0.618298768019428	0.540366746637317	-0.0918512838994507	0.115625126611366	0.214852012927051	-0.0632048477889652	-0.379174419720721	green_M7	0.618298768019428
574	574	263	44	A_23_P87603	A_23_P87603	FALSE	NM_134323	NM_134323	6895	TARBP2	TAR (HIV-1) RNA binding protein 2	Hs.326	ENST00000266987	THC2602884	ref|NM_134323|ref|NM_134324|ref|NM_004178|ens|ENST00000266987	chr12:52186164-52186223	hs|12q13.13	Homo sapiens TAR (HIV-1) RNA binding protein 2 (TARBP2), transcript variant 1, mRNA [NM_134323]	GO:0003725(double-stranded RNA binding)|GO:0005515(protein binding)|GO:0005622(intracellular)|GO:0005634(nucleus)|GO:0006357(regulation of transcription from RNA polymerase II promoter)|GO:0006469(negative regulation of protein kinase activity)|GO:0045070(positive regulation of viral genome replication)|GO:0046726(positive regulation of viral protein levels in host cell)|GO:0046782(regulation of …	CTGCAGTACCTCAAGATCATGGCAGGCAGCAAGTGAAGCCCCAGCTGGACTCATGGATGT	NA	574	0.107719827579911	0.240066061381334	0.204917305101767	0.253625107188896	0.316573766979986	-0.14711149007755	0.111924154060732	0.1278809960552	-0.134633296412308	-0.00166930214251841	-0.266608788673927	-0.0135122702404543	-0.426225208459752	-0.267753307820457	-0.408232283786199	-0.414840921194216	tan_M8	0.316573766979986
587	587	263	18	A_23_P408996	A_23_P408996	FALSE	NM_001080480	NM_001080480	154141	MBOAT1	membrane bound O-acyltransferase domain containing 1	Hs.377830	ENST00000324607	THC2472080	ref|NM_001080480|gb|AK131269|gb|BC045695|ens|ENST00000324607	chr6:20209185-20209126	hs|6p22.3	Homo sapiens membrane bound O-acyltransferase domain containing 1 (MBOAT1), mRNA [NM_001080480]	GO:0008415(acyltransferase activity)|GO:0016020(membrane)|GO:0016021(integral to membrane)|GO:0016740(transferase activity)	ATTGGAAAGCAGACATTGAAAGTTTTCTTTTCTATCTTTGTTATGAATGTGCTATGGCCC	NA	587	0.0999230091215308	0.551980180514717	0.662857079995153	0.337953209403889	0.597362173558965	0.332058617232725	0.372658164940053	0.0280120495185842	-0.219678222500405	-0.334616447894647	-0.60613664139428	-0.212108064362883	-0.403972803043125	-0.58033853328621	-0.219616194536003	-0.0896035932696981	purple_M1	0.662857079995153
606	606	263	149	A_23_P73297	A_23_P73297	FALSE	NM_004742	NM_004742	9223	MAGI1	membrane associated guanylate kinase, WW and PDZ domain containing 1	Hs.651939		THC2473354	ref|NM_004742|gb|AB010894|thc|THC2473354	chr3:65321197-65321138	hs|3p14.1	Homo sapiens membrane associated guanylate kinase, WW and PDZ domain containing 1 (MAGI1), transcript variant 2, mRNA [NM_004742]	GO:0000166(nucleotide binding)|GO:0005524(ATP binding)|GO:0005886(plasma membrane)|GO:0005911(cell-cell junction)|GO:0005923(tight junction)|GO:0006461(protein complex assembly)|GO:0007155(cell adhesion)|GO:0007166(cell surface receptor linked signal transduction)|GO:0008022(protein C-terminus binding)	TAGACTTGATTTGAGTAGACAGCAATGATCTTTACATAGCTTAGTGTTCTGATGGCAAAA	NA	606	0.195612689995496	-0.116342563772827	-0.24739770998211	0.500856240980621	0.273146924128918	-0.481293134594274	-0.587454784127138	-0.711117855579958	-0.592944655659512	0.66015433206959	0.336561334737114	0.187361894205101	-0.134076958954551	-0.254886048790901	-0.100467247745963	-0.281538041981689	blue_M2	0.500856240980621
608	608	263	145	A_24_P107941	A_24_P107941	FALSE	NM_024598	NM_024598	79650	C16orf57	chromosome 16 open reading frame 57	Hs.588873	ENST00000219281	NP868046	ref|NM_024598|gb|AK126223|ens|ENST00000219281|gb|AK023216	chr16:56612927-56612986	hs|16q13	Homo sapiens chromosome 16 open reading frame 57 (C16orf57), mRNA [NM_024598]	GO:0003674(molecular_function)|GO:0005575(cellular_component)|GO:0008150(biological_process)	CTTCAGGTGTCTTCTGGATTTCTGGTGATGGACAGAGAAATCTTTTTACAGTTTCAAATT	NA	608	-0.284145901883995	0.116546862309779	0.0313938395033229	-0.424834911424413	-0.284284415461011	0.0807517298401297	0.396233988861855	0.700626472337813	0.494646188316809	-0.324395549712965	-0.121157720820655	-0.291974269134583	-0.0497798494875645	0.213778167930561	0.131475774642848	0.112484534759787	black_M6	0.700626472337813
612	612	263	137	A_23_P206454	A_23_P206454	FALSE	NM_145039	NM_145039	92806	MGC16385	hypothetical protein MGC16385	Hs.513832		THC2524469	ref|NM_145039|gb|BC040698|gb|AK074351|gb|BC005105	chr16:88563940-88563881	hs|16q24.3	Homo sapiens hypothetical protein MGC16385 (MGC16385), mRNA [NM_145039]	GO:0005515(protein binding)	GCAGGAGCTGTACAATGAGAAAAAGCGCCACTCAAAACAACTCTCTTAGGTCATTTTTCA	NA	612	0.100957281828267	-0.0500192635914339	-0.25631972114039	-0.115144420715411	-0.026050610776586	-0.414166333105998	-0.265074567808047	-0.155695013747405	0.117048869364004	0.0824928226846664	0.189324386863036	0.124947915159334	0.196151521056319	0.244945505993508	-0.169212368361112	-0.158990965652878	turquoise_M3	0.244945505993508
617	617	263	127	A_23_P152038	A_23_P152038	FALSE	NM_052903	NM_052903	114791	TUBGCP5	tubulin, gamma complex associated protein 5	Hs.533898	ENST00000283645	THC2606021	ref|NM_052903|ref|NM_001102610|ens|ENST00000283645|gb|AF272884	chr15:20420386-20421393	hs|15q11.2	Homo sapiens tubulin, gamma complex associated protein 5 (TUBGCP5), transcript variant 1, mRNA [NM_052903]	GO:0000226(microtubule cytoskeleton organization)|GO:0000922(spindle pole)|GO:0005813(centrosome)|GO:0005815(microtubule organizing center)|GO:0005874(microtubule)|GO:0007020(microtubule nucleation)|GO:0008017(microtubule binding)|GO:0008274(gamma-tubulin ring complex)	CCGGTGTCTGCTGAGAGAAAAGGTCAGCTTTGTGAAAGAAGCTATCATGAAGGTGTTGAA	NA	617	-0.0203124926491656	0.290386222620502	0.488654194595597	0.350489317412628	0.391385541740185	0.161844775414037	0.238899088328852	0.136668033607941	-0.236353008838784	-0.0753164389000066	-0.411428687875767	-0.244689427483212	-0.439974869336773	-0.446871678947247	-0.236901215779992	-0.200309977766948	purple_M1	0.488654194595597
624	624	263	113	A_23_P163380	A_23_P163380	FALSE	NM_006441	NM_006441	10588	MTHFS	5,10-methenyltetrahydrofolate synthetase (5-formyltetrahydrofolate cyclo-ligase)	Hs.459049	ENST00000258874	THC2707245	ref|NM_006441|gb|BC037852|ens|ENST00000258874|gb|AK054972	chr15:77924703-77924644	hs|15q25.1	Homo sapiens 5,10-methenyltetrahydrofolate synthetase (5-formyltetrahydrofolate cyclo-ligase) (MTHFS), mRNA [NM_006441]	GO:0000287(magnesium ion binding)|GO:0005524(ATP binding)|GO:0005542(folic acid binding)|GO:0005737(cytoplasm)|GO:0005829(cytosol)|GO:0009396(folic acid and derivative biosynthetic process)|GO:0015942(formate metabolic process)|GO:0016874(ligase activity)|GO:0030272(5-formyltetrahydrofolate cyclo-ligase activity)	GTTGGCTTTCAAAGAACAGATTTGCCTCCAGGTCCCAGTGAATGAAAACGACATGAAGGT	NA	624	-0.0468819243682106	0.517356595869546	0.763087911654296	0.0780255280767684	0.389009590776009	0.634314114236515	0.747526121340651	0.498929549889602	0.185635277360032	-0.720804768247845	-0.844590381663576	-0.380293175988031	-0.459628905385066	-0.416267134725437	-0.264519930759577	0.0323645268251999	purple_M1	0.763087911654296
629	629	263	103	A_23_P218375	A_23_P218375	FALSE	NM_002208	NM_002208	3682	ITGAE	integrin, alpha E (antigen CD103, human mucosal lymphocyte antigen 1; alpha polypeptide)	Hs.513867	ENST00000263087	THC2684249	ref|NM_002208|ens|ENST00000263087|ens|ENST00000397107|gb|BC113436	chr17:3570417-3570358	hs|17p13.3	Homo sapiens integrin, alpha E (antigen CD103, human mucosal lymphocyte antigen 1; alpha polypeptide) (ITGAE), mRNA [NM_002208]	GO:0000287(magnesium ion binding)|GO:0004872(receptor activity)|GO:0005509(calcium ion binding)|GO:0005515(protein binding)|GO:0007155(cell adhesion)|GO:0007229(integrin-mediated signaling pathway)|GO:0008305(integrin complex)|GO:0009897(external side of plasma membrane)|GO:0016020(membrane)|GO:0016021(integral to membrane)	TCCTTGGTGAAATATCTTTCAACAAATCTCTATATGAGGGACTGAATGCAGAGAACCACA	NA	629	0.640526997324417	0.153785409414996	0.21631376784394	0.788447774831446	0.487236949345838	-0.0971870772541559	-0.364556138100044	-0.535581026485522	-0.767166717280342	0.419798598061951	-0.100856651542076	-0.163077287303227	-0.395788974226791	-0.576566270075927	-0.464896559020361	-0.515189232833236	blue_M2	0.788447774831446
633	633	263	95	A_24_P88565	A_24_P88565	FALSE	NM_018845	NM_018845	55974	RAG1AP1	recombination activating gene 1 activating protein 1	Hs.292154		THC2635249	ref|NM_018845|ref|NM_001122837|ref|NM_001122839|gb|BC010869	chr1:153377290-153377349	hs|1q22	Homo sapiens recombination activating gene 1 activating protein 1 (RAG1AP1), transcript variant 1, mRNA [NM_018845]	GO:0005634(nucleus)|GO:0006310(DNA recombination)|GO:0016020(membrane)|GO:0016021(integral to membrane)|GO:0045815(positive regulation of gene expression, epigenetic)	TTCCAGGAATCGTCACCAGCTTTATCCGCTTCTGGCTTTTCTGGAAGTACCCCCAGGAGC	NA	633	-0.296153793396497	-0.0445436805726355	-0.170245783563416	-0.5992702496913	-0.474852071235463	0.0926532694895156	0.206211396682766	0.587657463737879	0.670633849876582	-0.387328054124939	0.0653887642353355	0.112902061095615	0.356649119133661	0.54044990589234	0.108922891394021	0.2378828049015	cyan_M4	0.670633849876582
634	634	263	93	A_23_P210001	A_23_P210001	FALSE	NM_003466	NM_003466	7849	PAX8	paired box 8	Hs.469728		THC2492017	ref|NM_003466|ref|NM_013952|ref|NM_013951|ref|NM_013953	chr2:113691555-113691496	hs|2q13	Homo sapiens paired box 8 (PAX8), transcript variant PAX8A, mRNA [NM_003466]	GO:0001656(metanephros development)|GO:0003700(transcription factor activity)|GO:0004996(thyroid-stimulating hormone receptor activity)|GO:0005515(protein binding)|GO:0005634(nucleus)|GO:0005654(nucleoplasm)|GO:0007275(multicellular organismal development)|GO:0009653(anatomical structure morphogenesis)|GO:0016563(transcription activator activity)|GO:0030154(cell differentiation)|GO:0030878(thyroi…	CAAGCTTCCTTCTTTCTAACCCCCAGACTTTGGCCTCTGAGTGAAATGTCTCTCTTTGCC	NA	634	-0.155118521863618	-0.311073114854891	-0.273956414731922	-0.330737632221635	-0.166356039220628	-0.169018296952044	-0.108635006299959	0.106449927683894	0.397960048665008	-0.198351154474353	0.105885456837783	0.526679950372253	0.210462812682787	0.401132655289426	-0.141295773262345	0.155855437227305	darkgreen_M12	0.526679950372253
635	635	263	91	A_23_P328836	A_23_P328836	FALSE	NM_032440	NM_032440	84458	LCOR	ligand dependent nuclear receptor corepressor	Hs.500695	ENST00000371097	THC2601484	ref|NM_032440|ens|ENST00000371097|ens|ENST00000356016|ens|ENST00000371103	chr10:98707996-98708055	hs|10q24.1	Homo sapiens ligand dependent nuclear receptor corepressor (LCOR), mRNA [NM_032440]	GO:0000122(negative regulation of transcription from RNA polymerase II promoter)|GO:0003700(transcription factor activity)|GO:0003702(RNA polymerase II transcription factor activity)|GO:0005634(nucleus)|GO:0006350(transcription)|GO:0006355(regulation of transcription, DNA-dependent)|GO:0008134(transcription factor binding)	GCCCTAAAAGTTCAACTTTTGTAGAGTTTATTGTTCAGAGAGGTTTAATCCTATGTGGTA	NA	635	-0.198905355357306	0.160695667498135	0.0582831026702232	-0.225725846557977	0.0165879077657041	0.0349115336001598	0.080574973161965	0.262158176145833	0.240266473857055	-0.268068750211145	-0.124205420685431	0.0230024110491377	0.176230836228518	0.103036429233517	0.0203441196026902	0.117072052878622	purple_M1	0.0582831026702232
638	638	263	85	A_23_P78958	A_23_P78958	FALSE	NM_004058	NM_004058	828	CAPS	calcyphosine	Hs.584744	ENST00000222125	THC2597829	ref|NM_004058|ref|NM_080590|ens|ENST00000222125|ens|ENST00000394521	chr19:5866818-5866877	hs|19p13.3	Homo sapiens calcyphosine (CAPS), transcript variant 1, mRNA [NM_004058]	GO:0005509(calcium ion binding)|GO:0005737(cytoplasm)|GO:0007242(intracellular signaling cascade)	AAATCTGTAAAACATCAACCCCCAATCAGAAGATGGCAAATGGGGAATAAAAATAGCAGG	NA	638	-0.40477674969902	-0.476971561176553	-0.471991467975934	-0.568253020224766	-0.422641689783966	-0.198641328786748	-0.108261653875504	0.237820381101779	0.595454530514988	-0.147537318260519	0.322428580221535	0.544035537629296	0.453812526908972	0.619688574787099	0.217593629607731	0.397351460209514	turquoise_M3	0.619688574787099
640	640	263	81	A_23_P122782	A_23_P122782	FALSE	NM_030752	NM_030752	6950	TCP1	t-complex 1	Hs.363137	ENST00000321394	THC2597556	ref|NM_030752|ref|NM_001008897|ens|ENST00000321394|ens|ENST00000392168	chr6:160120122-160120063	hs|6q25.3	Homo sapiens t-complex 1 (TCP1), transcript variant 1, mRNA [NM_030752]	GO:0000166(nucleotide binding)|GO:0005524(ATP binding)|GO:0005737(cytoplasm)|GO:0005829(cytosol)|GO:0006457(protein folding)|GO:0007021(tubulin complex assembly)|GO:0051082(unfolded protein binding)	ATGATAAACATGGAAGTTATGAAGATGCTGTTCACTCTGGAGCCCTTAATGATTGATCTG	NA	640	0.363138466339744	0.626848181322949	0.490879635059194	0.834443647135032	0.654676349257537	0.0960321915439038	-0.163593587966546	-0.361189831512108	-0.761663026343673	0.248106138738136	-0.330496843046379	-0.364790270262766	-0.559735235160695	-0.78083899763413	-0.477348194186251	-0.549200621051464	blue_M2	0.834443647135032
646	646	263	69	A_23_P398491	A_23_P398491	FALSE	NR_002208	NR_002208	359821	MRPL42P5	mitochondrial ribosomal protein L42 pseudogene 5			THC2611786	ref|NR_002208|gb|AK098781|gb|BC012189|thc|THC2611786	chr15:38611448-38611389	hs|15q15.1	Homo sapiens mitochondrial ribosomal protein L42 pseudogene 5 (MRPL42P5), non-coding RNA [NR_002208]		GCCTCATTTGCCATTGGAGACAGTGCAATCTGGTGTATGCACTAATAATAATAATAACAT	NA	646	0.0610121713264717	-0.234630899520419	-0.151887199303385	-0.132014043877044	-0.268471693183001	-0.0485492215354317	-0.127635833474215	-0.0891884340553208	0.0873513028121147	0.00472766559569064	0.143549817028286	-0.175484397953498	0.261460515592339	0.232621549027984	0.220046226353753	0.195169365131628	turquoise_M3	0.232621549027984
647	647	263	67	A_24_P691775	A_24_P691775	FALSE	XM_001726998	XM_001726998	731275	LOC731275	similar to hCG1985653				ref|XM_001726998	chr1:226228079-226228138	hs|1q42.13	PREDICTED: Homo sapiens hypothetical LOC731275 (LOC731275), mRNA [XM_001726998]	GO:0000166(nucleotide binding)|GO:0004812(aminoacyl-tRNA ligase activity)|GO:0005524(ATP binding)|GO:0005737(cytoplasm)|GO:0006418(tRNA aminoacylation for protein translation)	CAGGCCCAGCTTGGGCCTCCCGGCGGCCTCTGCAGGCCCAAGTCATCCTCAAATCGGCCT	NA	647	-0.375884351320029	-0.0926316192484052	-0.240384889756511	-0.549869061950593	-0.4889123100263	0.0164389363422146	0.128249564926143	0.383322858360353	0.458579896704502	-0.108635097947247	0.277402591767258	-0.0195731994750348	0.473674440469538	0.51541803155451	0.345284217592542	0.148187785992858	turquoise_M3	0.51541803155451
648	648	263	65	A_23_P154522	A_23_P154522	FALSE	NM_020744	NM_020744	57504	MTA3	metastasis associated 1 family, member 3	Hs.435413	ENST00000282366	THC2539946	ref|NM_020744|ens|ENST00000282366|ens|ENST00000405094|ens|ENST00000407270	chr2:42788613-42788672	hs|2p21	Homo sapiens metastasis associated 1 family, member 3 (MTA3), mRNA [NM_020744]	GO:0003677(DNA binding)|GO:0003700(transcription factor activity)|GO:0005634(nucleus)|GO:0006355(regulation of transcription, DNA-dependent)|GO:0008270(zinc ion binding)|GO:0043565(sequence-specific DNA binding)|GO:0046872(metal ion binding)	GTTGGCTTTATTGGAAAAAATATGGAGGCTTGAAAATGCCCACCCAGTCAGAAGAAGAGA	NA	648	0.203885839454364	-0.141024586030987	-0.340310234179747	0.251049328440134	-0.109712316020038	-0.297460724698351	-0.520375882929729	-0.370333843566268	-0.374618827408205	0.652349749119012	0.501116567067355	0.059544543811822	0.126155679832665	0.00987306871596121	0.11128791783265	-0.12720706855621	green_M7	0.652349749119012
658	658	263	45	A_23_P93046	A_23_P93046	FALSE	NM_007277	NM_007277	11336	EXOC3	exocyst complex component 3	Hs.646923	ENST00000315013	THC2551056	ref|NM_007277|ens|ENST00000315013|ens|ENST00000340158|gb|AK315749	chr5:517408-517467	hs|5p15.33	Homo sapiens exocyst complex component 3 (EXOC3), mRNA [NM_007277]	GO:0006887(exocytosis)|GO:0015031(protein transport)	CATCTGAATGAATTGATGACGAAGAAGTGGCTATTAGGGTCAAACGCTGTAGACATTATC	NA	658	-0.104943799038213	-0.436381574515754	-0.478510215435345	-0.660893592753646	-0.647832499459776	-0.12248766918295	-0.0504320466495764	0.204386777689021	0.577069908885028	-0.139582149450509	0.378636961344731	0.17024620361842	0.519870788461782	0.692720840291269	0.301721927369391	0.358768126837277	turquoise_M3	0.692720840291269
668	668	263	25	A_23_P32125	A_23_P32125	FALSE	NM_015160	NM_015160	23203	PMPCA	peptidase (mitochondrial processing) alpha	Hs.495471	ENST00000371717	THC2500331	ref|NM_015160|gb|AK129769|ens|ENST00000371717|gb|AK308104	chr9:138437581-138437640	hs|9q34.3	Homo sapiens peptidase (mitochondrial processing) alpha (PMPCA), nuclear gene encoding mitochondrial protein, mRNA [NM_015160]	GO:0003824(catalytic activity)|GO:0004222(metalloendopeptidase activity)|GO:0005515(protein binding)|GO:0005739(mitochondrion)|GO:0005743(mitochondrial inner membrane)|GO:0005759(mitochondrial matrix)|GO:0006508(proteolysis)|GO:0008233(peptidase activity)|GO:0008270(zinc ion binding)|GO:0046872(metal ion binding)	CCCGTTCCCGTGCGTGTTAGTTTGGACACGAATTTAGTCTAAAAAGCTGTCTGGTTGTAT	NA	668	0.0999861888328634	0.178289424620422	0.0157901554216816	-0.0583363107287068	-0.0568763180196069	-0.134102885717568	0.0162282280456821	0.263973755571943	0.0960924795164602	-0.11295418397122	-0.0851701056531271	-0.228922410016952	-0.0747739474844765	0.0698323893204704	-0.252264241055911	-0.347251347016239	cyan_M4	0.0960924795164602
673	673	263	15	A_23_P50807	A_23_P50807	FALSE	NM_021107	NM_021107	6183	MRPS12	mitochondrial ribosomal protein S12	Hs.411125		THC2486503	ref|NM_021107|ref|NM_033363|ref|NM_033362|gb|Y11681	chr19:44115409-44115468	hs|19q13.2	Homo sapiens mitochondrial ribosomal protein S12 (MRPS12), nuclear gene encoding mitochondrial protein, transcript variant 1, mRNA [NM_021107]	GO:0003735(structural constituent of ribosome)|GO:0005515(protein binding)|GO:0005622(intracellular)|GO:0005739(mitochondrion)|GO:0005761(mitochondrial ribosome)|GO:0005840(ribosome)|GO:0006412(translation)|GO:0015935(small ribosomal subunit)	CCTGAAGGACCTTTTCTGCTGGGACAAGACACTGTACTGCCCTCTGCTGGGAAGGGGTTT	NA	673	-0.0550367100998369	0.0603612543243741	0.205713791531413	-0.300070910026844	-0.0611789613438651	0.262467818162066	0.501904456384261	0.452039400692715	0.48229660163311	-0.535714401264298	-0.342283706321056	-0.138593578770782	-0.141953722216962	0.117619029399723	-0.180882508793575	0.046912623155012	cyan_M4	0.48229660163311
693	693	262	146	A_24_P278156	A_24_P278156	FALSE	NM_018112	NM_018112	55151	TMEM38B	transmembrane protein 38B	Hs.411925	ENST00000374692	THC2497086	ref|NM_018112|gb|BC000049|ens|ENST00000374692|gb|CR457258	chr9:107550287-107576020	hs|9q31.2	Homo sapiens transmembrane protein 38B (TMEM38B), mRNA [NM_018112]	GO:0005267(potassium channel activity)|GO:0005783(endoplasmic reticulum)|GO:0005789(endoplasmic reticulum membrane)|GO:0006811(ion transport)|GO:0006813(potassium ion transport)|GO:0016020(membrane)|GO:0016021(integral to membrane)|GO:0030955(potassium ion binding)	ACAAAGATAACCATGATGACTACACAGACTTCTACTATGACATTTGCTCCTTTTGAGGAT	NA	693	-0.147014772796765	0.209402425658072	0.0200591273096203	-0.230426043870887	-0.0435848784563423	0.0467609300492794	0.0496170862540976	0.257654696576876	0.24385297573247	-0.256241578847721	-0.0969912832569357	0.0126728801331806	0.186725739195911	0.138474587142098	-0.0409767105098817	0.0372861229545209	blue_M2	-0.230426043870887
697	697	262	138	A_32_P38989	A_32_P38989	FALSE	NR_002712	NR_002712	3580	IL8RBP	interleukin 8 receptor, beta pseudogene	Hs.647858		THC2605732	ref|NR_002712|gb|BC033255|thc|THC2605732	chr2:218633464-218633405	hs|2q35	Homo sapiens interleukin 8 receptor, beta pseudogene (IL8RBP), non-coding RNA [NR_002712]		TCAATCCCCTCATCTACGCCTTCATTGGCCAGAAGTTTTGCCATGGACTTCTCAAGATTA	NA	697	-0.18495856245715	-0.104434267923607	-0.40205135977337	-0.21628125286424	-0.194752793209542	-0.336109536902558	-0.361522120478631	0.00589694790729603	0.161679878585681	0.165811219929075	0.361066006071427	0.19016465344796	0.366396620274195	0.338397917675461	0.0381943963610302	-0.0269155233915307	green_M7	0.165811219929075
702	702	262	128	A_32_P83776	A_32_P83776	FALSE	NM_145257	NM_145257	126731	C1orf96	chromosome 1 open reading frame 96	Hs.715507	ENST00000366686	THC2655341	ref|NM_145257|gb|BC060777|gb|AK123465|ens|ENST00000366686	chr1:227529286-227529227	hs|1q42.13	Homo sapiens chromosome 1 open reading frame 96 (C1orf96), mRNA [NM_145257]		AGCAACCAAGTGCCTTATTTGCTAGAGGAAACAGGAAAGCGGTCAAAAGTCCCCAAAGAT	NA	702	-0.284828302200021	-0.221672539637379	-0.0816479901539332	-0.726704620433085	-0.611447207917222	0.27488693599045	0.487459123778378	0.576048339175286	0.741341381490209	-0.542127831748903	-0.0987400817271421	-0.209443436868771	0.185787099378648	0.528072665468949	0.23719322854238	0.471562745447287	cyan_M4	0.741341381490209
704	704	262	124	A_24_P65507	A_24_P65507	FALSE	NM_144998	NM_144998	201254	STRA13	stimulated by retinoic acid 13 homolog (mouse)	Hs.37616	ENST00000306704	THC2634741	ref|NM_144998|gb|U95007|ens|ENST00000306704|ens|ENST00000392359	chr17:77569984-77569925	hs|17q25.3	Homo sapiens stimulated by retinoic acid 13 homolog (mouse) (STRA13), mRNA [NM_144998]	GO:0003677(DNA binding)	CATCAAAGCTGGCGTGTGACCTTTCCAGCCATGCGATATTCCCCTTGGAAGATGCTTCCC	NA	704	0.0588728460516356	0.315133062355424	0.364154128166651	0.211454001784494	0.15470411080912	0.101567597119775	0.204177776777478	0.148742621282255	-0.0631527222903547	-0.123521734648172	-0.327629886105384	-0.358774080582984	-0.497607369825735	-0.232324465162689	-0.657085975397425	-0.442684567193965	purple_M1	0.364154128166651
706	706	262	120	A_24_P16036	A_24_P16036	FALSE	NM_001013663	NM_001013663	391356	C2orf79	chromosome 2 open reading frame 79	Hs.406607	ENST00000328379	THC2693533	ref|NM_001013663|ens|ENST00000328379|gb|BC073803|gb|BQ932364	chr2:24866909-24866850	hs|2p23.3	Homo sapiens chromosome 2 open reading frame 79 (C2orf79), mRNA [NM_001013663]	GO:0004045(aminoacyl-tRNA hydrolase activity)|GO:0004725(protein tyrosine phosphatase activity)|GO:0006412(translation)|GO:0006470(protein amino acid dephosphorylation)	CAGAAGAACATTGACCACATGCTGTGGCTTGAGCAACCAGAGAATATCGCCACTTGTATT	NA	706	0.531009885489207	0.276680521349002	0.175555545715895	0.834307174603452	0.441689614506851	-0.286021433585927	-0.433226357592335	-0.529805742637438	-0.79944239508962	0.58572075367261	-0.00412017964788469	-0.292397425234569	-0.534600814027966	-0.574255629485397	-0.604458260547855	-0.722207249076427	blue_M2	0.834307174603452
707	707	262	118	A_24_P135427	A_24_P135427	FALSE		AK094748	100128398	LOC100128398	hypothetical protein LOC100128398	Hs.655081	ENST00000313957	THC2494088	gb|AK094748|ens|ENST00000313957|gb|BC044949|gb|AK000879	chr19:63209320-63209379	hs|19q13.43	Homo sapiens cDNA FLJ37429 fis, clone BRAWH2001666. [AK094748]		AGCTGGAACTGTTCTGTATAAACAAAGGGCAAGGTAATTGCTACATAGATTCTTTTCTTA	NA	707	-0.532335019986913	-0.382294474975439	-0.448213814215113	-0.613524248450218	-0.310548919982447	-0.131842310292731	0.0171317908186391	0.326696100492718	0.598007182959495	-0.137913087032098	0.308967009546406	0.605712919124335	0.494118715052437	0.560542078407215	0.442409753712154	0.440267554507228	cyan_M4	0.598007182959495
708	708	262	116	A_23_P336513	A_23_P336513	FALSE	NM_015465	NM_015465	25929	GEMIN5	gem (nuclear organelle) associated protein 5	Hs.483921	ENST00000285873	THC2547580	ref|NM_015465|gb|AK074066|ens|ENST00000285873|gb|AK315101	chr5:154251120-154251061	hs|5q33.2	Homo sapiens gem (nuclear organelle) associated protein 5 (GEMIN5), mRNA [NM_015465]	GO:0000387(spliceosomal snRNP biogenesis)|GO:0005515(protein binding)|GO:0005634(nucleus)|GO:0005654(nucleoplasm)|GO:0005681(spliceosome)|GO:0005737(cytoplasm)|GO:0005829(cytosol)|GO:0006461(protein complex assembly)|GO:0008380(RNA splicing)|GO:0016604(nuclear body)|GO:0017069(snRNA binding)	AGACCTTGGCAGAAATGATCCGACAACACCAAAAGAGTCAACTCTGTAAATCCACAGCAA	NA	708	-0.506699300667735	-0.364544114145823	-0.326493465398431	-0.818131457555312	-0.542892906762137	0.0856520937088724	0.247520563446611	0.473898939023583	0.827159884953586	-0.477397107805086	0.100150560281996	0.249403289234963	0.381920741247748	0.64694935850277	0.36436721432033	0.592612903455769	cyan_M4	0.827159884953586
711	711	262	110	A_23_P103631	A_23_P103631	FALSE	NM_006824	NM_006824	10969	EBNA1BP2	EBNA1 binding protein 2	Hs.346868	ENST00000236051	THC2499954	ref|NM_006824|ens|ENST00000236051|gb|CR613176|gb|CR616272	chr1:43402661-43402602	hs|1p34.2	Homo sapiens EBNA1 binding protein 2 (EBNA1BP2), mRNA [NM_006824]	GO:0005515(protein binding)|GO:0005624(membrane fraction)|GO:0005634(nucleus)|GO:0042254(ribosome biogenesis)	AAGACTCGCAATTTCACGACACACTTTGATCCCTTCTGTTGGTGTCATGTTGTAAACATT	NA	711	0.261553775748088	0.710865581303602	0.491671390682128	0.69020228308336	0.537591925536551	-0.0898803119303024	-0.0272805336841269	-0.302607117386626	-0.690796760706037	0.282484096746027	-0.299780595212691	-0.605453133431182	-0.644409811408598	-0.712070520477412	-0.514608805984808	-0.703900583813082	purple_M1	0.491671390682128
713	713	262	106	A_23_P359245	A_23_P359245	FALSE	NM_000245	NM_000245	4233	MET	met proto-oncogene (hepatocyte growth factor receptor)	Hs.132966	ENST00000318493	THC2618781	ref|NM_000245|ref|NM_001127500|ens|ENST00000318493|ens|ENST00000397752	chr7:116225526-116225585	hs|7q31.2	Homo sapiens met proto-oncogene (hepatocyte growth factor receptor) (MET), transcript variant 2, mRNA [NM_000245]	GO:0000166(nucleotide binding)|GO:0004872(receptor activity)|GO:0005008(hepatocyte growth factor receptor activity)|GO:0005515(protein binding)|GO:0005524(ATP binding)|GO:0005887(integral to plasma membrane)|GO:0006468(protein amino acid phosphorylation)|GO:0007166(cell surface receptor linked signal transduction)|GO:0007275(multicellular organismal development)|GO:0008283(cell proliferation)|GO:…	GTGTCTGGACAGATTGTGGGAGTAAGTGATTCTTCTAAGAATTAGATACTTGTCACTGCC	NA	713	-0.143867536703376	0.764625003198949	0.784950322397	0.341587642222984	0.703302577575901	0.38328519473052	0.520931726572477	0.113723665595588	-0.178050076583317	-0.451368022231957	-0.777947680305406	-0.327988767447564	-0.552616997741112	-0.660721108852488	-0.353868057367797	-0.2144626084131	purple_M1	0.784950322397
716	716	262	100	A_23_P7087	A_23_P7087	FALSE	NM_052861	NM_052861	92070	C4orf42	chromosome 4 open reading frame 42	Hs.561314	ENST00000357591	THC2475690	ref|NM_052861|gb|BC013775|ens|ENST00000357591|gb|AL390154	chr4:1236177-1236236	hs|4p16.3	Homo sapiens chromosome 4 open reading frame 42 (C4orf42), mRNA [NM_052861]		CATGAACCACTGTGCCCAGCCGAAAACAACCAAGAATTTTTTAACAATAAAATGACCAGC	NA	716	-0.175633536695747	-0.568591713878692	-0.599998679126374	-0.735158830029581	-0.595535171651597	-0.121203828871649	-0.0901605522931321	0.177812107169822	0.594680105094146	-0.134194936103499	0.482253288644952	0.586098659536434	0.888738377111328	0.771258740687951	0.709223380073123	0.592260274562449	midnightblue_M13	0.888738377111328
720	720	262	92	A_23_P71908	A_23_P71908	FALSE	NM_001039697	NM_001039697	6619	SNAPC3	small nuclear RNA activating complex, polypeptide 3, 50kDa	Hs.546299	ENST00000380813	THC2482060	ref|NM_001039697|ens|ENST00000380813|ens|ENST00000380807|ens|ENST00000380821	chr9:15450250-15450309	hs|9p22.3	Homo sapiens small nuclear RNA activating complex, polypeptide 3, 50kDa (SNAPC3), mRNA [NM_001039697]	GO:0003677(DNA binding)|GO:0005515(protein binding)|GO:0005634(nucleus)|GO:0006350(transcription)|GO:0006355(regulation of transcription, DNA-dependent)|GO:0006366(transcription from RNA polymerase II promoter)|GO:0006383(transcription from RNA polymerase III promoter)|GO:0009301(snRNA transcription)	AAGTGTTTTGAAAATGCTTTGAAGAATGTGAGAGCTACACCTTCTACCATGAGGCTTCCA	NA	720	0.0310160181365442	-0.279970652733932	-0.428516661443323	-0.0301911467703419	-0.0492833886439215	-0.458809253553717	-0.548401738206607	-0.297784031248809	-0.00371854101332466	0.258785203587754	0.40047586120273	0.477409233350649	0.344638326381046	0.271600479598762	-0.0473099411557691	0.038913699769515	green_M7	0.258785203587754
722	722	262	88	A_23_P138435	A_23_P138435	FALSE	NM_020338	NM_020338	57178	ZMIZ1	zinc finger, MIZ-type containing 1	Hs.193118	ENST00000372347	THC2491898	ref|NM_020338|gb|AY235683|ens|ENST00000372347|ens|ENST00000360331	chr10:80746042-80746101	hs|10q22.3	Homo sapiens zinc finger, MIZ-type containing 1 (ZMIZ1), mRNA [NM_020338]	GO:0005515(protein binding)|GO:0005634(nucleus)|GO:0005737(cytoplasm)|GO:0006350(transcription)|GO:0006355(regulation of transcription, DNA-dependent)|GO:0007569(cell aging)|GO:0008270(zinc ion binding)|GO:0016607(nuclear speck)|GO:0046872(metal ion binding)	AAACTAATTGTGATTTCTAGTCTTGCAAAGCTGTATGTAGTTAGATGATGTGACAACCTC	NA	722	0.328464231355462	0.0597192573511571	-0.147531707027228	0.592194919639579	0.368929765942166	-0.532866804029445	-0.651790035289911	-0.577388008061158	-0.667208310786092	0.641742354654434	0.253986807421342	-0.0129767384356805	-0.17085592778821	-0.326340025110295	-0.267350280323694	-0.480111775210306	blue_M2	0.592194919639579
726	726	262	80	A_24_P144163	A_24_P144163	FALSE	XR_037026	XR_037026	100128140	LOC100128140	similar to ribosomal protein S4, X-linked				ref|XR_037026|ref|XR_039001|ref|XR_039397	chr17:506762-506729	hs|17p13.3	PREDICTED: Homo sapiens misc_RNA (LOC100128140), miscRNA [XR_037026]		ACACCAAAGGTTGCTTTGCTGTACACGAGGAGACCAAGTACAAGTTGTGCAAAGTGAGAA	NA	726	0.453848979722352	0.328760108553599	0.37797000539404	0.718733947498885	0.703952873623875	-0.0788196600494791	-0.110776581596501	-0.501602579589834	-0.668762349156298	0.213185203839051	-0.324162410185183	-0.185101514802823	-0.527118362050872	-0.675448838001677	-0.519456096401263	-0.550613535271408	blue_M2	0.718733947498885
734	734	262	64	A_23_P366936	A_23_P366936	FALSE	NM_173086	NM_173086	286887	KRT6C	keratin 6C	Hs.709234	ENST00000252250	THC2518576	ref|NM_173086|ens|ENST00000252250|gb|AK313239|gb|BC130583	chr12:51150591-51149918	hs|12q13.13	Homo sapiens keratin 6C (KRT6C), mRNA [NM_173086]	GO:0005198(structural molecule activity)|GO:0007010(cytoskeleton organization)|GO:0045095(keratin filament)	AGGCTGAGATCTGAGATCGACCATGTCAAGAAGCAGTGTGCCAGCCTGCAGGCTGCCATT	NA	734	0.344146574451235	0.0646854686373786	-0.288909239324435	0.491754937396796	0.00335857263806026	-0.593394880670819	-0.713276990293746	-0.566895959738848	-0.709672965265304	0.847034620340419	0.472954739708215	-0.312468359754307	-0.118516759559094	-0.195299146871974	-0.12966942389586	-0.544391163671807	green_M7	0.847034620340419
738	738	262	56	A_23_P121657	A_23_P121657	FALSE	NM_005114	NM_005114	9957	HS3ST1	heparan sulfate (glucosamine) 3-O-sulfotransferase 1	Hs.507348	ENST00000002596	THC2611067	ref|NM_005114|ens|ENST00000002596|gb|AF019386|gb|BC057803	chr4:11009827-11009768	hs|4p15.33	Homo sapiens heparan sulfate (glucosamine) 3-O-sulfotransferase 1 (HS3ST1), mRNA [NM_005114]	GO:0005737(cytoplasm)|GO:0005794(Golgi apparatus)|GO:0005796(Golgi lumen)|GO:0008146(sulfotransferase activity)|GO:0008467([heparan sulfate]-glucosamine 3-sulfotransferase 1 activity)|GO:0016021(integral to membrane)|GO:0016740(transferase activity)	GGCAGAACATTTGACTGGCACTGATTTGCAATAAGCTAAGCTCAGAAACTTTCCTACTGT	NA	738	-0.171271555675563	0.247355583380235	0.43038746229939	0.111322651944763	0.394842182143532	0.119502763943729	0.389522939559776	0.284833177154499	-0.0554605361095386	-0.224069729730208	-0.398975986440974	0.0110468478150882	-0.32694540057801	-0.360129967368946	-0.0434580188608838	-0.0893004369093709	purple_M1	0.43038746229939
742	742	262	48	A_23_P202334	A_23_P202334	FALSE	NM_022970	NM_022970	2263	FGFR2	fibroblast growth factor receptor 2	Hs.533683	ENST00000351936	NP319722	ref|NM_022970|ref|NM_000141|ens|ENST00000351936|ens|ENST00000369062	chr10:123227833-123227820	hs|10q26.13	Homo sapiens fibroblast growth factor receptor 2 (FGFR2), transcript variant 2, mRNA [NM_022970]	GO:0000166(nucleotide binding)|GO:0004713(protein tyrosine kinase activity)|GO:0004872(receptor activity)|GO:0005007(fibroblast growth factor receptor activity)|GO:0005515(protein binding)|GO:0005524(ATP binding)|GO:0005576(extracellular region)|GO:0005886(plasma membrane)|GO:0006468(protein amino acid phosphorylation)|GO:0008201(heparin binding)|GO:0008543(fibroblast growth factor receptor signa…	CAGCTGGCCTTCTGCTTCTGAGTTGCACATTAATCAGATTAGCCTGATTCTCTTCAGTGA	NA	742	0.342284330137467	-0.209517605669855	-0.315572278618032	0.52197206594781	0.282360382923221	-0.494175554589472	-0.680796769429705	-0.82958634309228	-0.606549572401394	0.711535223743116	0.439156963347102	0.340811067883561	0.0426819938890059	-0.160104683249725	-0.187928342803067	-0.350677411860635	green_M7	0.711535223743116
749	749	262	34	A_23_P74526	A_23_P74526	FALSE	NM_203456	NM_203456	10450	PPIE	peptidylprolyl isomerase E (cyclophilin E)	Hs.524690		NP077621	ref|NM_203456|ref|NM_006112|ref|NM_203457|gb|DQ160195	chr1:39983714-39987177	hs|1p34.2	Homo sapiens peptidylprolyl isomerase E (cyclophilin E) (PPIE), transcript variant 2, mRNA [NM_203456]	GO:0000166(nucleotide binding)|GO:0003723(RNA binding)|GO:0003755(peptidyl-prolyl cis-trans isomerase activity)|GO:0005515(protein binding)|GO:0005634(nucleus)|GO:0005681(spliceosome)|GO:0006397(mRNA processing)|GO:0006457(protein folding)|GO:0008380(RNA splicing)|GO:0016018(cyclosporin A binding)|GO:0016853(isomerase activity)|GO:0045449(regulation of transcription)	CATCCAGATGCTCCTGCGTTCTGATGTCGTGCCCATGACAGCAGAGAATTTCCGCTGCCT	NA	749	0.348757014090036	0.522503140370109	0.438591633042454	0.721131394282879	0.569944748382393	-0.154427329233551	-0.128361907019259	-0.284176910741365	-0.634259723477744	0.223793070826383	-0.32152203111544	-0.409561101767103	-0.59597247733578	-0.619180252500465	-0.706771347936758	-0.80425038269362	blue_M2	0.721131394282879
751	751	262	30	A_23_P93613	A_23_P93613	FALSE	NM_013255	NM_013255	4289	MKLN1	muskelin 1, intracellular mediator containing kelch motifs	Hs.709388	ENST00000352689	THC2462282	ref|NM_013255|gb|AK002024|ens|ENST00000352689|gb|AK294384	chr7:130813972-130822960	hs|7q32.3	Homo sapiens muskelin 1, intracellular mediator containing kelch motifs (MKLN1), mRNA [NM_013255]	GO:0005515(protein binding)|GO:0005737(cytoplasm)|GO:0007165(signal transduction)	TCTGGGCTTTTCTGATGTGGATCACACCTATGCTCAAAGAACTCAGCTCTTTGACACCTT	NA	751	0.152924465109643	0.56939964981173	0.211598135022642	0.642510266081784	0.567467477813541	-0.185674052816647	-0.358693712825116	-0.422592587437698	-0.631426965735796	0.370269277953624	-0.0408772502558417	-0.0756790848405444	-0.19935788847769	-0.5096531471049	-0.310247687630801	-0.573932806391799	blue_M2	0.642510266081784
755	755	262	22	A_23_P16683	A_23_P16683	FALSE	NM_017722	NM_017722	55621	TRMT1	TRM1 tRNA methyltransferase 1 homolog (S. cerevisiae)	Hs.515169		THC2495024	ref|NM_017722|ref|NM_001142554|ref|NM_001136035|gb|BC018302	chr19:13077113-13076869	hs|19p13.13	Homo sapiens TRM1 tRNA methyltransferase 1 homolog (S. cerevisiae) (TRMT1), transcript variant 1, mRNA [NM_017722]	GO:0003723(RNA binding)|GO:0004809(tRNA (guanine-N2-)-methyltransferase activity)|GO:0008033(tRNA processing)|GO:0008168(methyltransferase activity)|GO:0008270(zinc ion binding)|GO:0016740(transferase activity)|GO:0046872(metal ion binding)	CTCAAGACATTTCCTTGCAAGAGGTTTAAGGAGGGCACCTGTCAACGCGGGGACCAGTGC	NA	755	-0.390138083520179	-0.490317355615705	-0.393530433565282	-0.781404955823806	-0.569035015626312	-0.0183182648876441	0.210727338448832	0.643623267355618	0.799484712515035	-0.38711576966023	0.167974730753274	0.389445540545215	0.405495326545853	0.695551517411406	0.344467239539114	0.440114361248565	cyan_M4	0.799484712515035
756	756	262	20	A_23_P203173	A_23_P203173	FALSE	NM_001558	NM_001558	3587	IL10RA	interleukin 10 receptor, alpha	Hs.504035	ENST00000227752	THC2494310	ref|NM_001558|ens|ENST00000227752|gb|U00672|gb|AB209626	chr11:117377280-117377339	hs|11q23.3	Homo sapiens interleukin 10 receptor, alpha (IL10RA), mRNA [NM_001558]	GO:0004872(receptor activity)|GO:0004920(interleukin-10 receptor activity)|GO:0005515(protein binding)|GO:0005886(plasma membrane)|GO:0016021(integral to membrane)	CTGACTTGTCTAATTCATAGGGATGTGAGGTTCTGCTGAGGAAATGGGTATGAATGTGCC	NA	756	-0.0920902881380754	-0.118277460322452	0.0343545952446926	-0.380529796744326	-0.233727511719362	0.247937455345655	0.305243874656006	0.775846765195685	0.447210998978176	-0.462464207840231	-0.212507580036839	0.168080204959384	0.0998368644565753	0.223089086369999	0.127583966974501	0.219407544749332	black_M6	0.775846765195685
757	757	262	18	A_23_P29924	A_23_P29924	FALSE	NM_032927	NM_032927	85013	TMEM128	transmembrane protein 128	Hs.12845	ENST00000382753	THC2479227	ref|NM_032927|gb|BC091482|ens|ENST00000382753|ens|ENST00000254742	chr4:4288491-4288432	hs|4p16.2	Homo sapiens transmembrane protein 128 (TMEM128), mRNA [NM_032927]	GO:0016020(membrane)|GO:0016021(integral to membrane)	AGTGCACTGTTAATATTTTAAACAAGTAGTTCACTCTTCCATTTAAGGGATAGCAGTTCC	NA	757	0.377002456318499	0.452442978855283	0.345894032039517	0.767693930379698	0.746838463780746	-0.102072178750753	-0.266774580019373	-0.455804068263626	-0.765330449536668	0.301211280320989	-0.215712229200999	0.0404988063715149	-0.402710166537561	-0.703707826977493	-0.411995699124612	-0.556715330005957	blue_M2	0.767693930379698
759	759	262	14	A_24_P310756	A_24_P310756	FALSE	NM_015176	NM_015176	23219	FBXO28	F-box protein 28	Hs.64691		THC2618951	ref|NM_015176|ref|NM_001136115|gb|BC014378|gb|AB007952	chr1:222416091-222416150	hs|1q42.11	Homo sapiens F-box protein 28 (FBXO28), transcript variant 1, mRNA [NM_015176]	GO:0006511(ubiquitin-dependent protein catabolic process)	TTGTGTCTGAAGAGAACCATGACATTTAGAAGTATATTGGTAATCTATTAGGTCCATTGG	NA	759	0.47395304065742	0.504300766329956	0.291503360512192	0.816528109882444	0.667680506554248	-0.158257448763474	-0.316587658521039	-0.454314096767881	-0.789354878212004	0.407464340875397	-0.130670248123707	-0.0721359453811884	-0.36919591339963	-0.673757082971118	-0.415104965690723	-0.67303792603573	blue_M2	0.816528109882444
772	772	262	157	A_24_P57170	A_24_P57170	FALSE	NM_001039887	NM_001039887	148137	C19orf55	chromosome 19 open reading frame 55	Hs.527982	ENST00000396908	NP517538	ref|NM_001039887|gb|BC017947|gb|AL833894|ens|ENST00000396908	chr19:40944997-40945056	hs|19q13.12	Homo sapiens chromosome 19 open reading frame 55 (C19orf55), mRNA [NM_001039887]		GAGCCAACAAACCAGAAGGAAGACCCCATACAGCTGTCCCTACTGCGGTCAACGTGACCA	NA	772	-0.496105269665882	-0.385875769011592	-0.204658382080757	-0.807545095394056	-0.459706053121939	0.231994844212945	0.378866560234262	0.544878515708057	0.86386135829861	-0.569157664062521	0.0136939188624862	0.276451173969171	0.464373824462643	0.617687859707963	0.419120360640494	0.662380796393605	cyan_M4	0.86386135829861
773	773	262	155	A_24_P409857	A_24_P409857	FALSE	NM_004965	NM_004965	3150	HMGN1	high-mobility group nucleosome binding domain 1	Hs.356285	ENST00000380748	THC2501819	ref|NM_004965|gb|AK056033|ens|ENST00000380748|ens|ENST00000288344	chr21:39636577-39636518	hs|21q22.2	Homo sapiens high-mobility group nucleosome binding domain 1 (HMGN1), mRNA [NM_004965]	GO:0000785(chromatin)|GO:0003677(DNA binding)|GO:0003702(RNA polymerase II transcription factor activity)|GO:0005634(nucleus)|GO:0005737(cytoplasm)|GO:0008159(positive transcription elongation factor activity)	GGCAATATGGAGTCAGTCCTGCATTTAATGTCTTGAACATTTTAAATTACTTCTATTCCC	NA	773	0.166098639047144	0.596955815568469	0.715002188389142	0.803461332765472	0.815625872903649	0.2700590429734	0.154143452695152	-0.1732317593577	-0.663667041109865	0.0388063160332634	-0.558458148096101	-0.270720640521353	-0.700452971111041	-0.894181091491098	-0.453189921537875	-0.479066381472558	tan_M8	0.815625872903649
778	778	262	145	A_32_P542928	A_32_P542928	FALSE		AK131429	285989	ZNF789	zinc finger protein 789	Hs.440384			gb|AK131429	chr7:98923108-98923167	hs|7q22.1	Homo sapiens cDNA FLJ16554 fis, clone SPLEN2016135. [AK131429]	GO:0003677(DNA binding)|GO:0005622(intracellular)|GO:0005634(nucleus)|GO:0006350(transcription)|GO:0006355(regulation of transcription, DNA-dependent)|GO:0008270(zinc ion binding)|GO:0046872(metal ion binding)	ATCACGTAATTGTTTCCATGAAAAGCAATAAATGTAACAAAGGGTTTTTCTATGGGAGCC	NA	778	-0.269702745295576	-0.322959622347482	-0.118880615152275	-0.344041559053054	-0.169491106582953	0.0751623834423514	0.114726418646953	0.211618272720592	0.331630342786036	-0.246205176674374	0.00189857801596472	0.405079391446869	0.206057138045459	0.252289630555748	0.320390212034402	0.519536791626937	cyan_M4	0.331630342786036
782	782	262	137	A_24_P165259	A_24_P165259	FALSE	NM_013328	NM_013328	29920	PYCR2	pyrroline-5-carboxylate reductase family, member 2	Hs.654718		THC2497895	ref|NM_013328|gb|AK001508|gb|BC020553|gb|AL834217	chr1:224174353-224174294	hs|1q42.12	Homo sapiens pyrroline-5-carboxylate reductase family, member 2 (PYCR2), mRNA [NM_013328]	GO:0003824(catalytic activity)|GO:0004735(pyrroline-5-carboxylate reductase activity)|GO:0005488(binding)|GO:0006561(proline biosynthetic process)|GO:0008152(metabolic process)|GO:0008652(amino acid biosynthetic process)|GO:0016491(oxidoreductase activity)|GO:0055114(oxidation reduction)	AAGAAGTGAGCAACTTAAGATTGTCACAATTAATCACAAGTGTACAGGATTAGACTGGGT	NA	782	-0.18373475231733	0.539100737587684	0.630939851533409	0.022220455858798	0.409813879530295	0.419514897343603	0.656319780171392	0.460554088253824	0.141653586648406	-0.610772299475824	-0.725834694080364	-0.355686235621146	-0.473268544814774	-0.420537058018852	-0.139297903008948	0.00340617586961808	purple_M1	0.630939851533409
784	784	262	133	A_23_P150407	A_23_P150407	FALSE	NM_052854	NM_052854	90993	CREB3L1	cAMP responsive element binding protein 3-like 1	Hs.405961	ENST00000288400	THC2501749	ref|NM_052854|gb|BC015781|ens|ENST00000288400|gb|AB063321	chr11:46299335-46299394	hs|11p11.2	Homo sapiens cAMP responsive element binding protein 3-like 1 (CREB3L1), mRNA [NM_052854]	GO:0003700(transcription factor activity)|GO:0005634(nucleus)|GO:0005783(endoplasmic reticulum)|GO:0005789(endoplasmic reticulum membrane)|GO:0006355(regulation of transcription, DNA-dependent)|GO:0006986(response to unfolded protein)|GO:0016020(membrane)|GO:0016021(integral to membrane)|GO:0043565(sequence-specific DNA binding)|GO:0046983(protein dimerization activity)	TTCGCCCCTCCCTTGTTTTATATTTTATGAAGTTAGTGCGGGCTTTGCTGCTCCCTGGCC	NA	784	0.00733169370925565	-0.68395282794741	-0.67628748330989	-0.660662964966021	-0.697120463254171	-0.330348447321579	-0.258133256494456	0.137399335603405	0.592754105355639	-0.0489718656465962	0.502594210597452	0.429481028579085	0.669507717275534	0.842922326129074	0.244950507555183	0.377074120831093	turquoise_M3	0.842922326129074
790	790	262	121	A_24_P186030	A_24_P186030	FALSE	NM_002760	NM_002760	5616	PRKY	protein kinase, Y-linked	Hs.632287	ENST00000362758	THC2569159	ref|NM_002760|ens|ENST00000362758|ens|ENST00000311978|gb|Y15801	chrY:7303842-7303901	hs|Yp11.2	Homo sapiens protein kinase, Y-linked (PRKY), mRNA [NM_002760]	GO:0000166(nucleotide binding)|GO:0004674(protein serine/threonine kinase activity)|GO:0005524(ATP binding)|GO:0006468(protein amino acid phosphorylation)|GO:0016740(transferase activity)	CCAGTTTTCTCTGTACCTGTGTGTATAGAAATAGATCAGAGCACAGTTGAAATTCATGGA	NA	790	0.250576432897712	0.298573052256111	0.280998013888998	0.526979401670229	0.535468776468111	0.00638470586872443	-0.107044306029315	-0.457814432439806	-0.528844909135452	0.168258352421966	-0.227031463902338	-0.055655709135059	-0.328242901195108	-0.517831858651768	-0.291161063088863	-0.314526458054547	blue_M2	0.526979401670229
791	791	262	119	A_23_P407684	A_23_P407684	FALSE	NM_178167	NM_178167	90850	ZNF598	zinc finger protein 598	Hs.343828	ENST00000248125	THC2461962	ref|NM_178167|ens|ENST00000248125|gb|BC050477|gb|AK024487	chr16:1988466-1988407	hs|16p13.3	Homo sapiens zinc finger protein 598 (ZNF598), mRNA [NM_178167]	GO:0005515(protein binding)|GO:0005622(intracellular)|GO:0008270(zinc ion binding)|GO:0046872(metal ion binding)	TGTCTGCACACACGGACTTCTGCAACCGCGAGAAGCCTCTGAGCACCAAGTCCAAGAAGA	NA	791	-0.327282940592689	-0.351507443090743	-0.370169038018553	-0.797061614647385	-0.761819725289871	0.0804240924115239	0.212518890678732	0.55799272054121	0.7482818747481	-0.31989790640042	0.21170614058001	0.0505214518372639	0.443271218292802	0.728548391305032	0.315505353889668	0.414846454816343	cyan_M4	0.7482818747481
792	792	262	117	A_23_P212500	A_23_P212500	FALSE	NM_001063	NM_001063	7018	TF	transferrin	Hs.518267	ENST00000264998	THC2512885	ref|NM_001063|gb|AK126941|ens|ENST00000264998|ens|ENST00000402696	chr3:134980239-134980298	hs|3q22.1	Homo sapiens transferrin (TF), mRNA [NM_001063]	GO:0001666(response to hypoxia)|GO:0005576(extracellular region)|GO:0005604(basement membrane)|GO:0005615(extracellular space)|GO:0005739(mitochondrion)|GO:0005768(endosome)|GO:0006811(ion transport)|GO:0006879(cellular iron ion homeostasis)|GO:0006953(acute-phase response)|GO:0008199(ferric iron binding)|GO:0014070(response to organic cyclic substance)|GO:0015091(ferric iron transmembrane transp…	GTTTGTGCTAACCACGTCTGTCTTCACAGCTCTGTGTTGCCATGTGTGCTGAACAAAAAA	NA	792	0.0987776354248193	0.00185158382817293	0.0280819616141085	0.156463470174562	0.196431431733709	0.0535063099025232	-0.0575013274743828	-0.0633437382143768	-0.0804983577230518	0.0101910097143384	-0.0819625190222497	0.387438163475277	0.0165928772681228	-0.0928645438514075	-0.0266514914020179	0.0555788106277615	blue_M2	0.156463470174562
793	793	262	115	A_24_P23522	A_24_P23522	FALSE	NM_182529	NM_182529	168451	THAP5	THAP domain containing 5	Hs.617340	ENST00000335132	THC2525079	ref|NM_182529|ref|NM_001130475|ens|ENST00000335132|ens|ENST00000313516	chr7:107992008-107991949	hs|7q31.1	Homo sapiens THAP domain containing 5 (THAP5), transcript variant 2, mRNA [NM_182529]	GO:0003677(DNA binding)|GO:0008270(zinc ion binding)|GO:0046872(metal ion binding)	AAAGAGCAACAAACTCTAGGTAGATTGAAGTCTTTGGAAGCTCTTATAAGGCAGCTAAAG	NA	793	-0.317514021057799	0.00863396335461985	0.153850051538168	-0.471051708794362	-0.101463958462928	0.363936968561462	0.459150108426303	0.501082693656492	0.57173822481335	-0.64184495314409	-0.319113420747217	0.211209541811172	0.112613699705113	0.26648916539277	-0.108693868341998	0.207372833704926	black_M6	0.501082693656492
795	795	262	111	A_23_P211047	A_23_P211047	FALSE	NM_206866	NM_206866	571	BACH1	BTB and CNC homology 1, basic leucine zipper transcription factor 1	Hs.154276	ENST00000399921	THC2646890	ref|NM_206866|ref|NM_001186|ens|ENST00000399921|ens|ENST00000286800	chr21:29639851-29639910	hs|21q21.3	Homo sapiens BTB and CNC homology 1, basic leucine zipper transcription factor 1 (BACH1), transcript variant 1, mRNA [NM_206866]	GO:0003700(transcription factor activity)|GO:0005515(protein binding)|GO:0005634(nucleus)|GO:0005730(nucleolus)|GO:0005829(cytosol)|GO:0006355(regulation of transcription, DNA-dependent)|GO:0043565(sequence-specific DNA binding)|GO:0046983(protein dimerization activity)	ATGTTAGATGCAGTAGACGATACAGGTTGCATGTGGACACTCAGTCACATTAACAACTTG	NA	795	0.235141689216936	0.551884026013653	0.351760274354772	0.712922687802301	0.642540763775263	-0.0786468008521179	-0.185168943617633	-0.27645311091542	-0.749015410283781	0.397968745687823	-0.138578766767295	-0.0812311444664476	-0.349107651074358	-0.676392173250704	-0.298295991413326	-0.619315754635468	blue_M2	0.712922687802301
804	804	262	93	A_23_P159622	A_23_P159622	FALSE	NM_000718	NM_000718	774	CACNA1B	calcium channel, voltage-dependent, N type, alpha 1B subunit	Hs.495522	ENST00000277549	THC2474963	ref|NM_000718|ens|ENST00000277549|ens|ENST00000371355|ens|ENST00000371372	chr9:140135855-140135914	hs|9q34.3	Homo sapiens calcium channel, voltage-dependent, N type, alpha 1B subunit (CACNA1B), mRNA [NM_000718]	GO:0000166(nucleotide binding)|GO:0005244(voltage-gated ion channel activity)|GO:0005245(voltage-gated calcium channel activity)|GO:0005509(calcium ion binding)|GO:0005524(ATP binding)|GO:0005886(plasma membrane)|GO:0005891(voltage-gated calcium channel complex)|GO:0006811(ion transport)|GO:0006816(calcium ion transport)|GO:0007268(synaptic transmission)|GO:0008022(protein C-terminus binding)|GO:…	CACCTACAAGACGGCCAACTCCTCACCCATCCACTTCGCCGGGGCTCAGACCAGCCTCCC	NA	804	-0.0358522715848978	-0.441277419037932	-0.514198339629747	-0.537826463507025	-0.503669040886408	-0.0718749027555456	-0.184701294398821	0.0758427371833002	0.363474677721345	-0.0377555341694138	0.431253612107955	0.437529529103666	0.804206591878406	0.554461511695774	0.818612822580423	0.64074865380375	midnightblue_M13	0.804206591878406
806	806	262	89	A_23_P39718	A_23_P39718	FALSE	NM_001042548	NM_001042548	9637	FEZ2	fasciculation and elongation protein zeta 2 (zygin II)	Hs.258563		NP1175908	ref|NM_001042548|ref|NM_005102|gb|AB076184|gb|BC089390	chr2:36633267-36633208	hs|2p22.2	Homo sapiens fasciculation and elongation protein zeta 2 (zygin II) (FEZ2), transcript variant 2, mRNA [NM_001042548]	GO:0005515(protein binding)|GO:0007165(signal transduction)|GO:0007399(nervous system development)|GO:0007411(axon guidance)	CATTGAAACTGTTGGTGGTGATGGATTTTGTAGCTTGCTGCTTGTTTCACCACTGGTCAA	NA	806	0.439481032567798	0.561965861717002	0.520440644908676	0.787945255731709	0.67482927975311	-0.142134144609176	-0.0842856258817415	-0.228619937151468	-0.716469421385016	0.241234289449599	-0.392595347124224	-0.466338095027244	-0.681941478817116	-0.787661940088408	-0.535164247794374	-0.617498748946369	blue_M2	0.787945255731709
808	808	262	85	A_23_P87664	A_23_P87664	FALSE	NM_014706	NM_014706	9733	SART3	squamous cell carcinoma antigen recognized by T cells 3	Hs.584842	ENST00000228284	NP369792	ref|NM_014706|gb|AF387506|ens|ENST00000228284|gb|D63879	chr12:107441234-107441175	hs|12q23.3	Homo sapiens squamous cell carcinoma antigen recognized by T cells 3 (SART3), mRNA [NM_014706]	GO:0000166(nucleotide binding)|GO:0003723(RNA binding)|GO:0005515(protein binding)|GO:0005622(intracellular)|GO:0005634(nucleus)|GO:0005737(cytoplasm)|GO:0006396(RNA processing)|GO:0016607(nuclear speck)	TTTAGACAGAAAGGGGAAGGGGTTCTAAGTCAAGAGCCTTTCAGTGCTCCCTCATATTGA	NA	808	-0.383994727866233	-0.5214854722903	-0.305790740381811	-0.722113181529246	-0.608995850892398	0.0249784140854368	0.194550195375366	0.44017750063782	0.719456569790463	-0.379713151560477	0.16011332258791	0.234571387127576	0.396619219947898	0.688369898191214	0.236383483307926	0.420533584970048	turquoise_M3	0.688369898191214
810	810	262	81	A_23_P24004	A_23_P24004	FALSE	NM_001547	NM_001547	3433	IFIT2	interferon-induced protein with tetratricopeptide repeats 2	Hs.437609	ENST00000371826	THC2463173	ref|NM_001547|gb|BC032839|ens|ENST00000371826|thc|THC2463173	chr10:91058377-91058436	hs|10q23.31	Homo sapiens interferon-induced protein with tetratricopeptide repeats 2 (IFIT2), mRNA [NM_001547]	GO:0005488(binding)|GO:0005575(cellular_component)|GO:0008150(biological_process)|GO:0043231(intracellular membrane-bounded organelle)	AGCTGACCCAGCATCAGCCACACTCTGGGTTGGAAAATGTTTGCCTGTTGGAATTAATTT	NA	810	0.170098843409042	0.514651181752557	0.432762311972357	0.467117328067362	0.445289445417083	-0.0123376594785969	0.0341528552578305	0.169909779701664	-0.405879034410848	0.039742130865115	-0.332609402785746	-0.298712746064881	-0.417951592516772	-0.524498638216542	-0.279586851877631	-0.422915563087349	black_M6	0.169909779701664
811	811	262	79	A_24_P111009	A_24_P111009	FALSE	NM_014649	NM_014649	9667	SAFB2	scaffold attachment factor B2	Hs.655392	ENST00000252542	THC2544116	ref|NM_014649|ens|ENST00000252542|gb|AK300501|gb|BC001216	chr19:5564511-5563555	hs|19p13.3	Homo sapiens scaffold attachment factor B2 (SAFB2), mRNA [NM_014649]	GO:0000166(nucleotide binding)|GO:0003677(DNA binding)|GO:0003723(RNA binding)|GO:0005634(nucleus)|GO:0005737(cytoplasm)|GO:0006350(transcription)|GO:0006355(regulation of transcription, DNA-dependent)	TTGGAAACTTCATCGTTGAACTTCAAAGTAACTCCGGACATTGAAGAATCCCTTTTGGAG	NA	811	-0.476218631609703	-0.645973979933675	-0.476568328756331	-0.90043738242827	-0.715406118332408	0.0729749973613597	0.187809643128897	0.459269695116878	0.888824230951011	-0.412919762031888	0.26301713269471	0.463838327204007	0.626759016324651	0.844909047355996	0.529441161220666	0.758008240813582	cyan_M4	0.888824230951011
819	819	262	63	A_32_P221256	A_32_P221256	FALSE	NR_003682	NR_003682	403340	MGC70870	C-terminal binding protein 2 pseudogene	Hs.572501	ENST00000391571	THC2475176	ref|NR_003682|ens|ENST00000391571|gb|AK092162|gb|AX747386	chr17_random:118716-118775		Homo sapiens C-terminal binding protein 2 pseudogene (MGC70870), non-coding RNA [NR_003682]	GO:0008152(metabolic process)|GO:0016616(oxidoreductase activity, acting on the CH-OH group of donors, NAD or NADP as acceptor)|GO:0051287(NAD binding)	TCATCTGTGCATCAAATCACAAAGAATAAATAGAACTTTTCCCTTTATCAGTCCCTTAGG	NA	819	0.0751156468280252	-0.0680975832992813	0.236729736834618	-0.142800497609156	0.218178225378032	0.234211193270206	0.36546441001756	0.0762000564154745	0.190235321776277	-0.507370962516804	-0.423715499839064	0.194226370699194	-0.0494232491215714	-0.100924396779899	0.112365507542437	0.392870602250424	royalblue_M14	0.392870602250424
821	821	262	59	A_23_P401718	A_23_P401718	FALSE	NM_207310	NM_207310	91409	CCDC74B	coiled-coil domain containing 74B	Hs.29383		THC2537145	ref|NM_207310|ref|NM_138770|gb|AK097664|gb|BC063387	chr2:130613432-130613373	hs|2q21.1	Homo sapiens coiled-coil domain containing 74B (CCDC74B), mRNA [NM_207310]		TTTCTAGCTGTTATTTTGCTATTTGGCATTTACATAAAAGCACACGATGAAGCAGGTATC	NA	821	0.186684569860081	-0.223837482076008	-0.0950679180939556	0.053971587879425	0.202201518239699	-0.237878445424887	-0.159488508258895	-0.352616276728701	0.0066884550859564	-0.0499683216616502	-0.0167620517373873	0.293326186178812	-0.0045473906117948	0.0405249390053609	-0.243114110967682	-0.0710026669291668	blue_M2	0.053971587879425
835	835	262	31	A_23_P141044	A_23_P141044	FALSE	NM_145271	NM_145271	146542	ZNF688	zinc finger protein 688	Hs.301463	ENST00000395222	THC2470838	ref|NM_145271|ref|NM_001024683|ens|ENST00000395222|ens|ENST00000395219	chr16:30488587-30488528	hs|16p11.2	Homo sapiens zinc finger protein 688 (ZNF688), transcript variant 1, mRNA [NM_145271]	GO:0003677(DNA binding)|GO:0005622(intracellular)|GO:0005634(nucleus)|GO:0006350(transcription)|GO:0006355(regulation of transcription, DNA-dependent)|GO:0008270(zinc ion binding)|GO:0046872(metal ion binding)	AGTGCCTGTAAAGATTCGAATAGATTAGACTTGCCACCCATCTCCCCAGTCTTTTGTTTA	NA	835	-0.306153747112726	-0.694497039925535	-0.579157258882884	-0.752554709149657	-0.604768191769552	-0.21207683993215	-0.000737229601757258	0.327755800559	0.741193802430396	-0.186390366740388	0.393993599063534	0.575994820404057	0.585438700418859	0.814054289178738	0.341394850721671	0.437521287804991	turquoise_M3	0.814054289178738
837	837	262	27	A_24_P161959	A_24_P161959	FALSE	NM_199337	NM_199337	374395	TMEM179B	transmembrane protein 179B	Hs.381134	ENST00000333449	THC2470423	ref|NM_199337|ens|ENST00000333449|gb|BC051355|gb|BM913006	chr11:62313447-62313680	hs|11q12.3	Homo sapiens transmembrane protein 179B (TMEM179B), mRNA [NM_199337]	GO:0016020(membrane)|GO:0016021(integral to membrane)	CCATCATCTCCTTGAACACTACAATTAGCTGTTCTGAAGCCCAGAAAATTCCATGGACAC	NA	837	0.154642319363572	0.16115039693569	0.086548967213652	0.294924618584195	0.185499737837551	-0.167749843836102	-0.188227470612534	-0.108803483868218	-0.160073503723637	0.103475983038093	-0.0131734836709605	0.00482071087563599	-0.120228794864372	-0.0765687075397024	-0.523716790713374	-0.511914468253316	blue_M2	0.294924618584195
842	842	262	17	A_24_P942017	A_24_P942017	FALSE	XM_001715035	XM_001715035	100132356	hCG_2039148	hypothetical protein LOC100132356	Hs.649468		THC2474981	gb|AK075204|gb|CR618601|ref|XM_001715035|ref|XM_001717477	chr5:43101436-43101377	hs|5p12	Homo sapiens cDNA FLJ90723 fis, clone PLACE1009196. [AK075204]		TCATGTAGAAGTTGGGGTACGTCGGCTACAGATAATTGTTGGTGTCGCAAATACCGGTTT	NA	842	0.0849603676540574	0.436039051218588	0.302575558524039	0.397072560309784	0.479940668863524	0.0216661333671223	-0.00118277316150379	-0.232952143956296	-0.33415092509805	0.0745938961904735	-0.194141980013596	-0.127773004588528	-0.28129199078668	-0.427854715529763	-0.180632186572448	-0.299689748215944	blue_M2	0.397072560309784
858	858	261	156	A_24_P153713	A_24_P153713	FALSE		BC005052	91862	MARVELD3	MARVEL domain containing 3	Hs.513706		NP337979	gb|BC005052|thc|NP337979	chr16:70220984-70221043	hs|16q22.3	Homo sapiens MARVEL domain containing 3, mRNA (cDNA clone IMAGE:2820819), partial cds. [BC005052]	GO:0016020(membrane)|GO:0016021(integral to membrane)	AGCAGATTCCCTTGTGGGTTCCTAGCATTTTCATTTCTGTACTTGTGAGGTTCTTGTTTT	NA	858	-0.103421154171887	0.125162477764964	0.464540136403896	-0.344691446754545	0.0742952102110299	0.56307625756962	0.832287997924994	0.443858771661586	0.495491986626472	-0.776538594821103	-0.610631277287183	-0.143636535481661	-0.0583599566293241	-0.0134757326040437	0.127521400058813	0.380789603369728	grey60_M9	0.832287997924994
861	861	261	150	A_23_P48807	A_23_P48807	FALSE	NM_001001556	NM_001001556	2585	GALK2	galactokinase 2	Hs.122006	ENST00000396511	THC2626555	ref|NM_001001556|ref|NM_002044|ens|ENST00000396511|ens|ENST00000327171	chr15:47407593-47407652	hs|15q21.1	Homo sapiens galactokinase 2 (GALK2), transcript variant 2, mRNA [NM_001001556]	GO:0000166(nucleotide binding)|GO:0004335(galactokinase activity)|GO:0005524(ATP binding)|GO:0005737(cytoplasm)|GO:0006012(galactose metabolic process)|GO:0008152(metabolic process)|GO:0016301(kinase activity)|GO:0016740(transferase activity)|GO:0033858(N-acetylgalactosamine kinase activity)|GO:0046835(carbohydrate phosphorylation)	AAAGTTTGTTTGCTACCAAACCTGGAGGTGGGGCTTTGGTTTTGCTTGAGGCCTGAAAAA	NA	861	-0.494038159598401	-0.300760794983875	-0.157130267246299	-0.665932166853182	-0.408212700676811	0.287490037316705	0.301295986502555	0.301087440544984	0.746619055062257	-0.517573082754139	0.0107141862032087	0.266969554922542	0.467139923373776	0.577893911073744	0.276547013372135	0.590897684037225	cyan_M4	0.746619055062257
869	869	261	134	A_24_P15965	A_24_P15965	FALSE	NM_203282	NM_203282	9534	ZNF254	zinc finger protein 254	Hs.434406	ENST00000322487	THC2471463	ref|NM_203282|ens|ENST00000322487|ens|ENST00000357002|gb|AK291286	chr19:24101922-24101981	hs|19p12	Homo sapiens zinc finger protein 254 (ZNF254), mRNA [NM_203282]	GO:0000122(negative regulation of transcription from RNA polymerase II promoter)|GO:0003676(nucleic acid binding)|GO:0003677(DNA binding)|GO:0005622(intracellular)|GO:0005634(nucleus)|GO:0006350(transcription)|GO:0006355(regulation of transcription, DNA-dependent)|GO:0008270(zinc ion binding)|GO:0046872(metal ion binding)	TTCATACTGGAGAGAAACCTTACAAGTGTGAAGAATGCGGCAAAGCGTTTATATGGTCCT	NA	869	-0.0786235301133748	-0.538700334694059	-0.499434319415708	-0.2038031508388	-0.0694327450723622	-0.157743527254591	-0.351922777366779	-0.235950814358187	0.158896895680163	0.123571626141607	0.411133272659332	0.968501639174227	0.530832001710841	0.354880907899321	0.281574832824926	0.351333041308359	darkgreen_M12	0.968501639174227
871	871	261	130	A_24_P418637	A_24_P418637	FALSE	NM_012090	NM_012090	23499	MACF1	microtubule-actin crosslinking factor 1	Hs.580782	ENST00000289890	THC2485687	ref|NM_012090|gb|AK127519|ens|ENST00000289890|ens|ENST00000372925	chr1:39522395-39522601	hs|1p34.3	Homo sapiens microtubule-actin crosslinking factor 1 (MACF1), transcript variant 1, mRNA [NM_012090]	GO:0001707(mesoderm formation)|GO:0003779(actin binding)|GO:0005509(calcium ion binding)|GO:0005515(protein binding)|GO:0005737(cytoplasm)|GO:0005856(cytoskeleton)|GO:0005938(cell cortex)|GO:0006620(posttranslational protein targeting to membrane)|GO:0006928(cell motion)|GO:0007050(cell cycle arrest)|GO:0007163(establishment or maintenance of cell polarity)|GO:0008017(microtubule binding)|GO:0008…	CAATACTGATGTCAGATAAAACTTTTCCCCAAAACCCTGTTGAACTAAAGGCACTTTATA	NA	871	-0.290511617554686	-0.468699867438019	-0.435558267014229	-0.856171065293343	-0.744697913578715	0.112863994683236	0.165227754497505	0.473129260672979	0.743095429416975	-0.339949791393732	0.263672507030816	0.244278766471517	0.618267447503967	0.737196692989011	0.588901181114871	0.674598331734422	cyan_M4	0.743095429416975
877	877	261	118	A_23_P137715	A_23_P137715	FALSE	NM_017542	NM_017542	57645	POGK	pogo transposable element with KRAB domain	Hs.432752	ENST00000367876	THC2466969	ref|NM_017542|ens|ENST00000367876|ens|ENST00000367875|gb|AF139898	chr1:165089952-165090011	hs|1q24.1	Homo sapiens pogo transposable element with KRAB domain (POGK), mRNA [NM_017542]	GO:0003676(nucleic acid binding)|GO:0003677(DNA binding)|GO:0005622(intracellular)|GO:0005634(nucleus)|GO:0005737(cytoplasm)|GO:0006355(regulation of transcription, DNA-dependent)|GO:0006916(anti-apoptosis)|GO:0007275(multicellular organismal development)	GGGAGCTTAAAAGATTTTACAAGACCTAATTTTGGGTTCCTTCCTTGGAGCCATAGTTAC	NA	877	-0.00378408529314614	0.766774574623667	0.744221542849629	0.592691330684382	0.793759138328451	0.227823251389976	0.350341298092946	0.0367404594883423	-0.395980298031338	-0.167380448427653	-0.669326482656913	-0.250326571750057	-0.672610167873202	-0.767257570039631	-0.486739062457572	-0.478081475860489	purple_M1	0.744221542849629
886	886	261	100	A_23_P136777	A_23_P136777	FALSE	NM_001647	NM_001647	347	APOD	apolipoprotein D	Hs.522555	ENST00000343267	THC2506267	ref|NM_001647|ens|ENST00000343267|gb|CR541773|gb|AK312090	chr3:196782056-196779513	hs|3q29	Homo sapiens apolipoprotein D (APOD), mRNA [NM_001647]	GO:0005215(transporter activity)|GO:0005319(lipid transporter activity)|GO:0005501(retinoid binding)|GO:0005515(protein binding)|GO:0005576(extracellular region)|GO:0005615(extracellular space)|GO:0006629(lipid metabolic process)|GO:0006810(transport)|GO:0008289(lipid binding)	TCACTAATGGAAAACGGAAAGATCAAAGTGTTAAACCAGGAGTTGAGAGCTGATGGAACT	NA	886	0.0368078618064154	-0.384002557228108	-0.371053034903176	-0.0564320537892032	-0.058760527242121	-0.298685104105572	-0.382773204708019	-0.142917565492872	0.0592193139100258	0.127355819064365	0.256033350423456	0.527941728285252	0.255701462165409	0.237285050562731	0.0373145757787913	0.195904636850942	turquoise_M3	0.237285050562731
887	887	261	98	A_23_P380928	A_23_P380928	FALSE	NM_001025930	NM_001025930	26140	TTLL3	tubulin tyrosine ligase-like family, member 3	Hs.709359	ENST00000397256	NP1470771	ref|NM_001025930|gb|AK125875|ens|ENST00000397256|ens|ENST00000383827	chr3:9851825-9851884	hs|3p25.3	Homo sapiens tubulin tyrosine ligase-like family, member 3 (TTLL3), mRNA [NM_001025930]	GO:0004835(tubulin-tyrosine ligase activity)|GO:0005856(cytoskeleton)|GO:0006464(protein modification process)|GO:0030041(actin filament polymerization)	TTGCCTCTGCCCTTTGAAGTCGGAACAATTCCTAGCACCTGTCGGAAGGTCAAGGCCAAA	NA	887	-0.496074873455136	-0.527491281396735	-0.41725160779028	-0.724775734602362	-0.419383199714723	-0.0801137371454681	0.118487395951159	0.414249373528675	0.78150716582118	-0.338337593929662	0.212401539696965	0.596566427306911	0.482676125189927	0.682363595592323	0.346950788564279	0.554451762618434	cyan_M4	0.78150716582118
895	895	261	82	A_23_P90752	A_23_P90752	FALSE	NM_015909	NM_015909	51594	NAG	neuroblastoma-amplified protein	Hs.467759	ENST00000281513	THC2717854	ref|NM_015909|gb|BC051792|gb|AL833270|ens|ENST00000281513	chr2:15244386-15244327	hs|2p24.3	Homo sapiens neuroblastoma-amplified protein (NAG), mRNA [NM_015909]		AGGATTGGGGAATGAAGTTTTGAAAATGTGTCGCTCTTTGTATAACACCAAGCAGATGCT	NA	895	-0.154111708746448	-0.442791523335012	-0.224154483664408	-0.517275411325949	-0.397668828919217	0.204302030989989	0.23061454461446	0.229062886387414	0.421978681491069	-0.255163040106425	0.167048027092732	0.321657486357435	0.465271222028027	0.444450091150589	0.448250404280522	0.374670105247075	blue_M2	-0.517275411325949
898	898	261	76	A_23_P130418	A_23_P130418	FALSE	NM_021074	NM_021074	4729	NDUFV2	NADH dehydrogenase (ubiquinone) flavoprotein 2, 24kDa	Hs.464572	ENST00000318388	THC2474994	ref|NM_021074|ens|ENST00000318388|ens|ENST00000400033|ens|ENST00000340013	chr18:9112594-9112653	hs|18p11.22	Homo sapiens NADH dehydrogenase (ubiquinone) flavoprotein 2, 24kDa (NDUFV2), nuclear gene encoding mitochondrial protein, mRNA [NM_021074]	GO:0003954(NADH dehydrogenase activity)|GO:0005506(iron ion binding)|GO:0005739(mitochondrion)|GO:0005747(mitochondrial respiratory chain complex I)|GO:0006120(mitochondrial electron transport, NADH to ubiquinone)|GO:0006810(transport)|GO:0007399(nervous system development)|GO:0008137(NADH dehydrogenase (ubiquinone) activity)|GO:0009055(electron carrier activity)|GO:0016020(membrane)|GO:0016491(o…	AAAGTATCACATTCAGGTCTGCACTACTACACCCTGCATGCTTCGAAACTCTGACAGCAT	NA	898	0.305170269247517	0.479898912077648	0.419870459255379	0.865475376804112	0.716957837436243	-0.0803855795413387	-0.244208731772204	-0.459067273196327	-0.801102569690013	0.334678956527326	-0.278778595076036	-0.291108756896655	-0.622052546460563	-0.786559922091849	-0.532757629620281	-0.632196088801993	blue_M2	0.865475376804112
899	899	261	74	A_23_P391164	A_23_P391164	FALSE	NM_032434	NM_032434	84450	ZNF512	zinc finger protein 512	Hs.529178	ENST00000355467	THC2466986	ref|NM_032434|gb|BC043221|ens|ENST00000355467|ens|ENST00000379717	chr2:27698871-27698930	hs|2p23.3	Homo sapiens zinc finger protein 512 (ZNF512), mRNA [NM_032434]	GO:0003677(DNA binding)|GO:0005622(intracellular)|GO:0005634(nucleus)|GO:0006350(transcription)|GO:0006355(regulation of transcription, DNA-dependent)|GO:0008270(zinc ion binding)|GO:0046872(metal ion binding)	CTCCTCTTTATATCCTGAGACTTTGACACCAGATGTAGATATTTATCTGGAGCTGGAAAG	NA	899	-0.0573684754322841	0.400819316294166	0.503113301214244	0.192198707633038	0.570961037939281	0.320452846020597	0.280108892693951	0.0783319361878105	-0.0374109732490938	-0.396631204279653	-0.53618708838475	0.0859608970913114	-0.307634210383034	-0.406621657660416	-0.2921393048727	-0.00693899762249934	purple_M1	0.503113301214244
901	901	261	70	A_23_P30547	A_23_P30547	FALSE	NM_005565	NM_005565	3937	LCP2	lymphocyte cytosolic protein 2 (SH2 domain containing leukocyte protein of 76kDa)	Hs.304475	ENST00000046794	THC2462685	ref|NM_005565|ens|ENST00000046794|gb|U20158|gb|AK300000	chr5:169608242-169608183	hs|5q35.1	Homo sapiens lymphocyte cytosolic protein 2 (SH2 domain containing leukocyte protein of 76kDa) (LCP2), mRNA [NM_005565]	GO:0005515(protein binding)|GO:0005737(cytoplasm)|GO:0005829(cytosol)|GO:0006955(immune response)|GO:0007169(transmembrane receptor protein tyrosine kinase signaling pathway)|GO:0045576(mast cell activation)|GO:0050663(cytokine secretion)	TCTGTTGCCAACACGAGATCAATCAGCCTTGGTCAATGGACAAACACTTAGGACTGAACT	NA	901	-0.297652254823833	0.186155793635948	0.17554929866419	-0.21039498655024	-0.129839556637679	0.098252748225438	0.307221417612109	0.784781476777865	0.269562436092677	-0.287338676806054	-0.267369500241495	-0.230244870830312	-0.288855979518434	0.00963374162734174	-0.0976866272868245	-0.0622540983105542	black_M6	0.784781476777865
906	906	261	60	A_23_P110492	A_23_P110492	FALSE	NM_005885	NM_005885	10299	MARCH6	membrane-associated ring finger (C3HC4) 6	Hs.432862	ENST00000274140	THC2468759	ref|NM_005885|ens|ENST00000274140|ens|ENST00000397730|gb|AB011169	chr5:10488312-10488371	hs|5p15.2	Homo sapiens membrane-associated ring finger (C3HC4) 6 (MARCH6), mRNA [NM_005885]	GO:0005783(endoplasmic reticulum)|GO:0005789(endoplasmic reticulum membrane)|GO:0006511(ubiquitin-dependent protein catabolic process)|GO:0008270(zinc ion binding)|GO:0016020(membrane)|GO:0016021(integral to membrane)|GO:0016874(ligase activity)|GO:0046872(metal ion binding)	TAAAGAGCAATGTGTTCTGGCTGTTTTATACTTCAACAATTTTTTCCCTAAGTGGTAAGC	NA	906	0.0475092173794199	0.604296898514176	0.582489664429914	0.393631767498268	0.712889333959972	0.280186212206272	0.25490395229595	-0.12545591811798	-0.253465350464561	-0.274155278354986	-0.543639322850846	-0.124130510615522	-0.336457515582255	-0.605001077361701	-0.167797854117466	-0.0688507713501892	tan_M8	0.712889333959972
907	907	261	58	A_23_P214766	A_23_P214766	FALSE	NM_006734	NM_006734	3097	HIVEP2	human immunodeficiency virus type I enhancer binding protein 2	Hs.510172	ENST00000012134	THC2467568	ref|NM_006734|gb|X65644|ens|ENST00000012134|ens|ENST00000367603	chr6:143114603-143114544	hs|6q24.2	Homo sapiens human immunodeficiency virus type I enhancer binding protein 2 (HIVEP2), mRNA [NM_006734]	GO:0003677(DNA binding)|GO:0005622(intracellular)|GO:0005634(nucleus)|GO:0006350(transcription)|GO:0006355(regulation of transcription, DNA-dependent)|GO:0008270(zinc ion binding)|GO:0046872(metal ion binding)	GGAATGGGGAAAAGAATCTTTCAAGGGCAAAGAACTCGTGGGAGGATGTCTGTTGTATGT	NA	907	0.0700440271329779	0.302659587187109	0.367637256388099	0.199333502621181	0.170137975156252	0.139512874204306	0.193353346498784	0.309256982267611	-0.228985171816881	-0.0712320050026188	-0.337000667406676	-0.459579503513746	-0.481620188792485	-0.383776745623163	-0.248218307228622	-0.322510800795279	purple_M1	0.367637256388099
909	909	261	54	A_23_P119634	A_23_P119634	FALSE	NM_007000	NM_007000	11045	UPK1A	uroplakin 1A	Hs.159309	ENST00000379013	NP1459068	ref|NM_007000|gb|BC107097|ens|ENST00000379013|ens|ENST00000222275	chr19:40860580-40860718	hs|19q13.12	Homo sapiens uroplakin 1A (UPK1A), mRNA [NM_007000]	GO:0005515(protein binding)|GO:0005783(endoplasmic reticulum)|GO:0005886(plasma membrane)|GO:0016021(integral to membrane)|GO:0030855(epithelial cell differentiation)|GO:0042803(protein homodimerization activity)|GO:0048029(monosaccharide binding)|GO:0051259(protein oligomerization)	CATCGACAGCTACACGTGGGGTATCTCGTGGTTTGGGTTTGCCATCCTGATGTGGACGCT	NA	909	0.203080903858505	-0.214333692002142	-0.513733661977293	0.358778671116078	-0.0290205640308501	-0.534879499213624	-0.784931028081514	-0.646936902498107	-0.522297517047776	0.85348391450034	0.687565869782927	0.170079677328852	0.204198518000122	0.0268599756977594	-0.0148823314334172	-0.352654905443522	green_M7	0.85348391450034
922	922	261	28	A_23_P203267	A_23_P203267	FALSE	NM_012101	NM_012101	23650	TRIM29	tripartite motif-containing 29	Hs.504115	ENST00000341846	THC2603597	ref|NM_012101|ens|ENST00000341846|gb|CR609266|gb|CR612298	chr11:119487552-119487493	hs|11q23.3	Homo sapiens tripartite motif-containing 29 (TRIM29), mRNA [NM_012101]	GO:0003700(transcription factor activity)|GO:0005515(protein binding)|GO:0005622(intracellular)|GO:0005737(cytoplasm)|GO:0006366(transcription from RNA polymerase II promoter)|GO:0008270(zinc ion binding)|GO:0046872(metal ion binding)	TACCATTTACCATTTGCCTACAGAATTTCATTCAGTCTACACTTTGGCATTCTCTCTGGC	NA	922	0.272008946677854	0.051988412930098	-0.105854355602295	0.480137106173718	0.109064991692348	-0.511482930335029	-0.396518274651526	-0.402882884548195	-0.602429488543241	0.701149127283158	0.280726781389437	-0.258331605636014	-0.352191001265306	-0.259770263840665	-0.339695265201091	-0.670827568740393	green_M7	0.701149127283158
923	923	261	26	A_23_P27472	A_23_P27472	FALSE	NM_152296	NM_152296	478	ATP1A3	ATPase, Na+/K+ transporting, alpha 3 polypeptide	Hs.515427	ENST00000302102	THC2469362	ref|NM_152296|ens|ENST00000302102|gb|AK307921|gb|AK122693	chr19:47165431-47164853	hs|19q13.2	Homo sapiens ATPase, Na+/K+ transporting, alpha 3 polypeptide (ATP1A3), mRNA [NM_152296]	GO:0000166(nucleotide binding)|GO:0000287(magnesium ion binding)|GO:0005391(sodium:potassium-exchanging ATPase activity)|GO:0005524(ATP binding)|GO:0005634(nucleus)|GO:0005737(cytoplasm)|GO:0005783(endoplasmic reticulum)|GO:0005794(Golgi apparatus)|GO:0005886(plasma membrane)|GO:0005890(sodium:potassium-exchanging ATPase complex)|GO:0006754(ATP biosynthetic process)|GO:0006813(potassium ion trans…	AGTGGACATACGAGCAGAGGAAGGTGGTGGAGTTCACCTGCCACACGGCCTTCTTTGTGA	NA	923	-0.206980205447264	0.600121485823596	0.683461605997038	0.221017554619914	0.572697796766203	0.376260733391139	0.541109149743759	0.12009656455346	-0.0664811459581745	-0.45429955837976	-0.665234355902624	-0.150740473308113	-0.421201889681213	-0.490955661334158	-0.2857679438142	-0.224026616380118	purple_M1	0.683461605997038
928	928	261	16	A_23_P216920	A_23_P216920	FALSE	NM_014397	NM_014397	10783	NEK6	NIMA (never in mitosis gene a)-related kinase 6	Hs.197071	ENST00000320246	THC2466136	ref|NM_014397|gb|BC012761|ens|ENST00000320246|ens|ENST00000394199	chr9:126154438-126154497	hs|9q33.3	Homo sapiens NIMA (never in mitosis gene a)-related kinase 6 (NEK6), mRNA [NM_014397]	GO:0000166(nucleotide binding)|GO:0000287(magnesium ion binding)|GO:0004674(protein serine/threonine kinase activity)|GO:0004713(protein tyrosine kinase activity)|GO:0004871(signal transducer activity)|GO:0005515(protein binding)|GO:0005524(ATP binding)|GO:0005634(nucleus)|GO:0005737(cytoplasm)|GO:0006468(protein amino acid phosphorylation)|GO:0006915(apoptosis)|GO:0007049(cell cycle)|GO:0007059(…	AGCCCGACAGTCTCTCCATATGCAGCCTTTCCTCTGTACTTTTCTCCATGGTTGAAATAA	NA	928	-0.359772313161292	-0.250926345907275	-0.16848149966945	-0.670559384943229	-0.370637341929508	0.0503819029707424	0.25474109378046	0.678279660951952	0.765475027057422	-0.571238632278291	-0.0796697449316535	0.275723795716415	0.242308593615855	0.512233359524132	0.14121972819501	0.41961077027012	black_M6	0.678279660951952
944	944	261	153	A_23_P99172	A_23_P99172	FALSE	NM_032358	NM_032358	84318	CCDC77	coiled-coil domain containing 77	Hs.631656		THC2470888	ref|NM_032358|ref|NM_001130147|ref|NM_001130146|ref|NM_001130148	chr12:421817-421876	hs|12p13.33	Homo sapiens coiled-coil domain containing 77 (CCDC77), transcript variant 1, mRNA [NM_032358]		TCTGCTATTTCACCTTCCGTCCTGAGCAGAGCCTGAATTACGTTTTTGGGCAATTTCATG	NA	944	-0.0810332093478176	0.587401689478187	0.63008487393533	0.439521117472317	0.677007225938877	0.276167040574786	0.321223865873133	-0.129913269880423	-0.330020768105845	-0.216539850464706	-0.6131636830048	-0.318551738527843	-0.604572822130516	-0.656613911027462	-0.40712750066754	-0.288161915656483	purple_M1	0.63008487393533
951	951	261	139	A_23_P48997	A_23_P48997	FALSE	NM_003978	NM_003978	9051	PSTPIP1	proline-serine-threonine phosphatase interacting protein 1	Hs.129758	ENST00000379595	THC2710152	ref|NM_003978|gb|AF038602|ens|ENST00000379595|ens|ENST00000267939	chr15:75116510-75116569	hs|15q24.3	Homo sapiens proline-serine-threonine phosphatase interacting protein 1 (PSTPIP1), mRNA [NM_003978]	GO:0001725(stress fiber)|GO:0003779(actin binding)|GO:0003824(catalytic activity)|GO:0005515(protein binding)|GO:0005737(cytoplasm)|GO:0005826(contractile ring)|GO:0005856(cytoskeleton)|GO:0007155(cell adhesion)|GO:0007165(signal transduction)|GO:0019903(protein phosphatase binding)|GO:0042995(cell projection)	TGGACTGTGGAGAGGAACGGGCAGCGTGGCTTCGTCCCTGGTTCCTACCTGGAGAAGCTT	NA	951	-0.451882887225006	-0.246605120910964	-0.136516757299445	-0.6629957226978	-0.3896681701995	0.289222463832275	0.382539634829336	0.683731803089626	0.672661481872414	-0.527072027114944	-0.0647289873202392	0.160058754854014	0.264299601988605	0.434939751223244	0.390126793381226	0.441922789474798	cyan_M4	0.672661481872414
952	952	261	137	A_23_P256773	A_23_P256773	FALSE	NM_003310	NM_003310	7260	TSSC1	tumor suppressing subtransferable candidate 1	Hs.502770	ENST00000382125	THC2687255	ref|NM_003310|ens|ENST00000382125|ens|ENST00000398659|gb|CR594856	chr2:3172002-3171943	hs|2p25.3	Homo sapiens tumor suppressing subtransferable candidate 1 (TSSC1), mRNA [NM_003310]	GO:0005515(protein binding)	GGGAGAGCCGCTGTTCCCTTCCTGTAGCAGCAGCATTTATGAATGGGGTGAATGGGGCTA	NA	952	0.0345184815396024	0.411797648765758	0.341610342934104	0.282113288947519	0.173010008425679	0.0778338207395605	0.167523401161742	0.229670570032922	-0.249147421732735	0.0573785244489624	-0.240813273907358	-0.462424588699078	-0.446244648857381	-0.344978850109905	-0.354453509718187	-0.505532772610296	purple_M1	0.341610342934104
955	955	261	131	A_24_P42527	A_24_P42527	FALSE	NM_004866	NM_004866	9522	SCAMP1	secretory carrier membrane protein 1	Hs.482587	ENST00000339292	THC2558927	ref|NM_004866|ens|ENST00000339292|ens|ENST00000320280|ens|ENST00000399194	chr5:77807692-77807751	hs|5q14.1	Homo sapiens secretory carrier membrane protein 1 (SCAMP1), mRNA [NM_004866]	GO:0006892(post-Golgi vesicle-mediated transport)|GO:0015031(protein transport)|GO:0016020(membrane)|GO:0016021(integral to membrane)	AGGGATTTTAAATTGGCTTGCTTTTTAGCTGTTTCAGTCACCAGTGAAGAGCCTATGTGC	NA	955	0.282348328993637	0.501241721142278	0.471468826310343	0.823276327088181	0.801768822138581	-0.0603025912757532	-0.178074327168155	-0.542715182833928	-0.790552535077671	0.246793643865665	-0.334550809056547	-0.159755914558871	-0.552178702901465	-0.811071106576433	-0.434435630897296	-0.507221728321938	blue_M2	0.823276327088181
959	959	261	123	A_23_P148969	A_23_P148969	FALSE	NM_017768	NM_017768	55631	LRRC40	leucine rich repeat containing 40	Hs.147836	ENST00000370952	THC2461675	ref|NM_017768|gb|BC008586|ens|ENST00000370952|gb|AK022951	chr1:70383207-70383148	hs|1p31.1	Homo sapiens leucine rich repeat containing 40 (LRRC40), mRNA [NM_017768]	GO:0005515(protein binding)	GCATGTATATCAATTTATATAGATAGGTAGATAGCTTTTGGATGATTGAGGCATGCTTAT	NA	959	0.275934804365223	0.672244696817265	0.66447518035005	0.819568697264511	0.879750679823083	0.103388884850781	0.0358223192601833	-0.288168672400939	-0.717368136357549	0.0757799007597066	-0.551094263876283	-0.231241625339248	-0.696441157953955	-0.890368121059159	-0.630973086456029	-0.628442810770576	tan_M8	0.879750679823083
960	960	261	121	A_23_P355385	A_23_P355385	FALSE	NM_002721	NM_002721	5537	PPP6C	protein phosphatase 6, catalytic subunit	Hs.715605	ENST00000373547	THC2466331	ref|NM_002721|ref|NM_001123355|ref|NM_001123369|ens|ENST00000373547	chr9:126951375-126951316	hs|9q33.3	Homo sapiens protein phosphatase 6, catalytic subunit (PPP6C), transcript variant 2, mRNA [NM_002721]	GO:0000082(G1/S transition of mitotic cell cycle)|GO:0004722(protein serine/threonine phosphatase activity)|GO:0005506(iron ion binding)|GO:0005515(protein binding)|GO:0005737(cytoplasm)|GO:0005829(cytosol)|GO:0006470(protein amino acid dephosphorylation)|GO:0007049(cell cycle)|GO:0016787(hydrolase activity)|GO:0030145(manganese ion binding)|GO:0046872(metal ion binding)	TAAGAAATTTCAGCAGCAAAGTTGTTATTCAGTGGGCACGATGGACTCCAAATGCCTCAA	NA	960	0.370162787841866	0.492396269279039	0.217662390712053	0.763118638423454	0.579126082001202	-0.17498448556012	-0.362756109449067	-0.433809549486614	-0.775287024377829	0.473306397742663	-0.0545725090746342	-0.203526301592767	-0.380801084443017	-0.61980603870085	-0.446045948083724	-0.705140057426096	blue_M2	0.763118638423454
963	963	261	115	A_23_P133315	A_23_P133315	FALSE	NM_003432	NM_003432	7690	ZNF131	zinc finger protein 131	Hs.535804	ENST00000399534	THC2464920	ref|NM_003432|ens|ENST00000399534|ens|ENST00000306938|gb|AK057343	chr5:43211421-43211480	hs|5p12	Homo sapiens zinc finger protein 131 (ZNF131), mRNA [NM_003432]	GO:0003700(transcription factor activity)|GO:0005515(protein binding)|GO:0005622(intracellular)|GO:0005634(nucleus)|GO:0006350(transcription)|GO:0006355(regulation of transcription, DNA-dependent)|GO:0008270(zinc ion binding)|GO:0046872(metal ion binding)	AACACAAGGCTGCATGATGAAAAGTGCATTGTTACTGTGCAGTTAAATTTTGGCTTCTGG	NA	963	0.361067135258827	0.73091735902947	0.68814822169019	0.819429454407851	0.832628492297924	0.216735486143969	0.0599620963586435	-0.372705066962487	-0.702747280673934	0.0513083523687859	-0.51947983674146	-0.348587735301779	-0.532171463173551	-0.863025938179013	-0.4273497371537	-0.479493962463511	blue_M2	0.819429454407851
966	966	261	109	A_24_P358305	A_24_P358305	FALSE	XR_037285	XR_037285	100133627	LOC100133627	hypothetical LOC100133627				ref|XR_037285|ref|XR_037300	chr8:70204829-70204890	hs|8q13.2	PREDICTED: Homo sapiens misc_RNA (LOC100133627), miscRNA [XR_037285]		GGAGGTGTCCGAACTAAAATGTGGTGACGTGAAAGAACTCAAGAATGTTACTAACAATCT	NA	966	0.350019318957976	-0.292099015566558	-0.451309295728353	-0.121824903268692	-0.539576072082912	-0.440277632728692	-0.398539668830258	-0.0830680786756214	-0.117455516365762	0.461700972895219	0.479757112469396	-0.222092210402877	0.176677728464152	0.284238150094064	0.194285969265614	-0.0216233277654723	turquoise_M3	0.284238150094064
971	971	261	99	A_23_P118313	A_23_P118313	FALSE	NM_007285	NM_007285	11345	GABARAPL2	GABA(A) receptor-associated protein-like 2	Hs.461379	ENST00000037243	THC2507945	ref|NM_007285|ens|ENST00000037243|gb|CR592344|gb|CR603478	chr16:74169049-74169108	hs|16q23.1	Homo sapiens GABA(A) receptor-associated protein-like 2 (GABARAPL2), mRNA [NM_007285]	GO:0000139(Golgi membrane)|GO:0000149(SNARE binding)|GO:0000421(autophagic vacuole membrane)|GO:0005622(intracellular)|GO:0005624(membrane fraction)|GO:0005794(Golgi apparatus)|GO:0005829(cytosol)|GO:0006891(intra-Golgi vesicle-mediated transport)|GO:0006914(autophagy)|GO:0008017(microtubule binding)|GO:0015031(protein transport)|GO:0032781(positive regulation of ATPase activity)|GO:0048487(beta-…	TGAGGTAGGTGCGGTATTAAAGTGAAAGGGAAGGTGATGCATTTATTCTGGGTTATGCTT	NA	971	0.377961954379868	0.481764495250847	0.305466016601252	0.906264524638013	0.715883136809662	-0.197596744263209	-0.40259688824227	-0.6150146487195	-0.861292494847068	0.516243655783805	-0.0949406092947772	-0.178080348130007	-0.422889436469299	-0.716908409588953	-0.453873214597871	-0.607040446828528	blue_M2	0.906264524638013
972	972	261	97	A_23_P51085	A_23_P51085	FALSE	NM_020675	NM_020675	57405	SPC25	SPC25, NDC80 kinetochore complex component, homolog (S. cerevisiae)	Hs.421956	ENST00000282074	THC2471167	ref|NM_020675|ens|ENST00000282074|gb|AY456388|gb|CR457197	chr2:169436261-169436202	hs|2q24.3	Homo sapiens SPC25, NDC80 kinetochore complex component, homolog (S. cerevisiae) (SPC25), mRNA [NM_020675]	GO:0000777(condensed chromosome kinetochore)|GO:0005515(protein binding)|GO:0005634(nucleus)|GO:0007049(cell cycle)|GO:0007067(mitosis)|GO:0051301(cell division)	GTAAGGAAGACCAACAATTTTTCAGCTTTTCTTGCCAATGTTCGGAAAGCTTTTACTGCC	NA	972	0.193164239190146	0.736849240257482	0.864460578744976	0.53562792600559	0.590599152315437	0.606109091515614	0.438300904347692	0.111919893665391	-0.39259097199978	-0.321464886538864	-0.750479872425789	-0.511831536097551	-0.555875610517262	-0.743534809898499	-0.379924192707086	-0.263252454390341	purple_M1	0.864460578744976
974	974	261	93	A_23_P211748	A_23_P211748	FALSE	NM_005513	NM_005513	2960	GTF2E1	general transcription factor IIE, polypeptide 1, alpha 56kDa	Hs.445272	ENST00000283875	THC2471717	ref|NM_005513|gb|AK223401|ens|ENST00000283875|gb|X63468	chr3:121984301-121984360	hs|3q13.33	Homo sapiens general transcription factor IIE, polypeptide 1, alpha 56kDa (GTF2E1), mRNA [NM_005513]	GO:0003702(RNA polymerase II transcription factor activity)|GO:0005515(protein binding)|GO:0005634(nucleus)|GO:0005654(nucleoplasm)|GO:0005673(transcription factor TFIIE complex)|GO:0006350(transcription)|GO:0006355(regulation of transcription, DNA-dependent)|GO:0006367(transcription initiation from RNA polymerase II promoter)|GO:0006368(RNA elongation from RNA polymerase II promoter)|GO:0008270(…	ACACAGTATTTTAGGGTGCATCCAGTATACCATTGAGCATTGTAACCTCAGGAAACAGTT	NA	974	0.197090216387755	0.796919467904289	0.766956903396843	0.666168784321548	0.729836839534578	0.377662428630832	0.232088704190855	-0.107511702194228	-0.548725007588774	-0.114266655469913	-0.617195581704097	-0.334333193723822	-0.508994230093936	-0.792035560652123	-0.361655340096458	-0.376369567140455	greenyellow_M5	0.796919467904289
975	975	261	91	A_32_P148122	A_32_P148122	FALSE		BC095489	3514	IGKC	immunoglobulin kappa constant	Hs.703932		NP093301	gb|BC095489|gb|BC070336|gb|BC073791|gb|Y14736	chr2:89198231-89198172	hs|2p11.2	Homo sapiens immunoglobulin kappa constant, mRNA (cDNA clone MGC:111575 IMAGE:30328747), complete cds. [BC095489]	GO:0003823(antigen binding)|GO:0005515(protein binding)|GO:0005576(extracellular region)|GO:0006955(immune response)	ACATCCAGATGACCCAGTCTCCATCCTCCCTGTCTGCATCTGTAGGAGGCAGAGTCACCA	NA	975	-0.232341188358914	-0.0814603569164085	0.137975537636304	-0.438423118740232	-0.216585627956468	0.256419132865086	0.449005889524341	0.803298193368369	0.593428698816183	-0.618558220426764	-0.335296146992815	0.0541681697525414	0.0338782074125396	0.235675840978313	0.162698878623134	0.390429396442757	black_M6	0.803298193368369
984	984	261	73	A_23_P323227	A_23_P323227	FALSE	NM_001008709	NM_001008709	5499	PPP1CA	protein phosphatase 1, catalytic subunit, alpha isoform	Hs.183994		NP1181395	ref|NM_001008709|ref|NM_002708|ref|NM_206873|gb|CR595463	chr11:66923015-66922873	hs|11q13.1	Homo sapiens protein phosphatase 1, catalytic subunit, alpha isoform (PPP1CA), transcript variant 3, mRNA [NM_001008709]	GO:0004721(phosphoprotein phosphatase activity)|GO:0004722(protein serine/threonine phosphatase activity)|GO:0005506(iron ion binding)|GO:0005515(protein binding)|GO:0005654(nucleoplasm)|GO:0005737(cytoplasm)|GO:0005975(carbohydrate metabolic process)|GO:0005977(glycogen metabolic process)|GO:0006470(protein amino acid dephosphorylation)|GO:0007049(cell cycle)|GO:0016787(hydrolase activity)|GO:00…	ACTTGGACCTCATCTGCCGAGCACACCAGGTGGTAGAAGACGGCTACGAGTTCTTTGCCA	NA	984	-0.00473076341755682	0.0847825788819151	0.158731235406951	0.0717831664499193	-0.0668736129044341	-0.0710526809007662	0.150045592509173	0.327509693378278	-0.00526188384104949	-0.0146583074936669	-0.168682224865929	-0.512963770758298	-0.516901092915594	-0.108591488399521	-0.429727298768271	-0.430693070320655	blue_M2	0.0717831664499193
986	986	261	69	A_23_P118791	A_23_P118791	FALSE	NM_032354	NM_032354	84314	TMEM107	transmembrane protein 107	Hs.513933	ENST00000316425	THC2510127	ref|NM_032354|ref|NM_183065|ens|ENST00000316425|gb|BC006292	chr17:8017472-8017413	hs|17p13.1	Homo sapiens transmembrane protein 107 (TMEM107), transcript variant 1, mRNA [NM_032354]	GO:0016020(membrane)|GO:0016021(integral to membrane)	GTGTTATGCTGATTAGCAGATATCCACAAACATAGCTATGAAGTTCTGACTGGGATAACC	NA	986	-0.117389272646833	-0.474171995022334	-0.255407830850997	-0.493074654076742	-0.422190394439115	0.198842583038128	0.179941760175677	0.178496329853752	0.39717364936857	-0.22567469315735	0.195647813997297	0.310952112888498	0.458620655581965	0.450520868399341	0.431384909049143	0.367328385848919	blue_M2	-0.493074654076742
990	990	261	61	A_23_P17438	A_23_P17438	FALSE	NM_207032	NM_207032	1908	EDN3	endothelin 3	Hs.1408		THC2485562	ref|NM_207032|ref|NM_207034|ref|NM_207033|ref|NM_000114	chr20:57334076-57334135	hs|20q13.32	Homo sapiens endothelin 3 (EDN3), transcript variant 2, mRNA [NM_207032]	GO:0001755(neural crest cell migration)|GO:0002690(positive regulation of leukocyte chemotaxis)|GO:0003100(regulation of systemic arterial blood pressure by endothelin)|GO:0005179(hormone activity)|GO:0005576(extracellular region)|GO:0005615(extracellular space)|GO:0005625(soluble fraction)|GO:0007166(cell surface receptor linked signal transduction)|GO:0007267(cell-cell signaling)|GO:0007275(mul…	AAGTTATTACAGGTATAAAAGTGATGACCTATCATGAGGAAATGAAAGTGGCTGATTTGC	NA	990	0.320806907782103	-0.332653369235461	-0.585924555115326	0.228041514428355	-0.100935583822925	-0.599123869949723	-0.764438790086689	-0.627320050076412	-0.387218705250738	0.741608194145798	0.653119179657806	0.294928733891314	0.251775944750858	0.119118832347152	0.0953104573282767	-0.154662885666756	green_M7	0.741608194145798
993	993	261	55	A_23_P171258	A_23_P171258	FALSE	NM_004299	NM_004299	22	ABCB7	ATP-binding cassette, sub-family B (MDR/TAP), member 7	Hs.370480	ENST00000373394	THC2632775	ref|NM_004299|gb|AF133659|ens|ENST00000373394|ens|ENST00000253577	chrX:74190118-74190059	hs|Xq13.3	Homo sapiens ATP-binding cassette, sub-family B (MDR/TAP), member 7 (ABCB7), nuclear gene encoding mitochondrial protein, mRNA [NM_004299]	GO:0000166(nucleotide binding)|GO:0005524(ATP binding)|GO:0005739(mitochondrion)|GO:0005743(mitochondrial inner membrane)|GO:0006810(transport)|GO:0015232(heme transporter activity)|GO:0016020(membrane)|GO:0016021(integral to membrane)|GO:0016887(ATPase activity)|GO:0042626(ATPase activity, coupled to transmembrane movement of substances)	CATGGTTTGCTTGCTAACCCTCATAGTATCTATTCAGAAATGTGGCATACACAGAGCAGC	NA	993	-0.32550897043622	-0.105084384705613	-0.0293889190209351	-0.544586032841395	-0.16389866866953	0.263241618834399	0.394436336441022	0.195275921160425	0.461744723738424	-0.436497839506816	-0.0974923447437293	0.0839837041904852	0.289533763792751	0.24523078079118	0.464166858646956	0.5269600263026	cyan_M4	0.461744723738424
997	997	261	47	A_23_P406330	A_23_P406330	FALSE	NM_022733	NM_022733	64744	SMAP2	small ArfGAP2	Hs.15200	ENST00000372718	THC2461013	ref|NM_022733|gb|AL133206|ens|ENST00000372718|ens|ENST00000372708	chr1:40661268-40661327	hs|1p34.2	Homo sapiens small ArfGAP2 (SMAP2), mRNA [NM_022733]	GO:0005737(cytoplasm)|GO:0008060(ARF GTPase activator activity)|GO:0008270(zinc ion binding)|GO:0032312(regulation of ARF GTPase activity)|GO:0046872(metal ion binding)	CAGCAGCCTAAAACTGTTGTGTTTTTCTTATGGTTTAAAAAACGCCATGTCATTGATAAC	NA	997	-0.290642798074815	0.278744358229649	0.257132843011465	-0.10522362323418	0.187369335363351	0.267905566053348	0.289053133452912	0.464869078734442	0.164638399222017	-0.408346986348135	-0.398567243753459	-0.0764622016531921	-0.278744553180873	-0.181301126535098	-0.0700821220930371	0.0387717333020059	black_M6	0.464869078734442
998	998	261	45	A_23_P97442	A_23_P97442	FALSE	NM_032125	NM_032125	84065	TMEM222	transmembrane protein 222	Hs.469171	ENST00000374073	NP1209307	ref|NM_032125|gb|BC090039|gb|BC011579|ens|ENST00000374073	chr1:27535175-27535234	hs|1p36.11	Homo sapiens transmembrane protein 222 (TMEM222), mRNA [NM_032125]	GO:0005515(protein binding)|GO:0016020(membrane)|GO:0016021(integral to membrane)	CCTGCAGTTTGAGGCCAGAGAGGTGAGTGGACCTGACAAGTGCCAGAGTAACCGTGTAGA	NA	998	-0.292459384917786	-0.0900606197669931	-0.253148174462113	-0.525353418035962	-0.377604813743721	-0.177212027104611	0.177142529780037	0.56909399285583	0.523949486688731	-0.172889109674145	0.137001766148043	0.0206151188494631	0.147973271345811	0.433361279436758	0.122619745099877	-0.000852801368411371	cyan_M4	0.523949486688731
1003	1003	261	35	A_23_P413051	A_23_P413051	FALSE	NM_144603	NM_144603	124056	NOXO1	NADPH oxidase organizer 1	Hs.191762	ENST00000397280	THC2477137	ref|NM_144603|ens|ENST00000397280|ens|ENST00000356120|ens|ENST00000354249	chr16:1968980-1968921	hs|16p13.3	Homo sapiens NADPH oxidase organizer 1 (NOXO1), transcript variant a, mRNA [NM_144603]	GO:0005886(plasma membrane)|GO:0006801(superoxide metabolic process)|GO:0007154(cell communication)|GO:0010310(regulation of hydrogen peroxide metabolic process)|GO:0016176(superoxide-generating NADPH oxidase activator activity)|GO:0019899(enzyme binding)|GO:0035091(phosphoinositide binding)|GO:0043020(NADPH oxidase complex)|GO:0060263(regulation of respiratory burst)	TGGCCAGCAGGGATGGGAGGGGGCCATTTGCTGTTCCTCTGAGTAAAGCTTGTTCTGCAT	NA	1003	0.058980564282838	-0.500866893769479	-0.456759850339726	-0.526374854855532	-0.780572497398111	-0.0728253752944554	-0.0621983393832286	0.226806014196303	0.426579726877428	-0.0201821658277606	0.394532997709307	-0.0873328376475335	0.424585908237934	0.656155998492806	0.217799283112021	0.187632726154991	turquoise_M3	0.656155998492806
1012	1012	261	17	A_23_P157879	A_23_P157879	FALSE	NM_002003	NM_002003	2219	FCN1	ficolin (collagen/fibrinogen domain containing) 1	Hs.440898	ENST00000371806	THC2464053	ref|NM_002003|gb|D83920|ens|ENST00000371806|ens|ENST00000308299	chr9:136941329-136941270	hs|9q34.3	Homo sapiens ficolin (collagen/fibrinogen domain containing) 1 (FCN1), mRNA [NM_002003]	GO:0003823(antigen binding)|GO:0005102(receptor binding)|GO:0005509(calcium ion binding)|GO:0005529(sugar binding)|GO:0005576(extracellular region)|GO:0005634(nucleus)|GO:0005737(cytoplasm)|GO:0007165(signal transduction)|GO:0008228(opsonization)	AGTCAAGCCGCCACATGCCCACAACCTCACCAGAGGGAGAATTATGTTTCTAAATATGTT	NA	1012	-0.0120170342201144	-0.479320402095115	-0.284212512751202	-0.494660525820458	-0.379280511887078	-0.116698109465331	0.0873481701016451	0.326369185554853	0.484128126264886	-0.305312250989543	0.0772858649946679	0.328880961305864	0.311445176974985	0.474134721714062	0.253566408611752	0.325149379982004	turquoise_M3	0.474134721714062
1013	1013	261	15	A_32_P227845	A_32_P227845	FALSE	NR_003266	NR_003266	220729	LOC220729	succinate dehydrogenase complex, subunit A, flavoprotein pseudogene	Hs.478854		THC2511598	ref|NR_003266|gb|CR618409|gb|AK311713|gb|AK309924	chr3:198831149-198831090	hs|3q29	Homo sapiens succinate dehydrogenase complex, subunit A, flavoprotein pseudogene (LOC220729), non-coding RNA [NR_003266]		GATATGATACCAGCTGTTTTGTGGAGTATTTTGCCTTGGATCTCCTGATAGAGAACAGGG	NA	1013	-0.409257972652031	0.273264293051053	0.119962302583605	-0.279050212162608	0.0297689567023851	0.220138469826667	0.230117795407381	0.109185292829878	0.314168446985547	-0.360145484352073	-0.164635860720333	0.034654002100071	0.192854716268262	0.11042198537571	0.170639368552326	0.303125968017058	cyan_M4	0.314168446985547
1014	1014	261	13	A_24_P307195	A_24_P307195	FALSE	NM_181806	NM_181806	132949	AASDH	aminoadipate-semialdehyde dehydrogenase	Hs.104347	ENST00000205214	THC2703687	ref|NM_181806|gb|BX648853|gb|AY422212|ens|ENST00000205214	chr4:56939365-56939306	hs|4q12	Homo sapiens aminoadipate-semialdehyde dehydrogenase (AASDH), mRNA [NM_181806]	GO:0000036(acyl carrier activity)|GO:0000166(nucleotide binding)|GO:0005524(ATP binding)|GO:0006629(lipid metabolic process)|GO:0006631(fatty acid metabolic process)|GO:0008152(metabolic process)|GO:0016874(ligase activity)|GO:0016878(acid-thiol ligase activity)|GO:0048037(cofactor binding)	CATTATTGAACTATGATACATTTACAGTGGAACATAATGACCTAGTGCTCTTCAGACTTC	NA	1014	0.3221121262376	-0.0659646264770505	0.101233976104019	0.154584520856737	0.382209453314365	0.170693428100296	-0.0265038326628769	-0.322889720967356	-0.166134927195008	-0.155186009266312	-0.14682743905025	0.573152218557492	0.244051880487795	-0.174793468541203	0.164681243697393	0.246245889535901	blue_M2	0.154584520856737
1029	1029	260	154	A_23_P100315	A_23_P100315	FALSE	NM_020664	NM_020664	26063	DECR2	2,4-dienoyl CoA reductase 2, peroxisomal	Hs.628831	ENST00000219481	NP1183543	ref|NM_020664|gb|AK128012|gb|BC010740|ens|ENST00000219481	chr16:402222-402281	hs|16p13.3	Homo sapiens 2,4-dienoyl CoA reductase 2, peroxisomal (DECR2), mRNA [NM_020664]	GO:0005488(binding)|GO:0005777(peroxisome)|GO:0008152(metabolic process)|GO:0008670(2,4-dienoyl-CoA reductase (NADPH) activity)|GO:0016491(oxidoreductase activity)|GO:0055114(oxidation reduction)	CATGGATCCCGAGACTTGTGTTCTCTTGGCTGAAAACACTGAGGTGCTCCCATCTGTGCG	NA	1029	-0.28311932988206	-0.392897310337445	-0.39132339297534	-0.538545502755176	-0.435953349294755	-0.225957998562447	0.0527627575398122	0.357227359050398	0.568846523113811	-0.141633055998897	0.221807846735195	0.14576966371881	0.187639586081366	0.547985000165846	0.00752175840551794	0.118082188952234	cyan_M4	0.568846523113811
1035	1035	260	142	A_24_P347310	A_24_P347310	FALSE	NM_006025	NM_006025	8909	P11	26 serine protease	Hs.997	ENST00000229003	NP1133416	ref|NM_006025|gb|AK075446|ens|ENST00000229003|gb|BC069698	chr12:46390161-46390102	hs|12q13.11	Homo sapiens 26 serine protease (P11), mRNA [NM_006025]	GO:0005576(extracellular region)|GO:0005615(extracellular space)|GO:0005737(cytoplasm)|GO:0005886(plasma membrane)|GO:0006508(proteolysis)|GO:0007565(female pregnancy)|GO:0008083(growth factor activity)|GO:0008233(peptidase activity)|GO:0008236(serine-type peptidase activity)	CCTGAGTGTTTTTGTGTCCAGCTCAGTATCTGCAACAAGAAGTTTCCCACTTGTGGATGT	NA	1035	0.107106931986863	-0.467635236528463	-0.791955427234345	0.0424449148029604	-0.373908414587263	-0.670808513811528	-0.870588275512598	-0.614994729421316	-0.282068615240099	0.840822596581097	0.89849919269189	0.210955827754363	0.439009867531855	0.372915672237147	0.170376688530911	-0.164931837667252	green_M7	0.840822596581097
1040	1040	260	132	A_23_P92569	A_23_P92569	FALSE	NM_024949	NM_024949	80014	WWC2	WW and C2 domain containing 2	Hs.333179		THC2470548	ref|NM_024949|gb|BC053873|gb|BX647704|gb|BX647378	chr4:184475190-184475249	hs|4q35.1	Homo sapiens WW and C2 domain containing 2 (WWC2), mRNA [NM_024949]	GO:0005515(protein binding)	AGGCCATTTAAACCATACTTATTACTCAATAACCCAAGAAACAATTTTGGGTTAGCCATC	NA	1040	0.221966323751089	-0.192484525094083	-0.50965598216606	0.184835807648482	-0.0766018021539533	-0.553019558945616	-0.726737061786405	-0.533359887344097	-0.333916956658883	0.595370979815666	0.55575286561864	0.0844191518271537	0.195826629094674	0.106102574034532	0.00748471438466085	-0.212698891898495	green_M7	0.595370979815666
1042	1042	260	128	A_24_P128563	A_24_P128563	FALSE	NM_012316	NM_012316	23633	KPNA6	karyopherin alpha 6 (importin alpha 7)	Hs.470588	ENST00000373617	THC2465895	ref|NM_012316|ens|ENST00000373617|ens|ENST00000373625|gb|AK128609	chr1:32411082-32411141	hs|1p35.1	Homo sapiens karyopherin alpha 6 (importin alpha 7) (KPNA6), mRNA [NM_012316]	GO:0005515(protein binding)|GO:0005634(nucleus)|GO:0005643(nuclear pore)|GO:0005737(cytoplasm)|GO:0006607(NLS-bearing substrate import into nucleus)|GO:0006886(intracellular protein transport)|GO:0008565(protein transporter activity)	GACCTAAAGTTCAGGTACTTATTATTGGCCATTGATCTTGAATTTGCCCTCTCCTAGTGC	NA	1042	-0.256327812313536	0.305234821526598	-0.0209526112431679	-0.0685960019696252	-0.0277140266770432	-0.0771268959989284	0.00699081749187656	0.139954688939396	0.0224179419062195	0.0758245670162136	0.0670032032945028	-0.049040919540738	-0.0211943326067884	0.0251896266566747	-0.0990013823270888	-0.227506015431836	turquoise_M3	0.0251896266566747
1049	1049	260	114	A_23_P385246	A_23_P385246	FALSE	NM_153331	NM_153331	200845	KCTD6	potassium channel tetramerisation domain containing 6	Hs.13982	ENST00000355076	THC2604914	ref|NM_153331|ref|NM_001128214|ens|ENST00000355076|ens|ENST00000404589	chr3:58462774-58462833	hs|3p14.3	Homo sapiens potassium channel tetramerisation domain containing 6 (KCTD6), transcript variant 1, mRNA [NM_153331]	GO:0005249(voltage-gated potassium channel activity)|GO:0005515(protein binding)|GO:0006813(potassium ion transport)|GO:0008076(voltage-gated potassium channel complex)|GO:0016020(membrane)	CTCATGATGCCTTTGAGAAAAATCAAAACATCATGTAGGGTGACCTAGTTTCCAAACCAA	NA	1049	0.369788269049834	-0.222972308449618	-0.312267898571264	0.453570885331208	0.206923508947521	-0.434437174211028	-0.680388645052066	-0.698663442006201	-0.568422715353493	0.634000170896687	0.410918319972771	0.240585783436829	0.0396444004539014	-0.159593842018618	-0.142670714171818	-0.260957793067787	green_M7	0.634000170896687
1050	1050	260	112	A_23_P115785	A_23_P115785	FALSE	NM_145235	NM_145235	92565	FANK1	fibronectin type III and ankyrin repeat domains 1	Hs.352591	ENST00000368693	NP862678	ref|NM_145235|gb|AY358154|ens|ENST00000368693|ens|ENST00000368692	chr10:127687781-127687946	hs|10q26.2	Homo sapiens fibronectin type III and ankyrin repeat domains 1 (FANK1), mRNA [NM_145235]	GO:0005634(nucleus)|GO:0005737(cytoplasm)	TTCGGCAAAGGTGTCCTAGAAATGGCCAGAGTTTTTGACAGACAGAGTGTAGTCTCCTTA	NA	1050	0.0818968522930106	-0.274775770610477	-0.611238260078733	0.00655463283849598	-0.303767243484785	-0.614293578281348	-0.64895366643607	-0.428937993596354	-0.144477269891332	0.618687741675495	0.678257597362648	0.00465380689030372	0.273916364845621	0.310657246590389	0.0662327057180235	-0.218928426569119	green_M7	0.618687741675495
1060	1060	260	92	A_23_P6589	A_23_P6589	FALSE		BC041364	441194	PMS2CL	PMS2 C-terminal like pseudogene	Hs.715590	ENST00000338780	THC2583838	gb|BC041364|ens|ENST00000338780|gb|AK125607|gb|BX537558	chr7:6757952-6758011	hs|7p22.1	Homo sapiens PMS2 C-terminal like pseudogene, mRNA (cDNA clone IMAGE:5273238). [BC041364]	GO:0005524(ATP binding)|GO:0006298(mismatch repair)|GO:0030983(mismatched DNA binding)	GAACAGGGATTCCAACACTCCGGACACAGACCAGTAGTGGTCCATGGCCTATTAGGAAGT	NA	1060	0.0226115916657032	0.068458007637159	0.281007723325154	0.370193206265702	0.449476539168335	-0.0141053352746652	0.0658681823103628	-0.0559485614008187	-0.263140427732346	0.00730010901891656	-0.312322166993435	-0.0301139852900497	-0.566423224247907	-0.403928747651434	-0.500933570401603	-0.361325484415219	blue_M2	0.370193206265702
1062	1062	260	88	A_23_P146908	A_23_P146908	FALSE	NM_004853	NM_004853	9482	STX8	syntaxin 8	Hs.431109	ENST00000306357	THC2592127	ref|NM_004853|ens|ENST00000306357|gb|BT007319|gb|DQ890985	chr17:9349137-9335962	hs|17p13.1	Homo sapiens syntaxin 8 (STX8), mRNA [NM_004853]	GO:0005634(nucleus)|GO:0005737(cytoplasm)|GO:0005783(endoplasmic reticulum)|GO:0005794(Golgi apparatus)|GO:0005886(plasma membrane)|GO:0005887(integral to plasma membrane)|GO:0006810(transport)	GAGACCAGAGGCTTGGGTTTTGATGAAATCCGGCAACAGCAGCAGAAAATTATCCAAGAA	NA	1062	-0.0943419015043797	-0.716807915907147	-0.687320217894874	-0.66132837110727	-0.749820435457304	-0.198761630890184	-0.274718970986393	0.0529807058045675	0.526254252124071	0.00428891759551816	0.545671795468245	0.318242680628021	0.689882324733742	0.83031112162386	0.352911037977519	0.45133138346034	turquoise_M3	0.83031112162386
1076	1076	260	60	A_23_P26674	A_23_P26674	FALSE	NM_014647	NM_014647	9665	KIAA0430	KIAA0430	Hs.173524	ENST00000396368	THC2622788	ref|NM_014647|ens|ENST00000396368|ens|ENST00000321370|ens|ENST00000344181	chr16:15595868-15595809	hs|16p13.11	Homo sapiens KIAA0430 (KIAA0430), mRNA [NM_014647]	GO:0000166(nucleotide binding)|GO:0003723(RNA binding)|GO:0005777(peroxisome)	GTTTGGGGGAAAGAGATGTTTTTCTTAGTTGTCTACTTTGTTTGAACACTTTTGTTGTGG	NA	1076	-0.191111944178675	-0.105806895966808	0.0909807931649547	-0.0148489048465644	0.338104287242147	-0.0902946689875666	0.163181874105825	0.141176746108535	0.129196875218303	-0.199825528881434	-0.222462124154179	0.432737835048896	-0.180547326652335	-0.0884855374572618	-0.128118870114736	-0.00105749171874962	cyan_M4	0.129196875218303
1086	1086	260	40	A_32_P27535	A_32_P27535	FALSE		BC045676	92340	C17orf72	chromosome 17 open reading frame 72	Hs.708161		THC2506067	gb|BC045676|gb|AL161972|gb|AK021786|thc|THC2506067	chr17:59435300-59435359	hs|17q23.3	Homo sapiens chromosome 17 open reading frame 72, mRNA (cDNA clone IMAGE:5299340). [BC045676]		ACAGCCAACTGGAAAGATATAAAAGTTTGGGTCTGTCTCCTCTCCTTCAGAAATGAAATA	NA	1086	-0.10764150776877	-0.726805392213952	-0.777082969994529	-0.735959146947151	-0.78439890513387	-0.31437764600583	-0.271400730563237	0.144916568533097	0.636183817141669	0.0116274289078376	0.636087083824945	0.474515753163168	0.759923317613012	0.911451124564789	0.414966580686723	0.433196571809241	turquoise_M3	0.911451124564789
1088	1088	260	36	A_23_P4387	A_23_P4387	FALSE	NM_019016	NM_019016	192666	KRT24	keratin 24	Hs.87383	ENST00000264651	THC2745076	ref|NM_019016|ens|ENST00000264651|gb|BC111964|gb|BC111968	chr17:36108079-36108020	hs|17q21.2	Homo sapiens keratin 24 (KRT24), mRNA [NM_019016]	GO:0005198(structural molecule activity)|GO:0005882(intermediate filament)	AGTTGGTGGATGGCAAGGTTGTCTCGTCTCAAGTCAGCAGTATTTCTGAGGTGAAAGTTA	NA	1088	0.14299899092446	-0.203164876138146	0.111197368879293	0.143094077244947	0.128721061562805	-0.0913478029613159	-0.0163585269005877	-0.256434969655234	-0.19616865558364	0.03447619513587	-0.112798772294475	0.0356889666026027	-0.171162737471254	-0.147952699266977	-0.146061751625036	-0.00680566687503167	purple_M1	0.111197368879293
1090	1090	260	32	A_23_P50376	A_23_P50376	FALSE	NM_018555	NM_018555	55422	ZNF331	zinc finger protein 331	Hs.185674	ENST00000253144	THC2461752	ref|NM_018555|ref|NM_001079907|ref|NM_001079906|ens|ENST00000253144	chr19:58773129-58773188	hs|19q13.41	Homo sapiens zinc finger protein 331 (ZNF331), transcript variant 1, mRNA [NM_018555]	GO:0003677(DNA binding)|GO:0005622(intracellular)|GO:0005634(nucleus)|GO:0006350(transcription)|GO:0006355(regulation of transcription, DNA-dependent)|GO:0008270(zinc ion binding)|GO:0046872(metal ion binding)	AAGAATTTTAAGTCTCAAATGGTGTGCCCTTCTGAGTAGCGTGATGAAATCTCTCGCTGT	NA	1090	-0.185982853767281	0.264224864845374	0.199070564418527	-0.235155320311677	0.102110119755484	0.14689586641696	0.36879574019482	0.382203382444006	0.297613957649914	-0.410529610806468	-0.270001312512663	-0.0316340880865536	0.0511473420351556	-0.0212614152884304	0.218962235951193	0.125011952056278	black_M6	0.382203382444006
1091	1091	260	30	A_23_P82402	A_23_P82402	FALSE	NM_138426	NM_138426	113263	GLCCI1	glucocorticoid induced transcript 1	Hs.131673	ENST00000223145	THC2607770	ref|NM_138426|ens|ENST00000223145|gb|AK055741|gb|BC011254	chr7:8092832-8092891	hs|7p21.3	Homo sapiens glucocorticoid induced transcript 1 (GLCCI1), mRNA [NM_138426]	GO:0005515(protein binding)|GO:0005634(nucleus)|GO:0005730(nucleolus)|GO:0005737(cytoplasm)|GO:0005794(Golgi apparatus)	ATCTTGGCAGGGACGGAACTCCTATTCAGCAGTTTTTGTGGAAAGCAGTAATGCTTGCAA	NA	1091	-0.15883917176418	-0.0945323644433062	0.172895999496474	-0.0796902694541642	0.308663672011836	0.20950934327012	0.218779326558375	0.310611094378867	0.229632542248167	-0.431193718311303	-0.328677669236273	0.485009573926043	-0.0232437331861686	-0.0926913773406802	0.0934234458109883	0.311682240163267	tan_M8	0.308663672011836
1092	1092	260	28	A_23_P418597	A_23_P418597	FALSE	NM_033396	NM_033396	85456	TNKS1BP1	tankyrase 1 binding protein 1, 182kDa	Hs.530730	ENST00000358252	THC2789241	ref|NM_033396|ens|ENST00000358252|gb|CR607285|gb|AF441771	chr11:56824961-56824619	hs|11q12.1	Homo sapiens tankyrase 1 binding protein 1, 182kDa (TNKS1BP1), mRNA [NM_033396]	GO:0005634(nucleus)|GO:0005694(chromosome)|GO:0005724(nuclear telomeric heterochromatin)|GO:0005737(cytoplasm)|GO:0007004(telomere maintenance via telomerase)|GO:0019899(enzyme binding)|GO:0030506(ankyrin binding)	TACCTCCCAAGCCAGAGAAATCCTCAGGGTCAGAAGGATCGTCGCCCAACTGGCTTCAAG	NA	1092	-0.24663544125964	-0.549299122147498	-0.687841425003955	-0.694322050274775	-0.785476619918042	-0.299254366998961	-0.247457428756666	0.0908244847804494	0.603562698352677	0.0548947740091299	0.594973025850377	0.18693548645199	0.650743353987794	0.865462778791177	0.288225794508861	0.385394671065239	turquoise_M3	0.865462778791177
1094	1094	260	24	A_23_P218892	A_23_P218892	FALSE	NM_182917	NM_182917	1981	EIF4G1	eukaryotic translation initiation factor 4 gamma, 1	Hs.433750		THC2545784	ref|NM_182917|ref|NM_198241|ref|NM_198244|ref|NM_198242	chr3:185532260-185532455	hs|3q27.1	Homo sapiens eukaryotic translation initiation factor 4 gamma, 1 (EIF4G1), transcript variant 1, mRNA [NM_182917]	GO:0003723(RNA binding)|GO:0003743(translation initiation factor activity)|GO:0005515(protein binding)|GO:0005737(cytoplasm)|GO:0005829(cytosol)|GO:0006446(regulation of translational initiation)|GO:0016070(RNA metabolic process)|GO:0016281(eukaryotic translation initiation factor 4F complex)|GO:0044419(interspecies interaction between organisms)	CATGACGGCTGTCTGCTATTCTGCAATTATTTTTGAGACTCCCCTCCGAGTGGACGTTGC	NA	1094	-0.149034524174029	0.59857828033462	0.281162684106376	0.191495993535109	0.0771906831093134	-0.037005382969742	0.150895916242616	0.294141954802443	-0.167758914382546	0.0913287737885319	-0.140734897052722	-0.583505271246873	-0.367624995869533	-0.263967378422548	-0.219326336388508	-0.531154607179982	greenyellow_M5	0.59857828033462
1096	1096	260	20	A_23_P56339	A_23_P56339	FALSE	NM_138501	NM_138501	9524	GPSN2	glycoprotein, synaptic 2	Hs.515642	ENST00000215567	NP116327	ref|NM_138501|gb|CR593648|ens|ENST00000215567|gb|AK315412	chr19:14537441-14537580	hs|19p13.12	Homo sapiens glycoprotein, synaptic 2 (GPSN2), mRNA [NM_138501]	GO:0005737(cytoplasm)|GO:0005783(endoplasmic reticulum)|GO:0005789(endoplasmic reticulum membrane)|GO:0006694(steroid biosynthetic process)|GO:0016020(membrane)|GO:0016021(integral to membrane)|GO:0016627(oxidoreductase activity, acting on the CH-CH group of donors)|GO:0055114(oxidation reduction)	GATCGGTTTCGCCATCATGACGCAGTGTCTCCCAGTGGCCCTGTTCTCCCTGGTGGGCTT	NA	1096	0.0378271379015683	-0.361727163907508	-0.648326123866074	-0.00930288919376198	-0.35546091835789	-0.735558708018718	-0.647894232250492	-0.283584955504167	-0.108096670053255	0.690911721861913	0.716538205403137	0.173266402251696	0.198901057669021	0.392842546253244	-0.158424525319376	-0.393629295990986	green_M7	0.690911721861913
1099	1099	260	14	A_23_P326739	A_23_P326739	FALSE	NM_017635	NM_017635	51111	SUV420H1	suppressor of variegation 4-20 homolog 1 (Drosophila)	Hs.632120	ENST00000402185	THC2688980	ref|NM_017635|gb|BC098121|ens|ENST00000402185|ens|ENST00000304363	chr11:67681822-67681763	hs|11q13.2	Homo sapiens suppressor of variegation 4-20 homolog 1 (Drosophila) (SUV420H1), transcript variant 1, mRNA [NM_017635]	GO:0005515(protein binding)|GO:0005634(nucleus)|GO:0005694(chromosome)|GO:0006350(transcription)|GO:0006355(regulation of transcription, DNA-dependent)|GO:0008168(methyltransferase activity)|GO:0016568(chromatin modification)|GO:0016740(transferase activity)|GO:0018024(histone-lysine N-methyltransferase activity)	AGCGCTTGAGGTTAATAGTTGGAAAAGACTCTATAGATATTGACATTTCTTCAAGGAGAA	NA	1099	-0.147468458815919	-0.458789147650188	-0.230018637026703	-0.4879981081726	-0.336435557835322	0.212457776185538	0.191721805196639	0.145474417274665	0.384859345122857	-0.258445410312475	0.160671861112774	0.412926262230125	0.47221471401255	0.408524153747781	0.480959763739391	0.440266718065991	blue_M2	-0.4879981081726
1115	1115	260	151	A_24_P291973	A_24_P291973	FALSE	NM_001011553	NM_001011553	989	SEPT7	septin 7	Hs.191346		THC2557059	ref|NM_001011553|ref|NM_001788|ref|NR_003034|gb|CR623918	chr7:35879823-35879882	hs|7p14.2	Homo sapiens septin 7 (SEPT7), transcript variant 2, mRNA [NM_001011553]	GO:0000166(nucleotide binding)|GO:0000910(cytokinesis)|GO:0001725(stress fiber)|GO:0005198(structural molecule activity)|GO:0005515(protein binding)|GO:0005525(GTP binding)|GO:0005634(nucleus)|GO:0007049(cell cycle)|GO:0031105(septin complex)|GO:0051291(protein heterooligomerization)	TAAATGCAGAATCACGAGTGAACAGACGTCAGATGCCTGATAACAGGGTGCAGTGTTGTT	NA	1115	0.133855831164871	0.24708340846961	0.314398237998292	0.704781937173819	0.588765181860899	0.005832985358819	-0.221987000646018	-0.420543898824147	-0.68185302054226	0.337191853686427	-0.180697580051243	-0.0458503598223042	-0.429673627562855	-0.631690406844455	-0.310688062196972	-0.313947515938302	blue_M2	0.704781937173819
1122	1122	260	137	A_32_P170481	A_32_P170481	FALSE		XM_001713846	100130623	LOC100130623	hypothetical protein LOC100130623	Hs.570347	ENST00000377548	THC2607212	ens|ENST00000377548|ens|ENST00000377547|gb|XM_001713846|gb|BX337332	chr9:44810179-44810238	hs|9p11.2	Putative uncharacterized protein LOC401522 [Source:UniProtKB/Swiss-Prot;Acc:Q5VSD8] [ENST00000377548]		TCTAGTTCTACTGATCCGTTCACATCTGGAGAGTTTATTTATAACTCCCTCTATAACTCT	NA	1122	0.0738903433738074	0.362513016906644	0.526088694272816	0.274192270640369	0.459784985832634	0.177961668965723	0.279485779398889	0.026306009461587	-0.144431821908967	-0.329344097450094	-0.570321482862199	-0.191394215066542	-0.371293609064912	-0.403353557028755	-0.327475653464213	-0.0851635728888981	purple_M1	0.526088694272816
1124	1124	260	133	A_23_P379159	A_23_P379159	FALSE	NM_153252	NM_153252	254065	BRWD3	bromodomain and WD repeat domain containing 3	Hs.170667		NP499252	ref|NM_153252|gb|AK095887|gb|AY497052|gb|AY497046	chrX:79824224-79824165	hs|Xq21.1	Homo sapiens bromodomain and WD repeat domain containing 3 (BRWD3), mRNA [NM_153252]		AAGTTGCAGCCTAAAAATGACCAGAATACCTCAGTATCTCATGCCAGGACTAGCTCTCCT	NA	1124	-0.11119150702071	0.358414392282527	0.317721779019769	0.523130402994538	0.667947716351994	-0.0273972356592989	-0.0431983450045166	-0.307213351628617	-0.505863196677112	0.216039370992901	-0.193094674658105	0.108525845664191	-0.302338824653357	-0.601114296087348	-0.0536186553679124	-0.235900699724247	blue_M2	0.523130402994538
1126	1126	260	129	A_24_P115762	A_24_P115762	FALSE	NM_148170	NM_148170	1075	CTSC	cathepsin C	Hs.128065		THC2483523	ref|NM_148170|ref|NM_001114173|gb|BC100891|gb|BC100892	chr11:87699045-87698986	hs|11q14.2	Homo sapiens cathepsin C (CTSC), transcript variant 2, mRNA [NM_148170]	GO:0004197(cysteine-type endopeptidase activity)|GO:0005764(lysosome)|GO:0006508(proteolysis)|GO:0006955(immune response)|GO:0008233(peptidase activity)|GO:0008234(cysteine-type peptidase activity)|GO:0031404(chloride ion binding)	CACTCCCTTGGAAAACAGTAAACATCATTTTGGAATGTGAACAACCAGAGACTACACAGG	NA	1126	-0.082798616185692	0.0968022142736232	0.0691616040083167	-0.362464927026922	-0.337226039201268	0.312656467290453	0.302238825228735	0.618215752142537	0.367818917155413	-0.353366656199009	-0.119188571140343	-0.0559817102122793	0.140607010748411	0.235884074068386	0.115184701766205	0.15069070599632	black_M6	0.618215752142537
1128	1128	260	125	A_23_P167212	A_23_P167212	FALSE		M16447	5860	QDPR	quinoid dihydropteridine reductase	Hs.75438			gb|M16447	chr4:17097462-17097403	hs|4p15.32	Human dihydropteridine reductase (hDHPR) mRNA, complete cds. [M16447]	GO:0004155(6,7-dihydropteridine reductase activity)|GO:0005488(binding)|GO:0005737(cytoplasm)|GO:0006520(amino acid metabolic process)|GO:0006559(L-phenylalanine catabolic process)|GO:0006729(tetrahydrobiopterin biosynthetic process)|GO:0009055(electron carrier activity)|GO:0016491(oxidoreductase activity)|GO:0051066(dihydrobiopterin metabolic process)|GO:0055114(oxidation reduction)	TCATGTTTATGTCATAGACGTAGAAAACGCATCCTTGAATTAAACTGCCTTAACTCCTTT	NA	1128	0.419004403229671	0.0681460128025217	-0.180680138911431	0.550310400435285	0.390131834555534	-0.490809085073525	-0.661708265225527	-0.739087990920538	-0.654771467240623	0.572464476820984	0.243953963903671	0.166770485060705	-0.091764283942371	-0.310024063929363	-0.275074701633143	-0.442867915618855	blue_M2	0.550310400435285
1129	1129	260	123	A_24_P340776	A_24_P340776	FALSE	NM_001018122	NM_001018122	440350	LOC440350	similar to nuclear pore complex interacting protein	Hs.652266	ENST00000356023	THC2538999	ref|NM_001018122|ens|ENST00000356023|ens|ENST00000359724|ens|ENST00000354734	chr16:28689583-28689642	hs|16p11.2	Homo sapiens similar to nuclear pore complex interacting protein (LOC440350), mRNA [NM_001018122]	GO:0005576(extracellular region)	CCCCCTTCTGCAAGAAAGCCTCTTTGCAACTGGGTAAGTTTGTTTGTTTTCCTTGCTTTT	NA	1129	-0.463886160194816	-0.647642112910259	-0.424176349351444	-0.757192990833602	-0.460319784674191	0.0364255325204396	0.159560216909998	0.298608269737776	0.774836956504569	-0.383330984877444	0.172652666963413	0.56438898047346	0.451193109701727	0.679599260665853	0.321876452599277	0.646195258635538	cyan_M4	0.774836956504569
1131	1131	260	119	A_23_P167081	A_23_P167081	FALSE	NM_005612	NM_005612	5978	REST	RE1-silencing transcription factor	Hs.631513	ENST00000358605	THC2471943	ref|NM_005612|ens|ENST00000358605|ens|ENST00000309042|gb|U22314	chr4:57492812-57492871	hs|4q12	Homo sapiens RE1-silencing transcription factor (REST), mRNA [NM_005612]	GO:0003677(DNA binding)|GO:0003682(chromatin binding)|GO:0005515(protein binding)|GO:0005622(intracellular)|GO:0005634(nucleus)|GO:0005737(cytoplasm)|GO:0006350(transcription)|GO:0008270(zinc ion binding)|GO:0016564(transcription repressor activity)|GO:0045665(negative regulation of neuron differentiation)|GO:0045892(negative regulation of transcription, DNA-dependent)|GO:0046872(metal ion bindin…	ATCCACAGCCATGAAGGAAGTGACCTAAGTGACAACATGTCAGAGGGTAGTGATGATTCT	NA	1131	-0.353143281762347	-0.611433850531812	-0.561542221576255	-0.808715438573655	-0.703572627296562	0.0591148114783044	0.0339748243983923	0.289635449285566	0.713687980537135	-0.243091932715977	0.392670314604953	0.406779585784969	0.704220069758439	0.79371835696655	0.672098929353617	0.755816284853322	turquoise_M3	0.79371835696655
1134	1134	260	113	A_23_P117767	A_23_P117767	FALSE	NM_017828	NM_017828	54939	COMMD4	COMM domain containing 4	Hs.351327	ENST00000338995	THC2655594	ref|NM_017828|ens|ENST00000338995|ens|ENST00000267935|gb|AK314740	chr15:73417806-73418389	hs|15q24.2	Homo sapiens COMM domain containing 4 (COMMD4), mRNA [NM_017828]	GO:0005515(protein binding)|GO:0005737(cytoplasm)	GGGATTGATTATGAGAAGATCCTGAAGCTCACGGCTGACGCCAAGTTTGAGTCAGGCGAT	NA	1134	0.214237000807836	0.645252567339951	0.682897235387176	0.559307755763106	0.505215496811579	0.217643117353568	0.302003801339016	0.165630040707005	-0.407142113346566	-0.0891581594974248	-0.584101373765854	-0.529199150499649	-0.723483915081746	-0.658310436735369	-0.568919200660773	-0.607760927762846	purple_M1	0.682897235387176
1141	1141	260	99	A_23_P112512	A_23_P112512	FALSE	NM_033412	NM_033412	92014	MCART1	mitochondrial carrier triple repeat 1	Hs.645492		NP1193766	ref|NM_033412|ref|NM_001034172|gb|CR607834|gb|BC024198	chr9:37877776-37877717	hs|9p13.2	Homo sapiens mitochondrial carrier triple repeat 1 (MCART1), nuclear gene encoding mitochondrial protein, transcript variant 1, mRNA [NM_033412]	GO:0005488(binding)|GO:0005739(mitochondrion)|GO:0005743(mitochondrial inner membrane)|GO:0006810(transport)|GO:0016020(membrane)|GO:0016021(integral to membrane)	TGGCTGGAACGGGACAGAAAACTGATAAATCTTTTCAGAGGTGCCCATCTGAATTACCAT	NA	1141	-0.136600078865901	-0.438401713860506	-0.339474415006702	-0.515009851948299	-0.475794667516316	0.135859030426848	0.0856557125389949	0.155762414596268	0.368813206440365	-0.135814666407696	0.309524259155187	0.338148081366105	0.562729397944573	0.486762332280005	0.554584942505231	0.408717510425579	green_M7	-0.135814666407696
1146	1146	260	89	A_23_P90172	A_23_P90172	FALSE	NM_014330	NM_014330	23645	PPP1R15A	protein phosphatase 1, regulatory (inhibitor) subunit 15A	Hs.631593	ENST00000200453	THC2584464	ref|NM_014330|ens|ENST00000200453|gb|CR457259|gb|DQ891855	chr19:54069939-54070713	hs|19q13.33	Homo sapiens protein phosphatase 1, regulatory (inhibitor) subunit 15A (PPP1R15A), mRNA [NM_014330]	GO:0005515(protein binding)|GO:0005783(endoplasmic reticulum)|GO:0006417(regulation of translation)|GO:0006915(apoptosis)|GO:0006974(response to DNA damage stimulus)|GO:0007050(cell cycle arrest)	ACCCTGAGACTCCCCTAAAGGCCAGAAAGGTGCGCTTCTCCGAGAAGGTCACTGTCCATT	NA	1146	0.201287165458418	0.414859572929221	0.404623775593663	0.0397403055741576	0.111729788991011	0.29893459789598	0.326381712370753	0.232682431316998	0.0393460703086145	-0.337639148163043	-0.408478254040735	-0.511857508156852	-0.214217791527265	-0.242991241244755	-0.101502351015568	0.00192338929780445	purple_M1	0.404623775593663
1147	1147	260	87	A_24_P193624	A_24_P193624	FALSE	NM_032268	NM_032268	84937	ZNRF1	zinc and ring finger 1	Hs.427284	ENST00000320619	THC2601315	ref|NM_032268|gb|AL390144|ens|ENST00000320619|ens|ENST00000335325	chr16:73701796-73701855	hs|16q23.1	Homo sapiens zinc and ring finger 1 (ZNRF1), mRNA [NM_032268]	GO:0005515(protein binding)|GO:0005764(lysosome)|GO:0005768(endosome)|GO:0006511(ubiquitin-dependent protein catabolic process)|GO:0008270(zinc ion binding)|GO:0016020(membrane)|GO:0016874(ligase activity)|GO:0030054(cell junction)|GO:0031410(cytoplasmic vesicle)|GO:0045202(synapse)|GO:0046872(metal ion binding)	ACACTTTGATGAGGTTCCTGGACGTGAGACCCTCACAAAGACCAACCATTCCTCTAATAG	NA	1147	-0.0372540179033382	-0.40732257514839	-0.447136145164586	0.0775891936593303	-0.0795515092958712	-0.431398468763542	-0.441366354208735	-0.444263938816879	-0.17161914327874	0.487015007913783	0.495152477357608	0.226830061512741	0.0495653709469002	0.166565420752685	-0.109739148498345	-0.273766349857623	green_M7	0.487015007913783
1148	1148	260	85	A_23_P18078	A_23_P18078	FALSE	NM_002888	NM_002888	5918	RARRES1	retinoic acid receptor responder (tazarotene induced) 1	Hs.131269	ENST00000237696	THC2707837	ref|NM_002888|ref|NM_206963|ens|ENST00000237696|gb|U27185	chr3:159905383-159905324	hs|3q25.33	Homo sapiens retinoic acid receptor responder (tazarotene induced) 1 (RARRES1), transcript variant 2, mRNA [NM_002888]	GO:0005737(cytoplasm)|GO:0005794(Golgi apparatus)|GO:0008285(negative regulation of cell proliferation)|GO:0016020(membrane)|GO:0016021(integral to membrane)	TGAGACTCATCTGGGATTTGGCTTTCCTTGGAAGCTCTTACGTGATGTGGGAAATGACAA	NA	1148	-0.0784856088207372	0.292549738900137	0.248430810344232	-0.213221617108209	-0.137321683209755	0.219812586675344	0.381458247398869	0.559384547079588	0.280495499217088	-0.408012366542161	-0.307221438500155	-0.357774070265419	-0.128835214354829	-0.00756766209210862	0.105414477082344	0.147891115108245	black_M6	0.559384547079588
1151	1151	260	79	A_23_P131375	A_23_P131375	FALSE	NM_152391	NM_152391	130814	PQLC3	PQ loop repeat containing 3	Hs.274415	ENST00000295083	THC2462090	ref|NM_152391|ens|ENST00000295083|gb|CR624863|gb|CR602070	chr2:11236125-11236184	hs|2p25.1	Homo sapiens PQ loop repeat containing 3 (PQLC3), mRNA [NM_152391]	GO:0016020(membrane)|GO:0016021(integral to membrane)	GGGCCACAACTATAGAATTACCACTGTTGGAATTTGGTACAAAATATGTTTTGTCTATTG	NA	1151	0.434508186110603	-0.00537673212407548	-0.122975615594957	0.557044420096971	0.275662330313613	-0.429572912342016	-0.542443585374277	-0.407593354934915	-0.504853615090131	0.497780871019266	0.186586131497538	0.0620789931711056	-0.192906414732018	-0.221987052790531	-0.498625674884576	-0.581615751488302	blue_M2	0.557044420096971
1154	1154	260	73	A_23_P167276	A_23_P167276	FALSE	NM_001040202	NM_001040202	152559	PAQR3	progestin and adipoQ receptor family member III	Hs.657312	ENST00000395594	THC2601844	ref|NM_001040202|ens|ENST00000395594|gb|CR606971|gb|AX775925	chr4:80058589-80058530	hs|4q21.21	Homo sapiens progestin and adipoQ receptor family member III (PAQR3), mRNA [NM_001040202]	GO:0004872(receptor activity)|GO:0016020(membrane)|GO:0016021(integral to membrane)	AACACTTCTGTATGTCAGTCAGCATTTAATGACCACCTACTGTGTGCACAGCACTACTGG	NA	1154	0.345927836580426	0.489853157604987	0.365589743380799	0.645873127703514	0.563420206916097	0.14369056332885	-0.200325443197115	-0.365962520979915	-0.65063244108425	0.161080354946997	-0.231837456122392	-0.126209880577622	-0.30978545645307	-0.641422251049149	-0.222496738261164	-0.272248832128816	blue_M2	0.645873127703514
1155	1155	260	71	A_24_P408321	A_24_P408321	FALSE	NM_144498	NM_144498	9885	OSBPL2	oxysterol binding protein-like 2	Hs.473254	ENST00000313733	THC2468386	ref|NM_144498|ref|NM_014835|ens|ENST00000313733|ens|ENST00000358053	chr20:60304523-60304582	hs|20q13.33	Homo sapiens oxysterol binding protein-like 2 (OSBPL2), transcript variant 2, mRNA [NM_144498]	GO:0006869(lipid transport)|GO:0008202(steroid metabolic process)	ACTTTTTGTTACTGTTTCTGCAAATGCTAACACATAAACCATGACCTAACTTTTGTCACC	NA	1155	0.0545534055916707	-0.196385738208908	-0.28366432082082	0.289394446956495	0.211308550947865	-0.435992289575156	-0.461820271555545	-0.747044779544974	-0.375461304473605	0.569240372257986	0.385026216958319	0.257012520823787	0.0627834753068862	-0.0462184763401821	-0.0557966296666729	-0.153783591110112	green_M7	0.569240372257986
1162	1162	260	57	A_24_P356218	A_24_P356218	FALSE	NM_015161	NM_015161	23204	ARL6IP1	ADP-ribosylation factor-like 6 interacting protein 1	Hs.634882	ENST00000304414	THC2515752	ref|NM_015161|ens|ENST00000304414|gb|AK291137|gb|AK308092	chr16:18713422-18712135	hs|16p12.3	Homo sapiens ADP-ribosylation factor-like 6 interacting protein 1 (ARL6IP1), mRNA [NM_015161]	GO:0005515(protein binding)|GO:0005737(cytoplasm)|GO:0005783(endoplasmic reticulum)|GO:0005784(translocon complex)|GO:0005829(cytosol)|GO:0006613(cotranslational protein targeting to membrane)|GO:0012505(endomembrane system)|GO:0016020(membrane)|GO:0016021(integral to membrane)	GTGACTTCCTTACTATTGCTTCCTGGACTAAACCAACATGGAATCATTTTGAAGTACATT	NA	1162	-0.192817362631032	0.323113139013653	0.607872357967008	-0.28021120137069	0.138639014016157	0.7817060732143	0.869387163011574	0.560754025555145	0.433442304039471	-0.826950165101986	-0.701329015875067	-0.12232639905066	-0.099931971908691	-0.145271774408051	0.146358369079468	0.463330323046138	grey60_M9	0.869387163011574
1168	1168	260	45	A_23_P25974	A_23_P25974	FALSE	NM_001010854	NM_001010854	145567	TTC7B	tetratricopeptide repeat domain 7B	Hs.655697	ENST00000357056	NP841310	ref|NM_001010854|gb|AL832848|ens|ENST00000357056|ens|ENST00000328459	chr14:90076780-90076721	hs|14q32.11	Homo sapiens tetratricopeptide repeat domain 7B (TTC7B), mRNA [NM_001010854]	GO:0005488(binding)	AGCTTCAAATGGAATATTTACCGACATTCCTTATACATGACAGACACTTGGCTACATGGG	NA	1168	0.1845345853142	0.559607440570857	0.438146976095937	0.227834265719863	0.329858695729317	0.0688046035906789	0.204436496234731	0.135194192549255	-0.125660848331096	-0.192256702098413	-0.409156294553348	-0.43404608763556	-0.333650691209045	-0.320471437321101	-0.418647652416667	-0.401702327236839	greenyellow_M5	0.559607440570857
1172	1172	260	37	A_23_P35045	A_23_P35045	FALSE	NM_001025598	NM_001025598	257106	ARHGAP30	Rho GTPase activating protein 30	Hs.389374		THC2601052	ref|NM_001025598|ref|NM_181720|gb|AK126163|gb|BC053688	chr1:159283918-159283859	hs|1q23.3	Homo sapiens Rho GTPase activating protein 30 (ARHGAP30), transcript variant 1, mRNA [NM_001025598]	GO:0005096(GTPase activator activity)|GO:0005622(intracellular)|GO:0007165(signal transduction)	TTCCCAAGAAAGTCAACAAGATCTTGTTCCCAGGGAGTGGGTCATTGGCCAAAGGGAACA	NA	1172	-0.36435436231391	-0.216896681910115	-0.0376051519852847	-0.486581122092035	-0.310361054781839	0.29790447186359	0.322032729973199	0.701883795651382	0.488370655111971	-0.39037279242392	-0.0701751808520774	0.11179323323801	0.145900930461362	0.286600361855435	0.26948426025228	0.309288022759888	black_M6	0.701883795651382
1173	1173	260	35	A_23_P86470	A_23_P86470	FALSE	NM_003956	NM_003956	9023	CH25H	cholesterol 25-hydroxylase	Hs.47357	ENST00000371852	THC2477283	ref|NM_003956|ens|ENST00000371852|gb|AF059214|gb|BC017843	chr10:90955840-90955781	hs|10q23.31	Homo sapiens cholesterol 25-hydroxylase (CH25H), mRNA [NM_003956]	GO:0001567(cholesterol 25-hydroxylase activity)|GO:0005506(iron ion binding)|GO:0005783(endoplasmic reticulum)|GO:0005789(endoplasmic reticulum membrane)|GO:0005829(cytosol)|GO:0006633(fatty acid biosynthetic process)|GO:0016020(membrane)|GO:0016021(integral to membrane)|GO:0016126(sterol biosynthetic process)|GO:0046872(metal ion binding)|GO:0055114(oxidation reduction)	TTGTGGATGGTGTTGACTTCTGACTCTAAAAGCAATCAAACATGTTTCTGCTGGACAGTG	NA	1173	0.396670304249716	0.0482499183874893	0.125172073849918	0.527366853906446	0.418199213504655	-0.204987647378378	-0.253078877045777	-0.368621400458492	-0.459449274999839	0.206559697970565	-0.0955449660672698	-0.0472922314300068	-0.355257685884803	-0.401357631068324	-0.323841814110124	-0.356576246825232	blue_M2	0.527366853906446
1174	1174	260	33	A_23_P54953	A_23_P54953	FALSE	NM_013260	NM_013260	29115	SAP30BP	SAP30 binding protein	Hs.655088	ENST00000293208	NP349368	ref|NM_013260|gb|AK095265|ens|ENST00000293208|ens|ENST00000355423	chr17:71210159-71210218	hs|17q25.1	Homo sapiens SAP30 binding protein (SAP30BP), mRNA [NM_013260]	GO:0005515(protein binding)|GO:0005634(nucleus)|GO:0006350(transcription)|GO:0006355(regulation of transcription, DNA-dependent)|GO:0006915(apoptosis)|GO:0006917(induction of apoptosis)	AGATCCAGAAGCTTTATGAACGAAAGATAAAGGAGGGAATGGATATGAACTACATTATCC	NA	1174	-0.065324614122586	-0.415335339945293	-0.346938983613766	-0.731338808931089	-0.735836142113903	0.145366212941796	0.171484693600463	0.444266809681968	0.703050558195622	-0.370673448685825	0.19019858530843	0.0398884219580274	0.546373700853248	0.691412898807865	0.462680148831524	0.574157238050124	cyan_M4	0.703050558195622
1182	1182	260	17	A_24_P944063	A_24_P944063	FALSE	NM_152458	NM_152458	146540	ZNF785	zinc finger protein 785	Hs.513509	ENST00000395216	THC2473567	ref|NM_152458|ens|ENST00000395216|gb|BC040642|thc|THC2473567	chr16:30499683-30499624	hs|16p11.2	Homo sapiens zinc finger protein 785 (ZNF785), mRNA [NM_152458]	GO:0003677(DNA binding)|GO:0005622(intracellular)|GO:0005634(nucleus)|GO:0006350(transcription)|GO:0006355(regulation of transcription, DNA-dependent)|GO:0008270(zinc ion binding)|GO:0046872(metal ion binding)	CAAGGCATAGTCTTTCCAGTCTAATTTTTACTGTAATGCTTGTATGTCAACAGTTATGAA	NA	1182	0.0352983032921968	-0.205657803637881	-0.00703053197872881	0.157592331857642	0.21463926855196	-0.254285844918014	-0.0772052320570866	-0.10718670349734	-0.102825887952911	0.11138770026652	-0.0546741696087326	0.108891644403547	-0.312840498866407	-0.113008678445594	-0.359853712458209	-0.27169486963056	blue_M2	0.157592331857642
1200	1200	259	152	A_24_P416301	A_24_P416301	FALSE	NM_004514	NM_004514	3607	FOXK2	forkhead box K2	Hs.591140	ENST00000269384	NP1174964	ref|NM_004514|ens|ENST00000269384|ens|ENST00000335255|gb|CR620815	chr17:78138317-78138376	hs|17q25.3	Homo sapiens forkhead box K2 (FOXK2), mRNA [NM_004514]	GO:0000287(magnesium ion binding)|GO:0003700(transcription factor activity)|GO:0003702(RNA polymerase II transcription factor activity)|GO:0005634(nucleus)|GO:0006350(transcription)|GO:0006357(regulation of transcription from RNA polymerase II promoter)|GO:0043565(sequence-specific DNA binding)	ACGGTGACCATAGTACAACAGGCACCTCTAGGTCAACACCAGCTACCAATAAAAACTGTA	NA	1200	-0.240838123857734	-0.470400207870546	-0.433904410870574	-0.751722815790369	-0.718946499271595	0.049562396336817	0.144815332803099	0.437117497377336	0.736760960739229	-0.247405578889938	0.300259307484268	0.229766975767247	0.516900909324817	0.774289766510228	0.257488204352183	0.419487299588272	turquoise_M3	0.774289766510228
1201	1201	259	150	A_23_P154411	A_23_P154411	FALSE	NM_004792	NM_004792	9360	PPIG	peptidylprolyl isomerase G (cyclophilin G)	Hs.715594	ENST00000409714	THC2487841	ref|NM_004792|gb|BC111693|ens|ENST00000409714|ens|ENST00000260970	chr2:170202074-170202133	hs|2q31.1	Homo sapiens peptidylprolyl isomerase G (cyclophilin G) (PPIG), mRNA [NM_004792]	GO:0003755(peptidyl-prolyl cis-trans isomerase activity)|GO:0005634(nucleus)|GO:0005654(nucleoplasm)|GO:0006457(protein folding)|GO:0008380(RNA splicing)|GO:0016018(cyclosporin A binding)|GO:0016363(nuclear matrix)|GO:0016607(nuclear speck)|GO:0016853(isomerase activity)	GTCCCTTCTCAAAAATAAAACAAAGCAGTCAGGACGATGAATTAAAGTCCTCCATGTTGA	NA	1201	-0.135002056566546	-0.135576085019083	-0.0654002640202466	-0.364925629869199	-0.155764949902929	0.199383777452116	0.142420814582615	0.14329148108594	0.30465132415245	-0.270655194101736	-0.0106851953540454	0.23010000313738	0.395165742436097	0.23180957725594	0.50213542569981	0.628203526614463	royalblue_M14	0.628203526614463
1202	1202	259	148	A_23_P214638	A_23_P214638	FALSE	NM_006709	NM_006709	10919	EHMT2	euchromatic histone-lysine N-methyltransferase 2	Hs.709218	ENST00000375537	THC2515835	ref|NM_006709|ref|NM_025256|gb|BC018718|ens|ENST00000375537	chr6:31956512-31956453	hs|6p21.32	Homo sapiens euchromatic histone-lysine N-methyltransferase 2 (EHMT2), transcript variant NG36/G9a, mRNA [NM_006709]	GO:0000122(negative regulation of transcription from RNA polymerase II promoter)|GO:0000239(pachytene)|GO:0005515(protein binding)|GO:0005575(cellular_component)|GO:0005634(nucleus)|GO:0007130(synaptonemal complex assembly)|GO:0007286(spermatid development)|GO:0008150(biological_process)|GO:0008168(methyltransferase activity)|GO:0008270(zinc ion binding)|GO:0009566(fertilization)|GO:0016568(chrom…	GGTCTTCATGCTGCACCAAGACCTGCGATTTCCACGCATCGCCTTCTTCAGTTCCCGAGA	NA	1202	-0.580687849378246	-0.337791856284828	-0.263715458703856	-0.806827226778504	-0.556732066298036	0.238401589107841	0.369569791469208	0.664587831522333	0.870691590535301	-0.487203124578809	0.0723609664572436	0.222299947670103	0.319093924585157	0.648879896730863	0.243491376268571	0.503568675922094	cyan_M4	0.870691590535301
1206	1206	259	140	A_24_P18630	A_24_P18630	FALSE	NM_032590	NM_032590	84678	FBXL10	F-box and leucine-rich repeat protein 10	Hs.524800	ENST00000377071	NP1276871	ref|NM_032590|gb|AJ459424|ens|ENST00000377071|ens|ENST00000397480	chr12:120352534-120352475	hs|12q24.31	Homo sapiens F-box and leucine-rich repeat protein 10 (FBXL10), transcript variant 1, mRNA [NM_032590]	GO:0003677(DNA binding)|GO:0005506(iron ion binding)|GO:0005515(protein binding)|GO:0005634(nucleus)|GO:0006350(transcription)|GO:0006355(regulation of transcription, DNA-dependent)|GO:0006511(ubiquitin-dependent protein catabolic process)|GO:0008150(biological_process)|GO:0008270(zinc ion binding)|GO:0016491(oxidoreductase activity)|GO:0016568(chromatin modification)|GO:0016702(oxidoreductase ac…	GATGTCTGTGAGTGTCCAGTTTGGGCAAGTAGAAGAAAAACTCCTGCAAAAACTGAGTTA	NA	1206	-0.338839325624089	-0.730282427675214	-0.800677146864664	-0.785123012717573	-0.867616369108485	-0.19902553621093	-0.204681937105648	0.157916796640647	0.619956339223277	0.0861740172089194	0.703491192636875	0.417899666914626	0.758197112354597	0.91930343786224	0.588154764853199	0.51364963043326	turquoise_M3	0.91930343786224
1209	1209	259	134	A_23_P28075	A_23_P28075	FALSE	NM_001039848	NM_001039848	2879	GPX4	glutathione peroxidase 4 (phospholipid hydroperoxidase)	Hs.433951	ENST00000354171	THC2527612	ref|NM_001039848|ref|NM_002085|gb|BC039849|ens|ENST00000354171	chr19:1056797-1057421	hs|19p13.3	Homo sapiens glutathione peroxidase 4 (phospholipid hydroperoxidase) (GPX4), transcript variant 3, mRNA [NM_001039848]	GO:0004602(glutathione peroxidase activity)|GO:0005625(soluble fraction)|GO:0005634(nucleus)|GO:0005635(nuclear envelope)|GO:0005737(cytoplasm)|GO:0005739(mitochondrion)|GO:0005743(mitochondrial inner membrane)|GO:0005829(cytosol)|GO:0006325(establishment or maintenance of chromatin architecture)|GO:0006644(phospholipid metabolic process)|GO:0006749(glutathione metabolic process)|GO:0006979(respo…	CATCCTGGGAAATGCCATCAAGTGGAACTTCACCAAGTTCCTCATCGACAAGAACGGCTG	NA	1209	-0.163971358417985	0.182610841867481	0.28025097683627	-0.110494742629389	0.0847173604869828	0.200558726650144	0.416105482385653	0.454713741083535	0.367790784605776	-0.45891611597397	-0.428538394549531	-0.0509124885302413	-0.328558158885169	-0.00865971234860513	-0.422361499690561	-0.0775949625738635	black_M6	0.454713741083535
1212	1212	259	128	A_23_P117286	A_23_P117286	FALSE	NM_006493	NM_006493	1203	CLN5	ceroid-lipofuscinosis, neuronal 5	Hs.30213	ENST00000377453	THC2467058	ref|NM_006493|ens|ENST00000377453|gb|AF068227|thc|THC2467058	chr13:76474420-76474479	hs|13q22.3	Homo sapiens ceroid-lipofuscinosis, neuronal 5 (CLN5), mRNA [NM_006493]	GO:0005515(protein binding)|GO:0005765(lysosomal membrane)|GO:0005775(vacuolar lumen)|GO:0005783(endoplasmic reticulum)|GO:0005794(Golgi apparatus)|GO:0007042(lysosomal lumen acidification)|GO:0007420(brain development)|GO:0007601(visual perception)|GO:0016021(integral to membrane)|GO:0022008(neurogenesis)|GO:0030163(protein catabolic process)|GO:0042551(neuron maturation)|GO:0048471(perinuclear …	TATCCAGCTAGTAGTAATGAAGTCAGGTCTTGAACCCCGGTTCTGCTGACTGAATTGGAT	NA	1212	0.184938006302096	0.39985919356819	0.394788471895195	0.561108101085273	0.550605363031297	-0.018291642313046	-0.0666414190940691	-0.308066297672228	-0.387937654710065	0.00620946164418569	-0.365595186519682	-0.229931310169314	-0.489785253659525	-0.532056306925457	-0.423122806195886	-0.231615955106976	blue_M2	0.561108101085273
1213	1213	259	126	A_23_P145957	A_23_P145957	FALSE	NM_022445	NM_022445	27010	TPK1	thiamin pyrophosphokinase 1	Hs.660232		THC2668940	ref|NM_022445|ref|NM_001042482|gb|AK128661|gb|AK026374	chr7:143780185-143780126	hs|7q35	Homo sapiens thiamin pyrophosphokinase 1 (TPK1), transcript variant 1, mRNA [NM_022445]	GO:0000166(nucleotide binding)|GO:0004788(thiamin diphosphokinase activity)|GO:0005524(ATP binding)|GO:0006772(thiamin metabolic process)|GO:0009229(thiamin diphosphate biosynthetic process)|GO:0016301(kinase activity)|GO:0016740(transferase activity)	GCACTTTTCATTACTTTCTGCTTGACCGGAAGTTGAGGCTTAGCTATGTTTCCATCTTCA	NA	1213	0.130728780703398	0.192604588049831	0.0982882530661232	0.120448880795693	0.143232576519149	-0.166700944978251	-0.100686454970224	0.195233589912075	-0.123313174057454	-0.0485937573917496	-0.186578522896955	-0.0348623096395551	-0.243392776981799	-0.171974384337147	-0.262465572186622	-0.174503970068057	greenyellow_M5	0.192604588049831
1220	1220	259	112	A_32_P44274	A_32_P44274	FALSE	NM_022092	NM_022092	63922	CHTF18	CTF18, chromosome transmission fidelity factor 18 homolog (S. cerevisiae)	Hs.153850	ENST00000317063	THC2612192	ref|NM_022092|gb|BC006437|ens|ENST00000317063|ens|ENST00000262315	chr16:787946-788005	hs|16p13.3	Homo sapiens CTF18, chromosome transmission fidelity factor 18 homolog (S. cerevisiae) (CHTF18), mRNA [NM_022092]	GO:0000166(nucleotide binding)|GO:0003677(DNA binding)|GO:0004386(helicase activity)|GO:0005524(ATP binding)|GO:0005634(nucleus)|GO:0006260(DNA replication)|GO:0007049(cell cycle)|GO:0017111(nucleoside-triphosphatase activity)	GCGCAGCCTGTACATCAGGGACTTGCTCTAGTTCTCTGAGCCGCGGACATGCCCTCGCAT	NA	1220	-0.394781002941835	0.168441918223147	0.508557340427968	-0.412712350133128	0.0563459261269397	0.711008949639299	0.937388721184985	0.627353022463475	0.57104135110355	-0.813948117015132	-0.615947922552142	-0.0687289865775298	-0.110717929858524	-0.0196704784115269	0.140101424626444	0.40742093265524	grey60_M9	0.937388721184985
1224	1224	259	104	A_23_P71790	A_23_P71790	FALSE	NM_206920	NM_206920	158056	MAMDC4	MAM domain containing 4	Hs.376780	ENST00000392881	NP1249465	ref|NM_206920|gb|AY358419|ens|ENST00000392881|ens|ENST00000317446	chr9:138874322-138874878	hs|9q34.3	Homo sapiens MAM domain containing 4 (MAMDC4), mRNA [NM_206920]	GO:0015031(protein transport)|GO:0016020(membrane)|GO:0016021(integral to membrane)	CATCCTTTTCAATGCGGATGGTGTCACCCTCCCGGCATCTGTCACCAGTGATCCGTAGAC	NA	1224	-0.186186276587507	0.0941308779775945	-0.120411132502571	0.389865420637425	0.245140403357028	-0.285405845692614	-0.373182519548379	-0.390186511989084	-0.396412000057197	0.489719840634273	0.256373027541705	0.11778303729836	-0.198448013258571	-0.196059086992925	-0.255301844335548	-0.454129583702723	blue_M2	0.389865420637425
1226	1226	259	100	A_23_P104188	A_23_P104188	FALSE	NM_004433	NM_004433	1999	ELF3	E74-like factor 3 (ets domain transcription factor, epithelial-specific )	Hs.67928	ENST00000359651	THC2556235	ref|NM_004433|ref|NM_001114309|gb|U73844|ens|ENST00000359651	chr1:200251052-200251111	hs|1q32.1	Homo sapiens E74-like factor 3 (ets domain transcription factor, epithelial-specific ) (ELF3), transcript variant 1, mRNA [NM_004433]	GO:0003700(transcription factor activity)|GO:0003713(transcription coactivator activity)|GO:0005515(protein binding)|GO:0005634(nucleus)|GO:0005737(cytoplasm)|GO:0006350(transcription)|GO:0006355(regulation of transcription, DNA-dependent)|GO:0006366(transcription from RNA polymerase II promoter)|GO:0006954(inflammatory response)|GO:0008544(epidermis development)|GO:0009653(anatomical structure m…	AGGTTCTCCAGAGTCGGAACTGAGGGTTGGAACTATACCCGGGACCAAACTCACGGACCA	NA	1226	-0.153764205298229	0.510492582573652	0.494693321914349	0.0383729824857468	0.172929041848187	0.238939775332191	0.518423739970916	0.42169380427906	0.10278172754953	-0.279805163033961	-0.405002854824948	-0.407504117035684	-0.299986186869413	-0.239230353374243	-0.155254170193358	-0.144972310460906	purple_M1	0.494693321914349
1228	1228	259	96	A_23_P205027	A_23_P205027	FALSE	NM_032859	NM_032859	84945	ABHD13	abhydrolase domain containing 13	Hs.183528	ENST00000375898	THC2464024	ref|NM_032859|gb|BC022566|ens|ENST00000375898|gb|CR597257	chr13:107680615-107680674	hs|13q33.3	Homo sapiens abhydrolase domain containing 13 (ABHD13), mRNA [NM_032859]	GO:0016020(membrane)|GO:0016021(integral to membrane)|GO:0016787(hydrolase activity)	ATTTGTGCAGAATGATAAAGAATGTTCCTTTTAGAAGTGTGTTATGTCTGTACCTGTCTG	NA	1228	0.364033116218517	0.413737090665221	0.302313968875208	0.583624806375916	0.553636256714214	-0.157670159172714	-0.220140084282703	-0.192048763788927	-0.584284245182918	0.168717307749594	-0.261439488604555	-0.126866072258562	-0.396359862548089	-0.572489575236275	-0.352537870726902	-0.439479553297277	blue_M2	0.583624806375916
1229	1229	259	94	A_23_P217009	A_23_P217009	FALSE	NM_032596	NM_032596	84688	C9orf24	chromosome 9 open reading frame 24	Hs.50334		THC2478366	ref|NM_032596|ref|NM_147168|ref|NM_147169|gb|AK094751	chr9:34369083-34369024	hs|9p13.3	Homo sapiens chromosome 9 open reading frame 24 (C9orf24), transcript variant 1, mRNA [NM_032596]		TTGCTGGTAGAGCCTGGGCTTGCTGTGCCAAGGGGGCAGAGCAATAAATAAACTCTTCAA	NA	1229	-0.148701586592196	0.111660540764254	0.0979644074014972	-0.0581027855918093	0.134150669535012	0.0374754719498685	-0.0121216875579015	-0.0951912822215974	0.195696198209562	-0.287829010403588	-0.174899495834827	0.0337297100211727	0.0750974310227784	0.0542178576307064	-0.166661726384065	0.168997393592418	blue_M2	-0.0581027855918093
1230	1230	259	92	A_24_P935276	A_24_P935276	FALSE	NM_001010851	NM_001010851	90321	ZNF766	zinc finger protein 766	Hs.439662	ENST00000359102	THC2491594	ref|NM_001010851|ens|ENST00000359102|gb|AK024074|gb|AK022545	chr19:57486260-57486319	hs|19q13.33	Homo sapiens zinc finger protein 766 (ZNF766), mRNA [NM_001010851]	GO:0003677(DNA binding)|GO:0005622(intracellular)|GO:0005634(nucleus)|GO:0006350(transcription)|GO:0006355(regulation of transcription, DNA-dependent)|GO:0008270(zinc ion binding)|GO:0046872(metal ion binding)	CTGAGTTTGGCAAACTCTATCATAAGTTCTAGCAGTAATCAACATCCGAGAGTCTATACT	NA	1230	0.180249249462039	0.283683329227638	0.391041677727168	0.507251179567382	0.488281778503193	0.120260505325808	-0.0120795124285447	-0.243577758910507	-0.477958924533117	0.0770884144514812	-0.329417519537962	-0.077860484455799	-0.376480566554903	-0.524631218640897	-0.312405442227786	-0.22040775431114	blue_M2	0.507251179567382
1236	1236	259	80	A_24_P323628	A_24_P323628	FALSE	NR_003572	NR_003572	644128	FLJ45055	60S ribosomal pseudogene	Hs.652159	ENST00000237694	THC2520989	ref|NR_003572|gb|BC064938|ens|ENST00000237694|gb|BC065480	chr8:159299-153661	hs|8p23.3	Homo sapiens 60S ribosomal pseudogene (FLJ45055), non-coding RNA [NR_003572]		ATTGAGGAAGACGGCACCGAAAGCGAAGGAAGCTCCTGCTCCTCCTAAAGCCGAAGCCAA	NA	1236	-0.250117598770644	-0.713476329833558	-0.490537848965653	-0.756890254637528	-0.607580093677285	0.0826913511364136	0.0256288107106296	0.209640934481025	0.768797618148283	-0.365882199232033	0.278300153714309	0.552860353410975	0.658874729869416	0.789852104553538	0.384565270045756	0.737578634942774	turquoise_M3	0.789852104553538
1239	1239	259	74	A_23_P132526	A_23_P132526	FALSE	NM_014602	NM_014602	30849	PIK3R4	phosphoinositide-3-kinase, regulatory subunit 4	Hs.149032	ENST00000356763	THC2467589	ref|NM_014602|ens|ENST00000356763|gb|AK314219|gb|BC127105	chr3:131882157-131880971	hs|3q22.1	Homo sapiens phosphoinositide-3-kinase, regulatory subunit 4 (PIK3R4), mRNA [NM_014602]	GO:0000166(nucleotide binding)|GO:0004674(protein serine/threonine kinase activity)|GO:0004713(protein tyrosine kinase activity)|GO:0005524(ATP binding)|GO:0005575(cellular_component)|GO:0005829(cytosol)|GO:0006468(protein amino acid phosphorylation)|GO:0016740(transferase activity)	AAGTTGTCCAGGAAATTCAGAATAAGCAGAAAGTAGGACCAAGTGATGACACCCCTCGAA	NA	1239	0.0151857698235491	0.912316095369065	0.813109461395543	0.488250115065784	0.67215153556359	0.436115099741408	0.395915212451935	0.0636963061461099	-0.344076493027921	-0.293643875312239	-0.686521055238781	-0.383231172877411	-0.470027940173943	-0.710099256825335	-0.297943607886602	-0.28592085032968	greenyellow_M5	0.912316095369065
1241	1241	259	70	A_24_P215407	A_24_P215407	FALSE	NM_004397	NM_004397	1656	DDX6	DEAD (Asp-Glu-Ala-Asp) box polypeptide 6	Hs.654366	ENST00000264018	NP563812	ref|NM_004397|gb|BC039826|ens|ENST00000264018|gb|D17532	chr11:118126189-118126130	hs|11q23.3	Homo sapiens DEAD (Asp-Glu-Ala-Asp) box polypeptide 6 (DDX6), mRNA [NM_004397]	GO:0000166(nucleotide binding)|GO:0003723(RNA binding)|GO:0003724(RNA helicase activity)|GO:0005515(protein binding)|GO:0005524(ATP binding)|GO:0005737(cytoplasm)|GO:0008026(ATP-dependent helicase activity)|GO:0010494(stress granule)|GO:0016787(hydrolase activity)	TTTTTTAATGTTTTTAATTCCCTTTTAACCCAGTGTACTAGGTCAATCAGGAGGCATCTG	NA	1241	-0.317986185877299	-0.820794481209186	-0.827299076355404	-0.774739271800811	-0.77790496313026	-0.258106334646445	-0.271539287430976	0.162978614787737	0.640908817458524	0.0434605805201997	0.65988494911095	0.565609113046848	0.69801614922641	0.896692178815827	0.513865966623548	0.581837916175218	turquoise_M3	0.896692178815827
1242	1242	259	68	A_23_P77459	A_23_P77459	FALSE	NM_001018159	NM_001018159	8883	NAE1	NEDD8 activating enzyme E1 subunit 1	Hs.460978		THC2534842	ref|NM_001018159|ref|NM_003905|ref|NM_001018160|gb|AK097680	chr16:65394410-65394351	hs|16q22.1	Homo sapiens NEDD8 activating enzyme E1 subunit 1 (NAE1), transcript variant 2, mRNA [NM_001018159]	GO:0003824(catalytic activity)|GO:0005515(protein binding)|GO:0005626(insoluble fraction)|GO:0005737(cytoplasm)|GO:0005886(plasma membrane)|GO:0006260(DNA replication)|GO:0006511(ubiquitin-dependent protein catabolic process)|GO:0007049(cell cycle)|GO:0007165(signal transduction)|GO:0008152(metabolic process)|GO:0019781(NEDD8 activating enzyme activity)|GO:0031574(S-M checkpoint)|GO:0042981(regul…	TAAGCAAGCACCTTAAGTAGTGTGTTAATGATTGAAACTGTAATTGCCTTCGGGTTGTGC	NA	1242	0.587683976875486	0.589652040917476	0.495812710352828	0.868951753894115	0.732874341145727	-0.0335297848182223	-0.129260705216294	-0.481157097676018	-0.784820044124269	0.292680199449973	-0.32584266523047	-0.353553402978306	-0.527611265042204	-0.782735658244264	-0.514372834249936	-0.645465385777921	blue_M2	0.868951753894115
1249	1249	259	54	A_23_P103486	A_23_P103486	FALSE	NM_000775	NM_000775	1573	CYP2J2	cytochrome P450, family 2, subfamily J, polypeptide 2	Hs.152096	ENST00000371204	THC2601685	ref|NM_000775|ens|ENST00000371204|gb|CR614399|gb|CR600649	chr1:60131867-60131808	hs|1p32.1	Homo sapiens cytochrome P450, family 2, subfamily J, polypeptide 2 (CYP2J2), mRNA [NM_000775]	GO:0005506(iron ion binding)|GO:0005783(endoplasmic reticulum)|GO:0005789(endoplasmic reticulum membrane)|GO:0005792(microsome)|GO:0006690(icosanoid metabolic process)|GO:0008016(regulation of heart contraction)|GO:0008392(arachidonic acid epoxygenase activity)|GO:0009055(electron carrier activity)|GO:0016020(membrane)|GO:0020037(heme binding)|GO:0046872(metal ion binding)|GO:0050381(unspecific m…	CACGTGTTCTGAAACCACTGGTGTCTGCTCAGATGTGTTGGGACAAAATGAAAGTGACTT	NA	1249	0.253442988366502	-0.0292817515472461	-0.410008540136451	0.421951671395097	-0.0209928563910185	-0.614847902994638	-0.758731906885213	-0.581730196947456	-0.579503890543928	0.854471514604644	0.613798121701503	0.0274522879543231	0.0529205859167743	-0.0569319681811354	-0.0608502903443387	-0.462271643901147	green_M7	0.854471514604644
1253	1253	259	46	A_23_P218523	A_23_P218523	FALSE	NM_021731	NM_021731	126321	C19orf28	chromosome 19 open reading frame 28	Hs.656901	ENST00000398558	THC2525022	ref|NM_021731|ref|NM_001042680|gb|AF218008|ens|ENST00000398558	chr19:3493415-3493356	hs|19p13.3	Homo sapiens chromosome 19 open reading frame 28 (C19orf28), transcript variant 1, mRNA [NM_021731]	GO:0006810(transport)|GO:0016020(membrane)|GO:0016021(integral to membrane)	TGGAATCAGATGGGATGGCTGCACGGCGTGGTGAAGGTACTGAACGCCACCTCACTGTAA	NA	1253	-0.32689738486591	-0.247011098340512	-0.178037940320427	-0.738227790333574	-0.604238050240829	0.14449525532825	0.399754809508566	0.721338714705886	0.810411989856855	-0.508593045346244	-0.0301262504590808	-0.0918330797769691	0.194572703178796	0.570942643041307	0.220522107895146	0.427954707915038	cyan_M4	0.810411989856855
1260	1260	259	32	A_24_P63118	A_24_P63118	FALSE	NM_013374	NM_013374	10015	PDCD6IP	programmed cell death 6 interacting protein	Hs.475896	ENST00000307296	THC2536006	ref|NM_013374|gb|BC068454|ens|ENST00000307296|gb|BT007367	chr3:33871717-33880521	hs|3p22.3	Homo sapiens programmed cell death 6 interacting protein (PDCD6IP), mRNA [NM_013374]	GO:0004871(signal transducer activity)|GO:0005515(protein binding)|GO:0005737(cytoplasm)|GO:0005829(cytosol)|GO:0006915(apoptosis)|GO:0015031(protein transport)|GO:0042470(melanosome)|GO:0044419(interspecies interaction between organisms)	TAGTTTTTGCACGGAAGACAGAAAGAGATGAACTCTTAAAGGACTTGCAACAAAGCATTG	NA	1260	0.253568819321247	-0.0094481521996772	-0.309364396707241	0.411370702396549	0.110512359904521	-0.55522149611565	-0.68631365672201	-0.384534035765356	-0.526415811144808	0.712119688436627	0.463868712698928	0.0375354790044205	0.0304678730725109	-0.108496905956355	-0.144837480465506	-0.515714061473193	green_M7	0.712119688436627
1265	1265	259	22	A_23_P114616	A_23_P114616	FALSE	NM_030816	NM_030816	81573	ANKRD13C	ankyrin repeat domain 13C	Hs.105016		THC2463851	ref|NM_030816|gb|AL136717|gb|AK074187|thc|THC2463851	chr1:70499673-70499614	hs|1p31.1	Homo sapiens ankyrin repeat domain 13C (ANKRD13C), mRNA [NM_030816]	GO:0005783(endoplasmic reticulum)	GTCTCAAGAATGCATCTGTCAAGTTTTTTAGACTGACCAGTAGCTTAAACTTTTTTCAGG	NA	1265	0.305663697119233	0.632885936721547	0.513066203240856	0.824618720385127	0.798205935801481	-0.11369035483242	-0.138667530104682	-0.344142645316627	-0.711684466634451	0.23374898034453	-0.355665440261795	-0.195515635709207	-0.624426780480761	-0.778848166805718	-0.645953313071077	-0.686942071064792	blue_M2	0.824618720385127
1267	1267	259	18	A_24_P311856	A_24_P311856	FALSE	NM_001851	NM_001851	1297	COL9A1	collagen, type IX, alpha 1	Hs.590892	ENST00000357250	THC2501741	ref|NM_001851|ref|NM_078485|ens|ENST00000357250|ens|ENST00000370499	chr6:70983497-70983438	hs|6q13	Homo sapiens collagen, type IX, alpha 1 (COL9A1), transcript variant 1, mRNA [NM_001851]	GO:0005198(structural molecule activity)|GO:0005576(extracellular region)|GO:0005578(proteinaceous extracellular matrix)|GO:0005594(collagen type IX)|GO:0007155(cell adhesion)|GO:0008270(zinc ion binding)|GO:0009887(organ morphogenesis)|GO:0030020(extracellular matrix structural constituent conferring tensile strength)|GO:0046872(metal ion binding)	GGCCCTGCCAGCTATGGGAAAAATGGCCGAGACGGTGAGCGAGGCCCCCCAGGGCTGGCA	NA	1267	0.236883260601478	-0.148723196259765	-0.531356526376221	0.364686811983933	-0.0706985786967152	-0.593467773820088	-0.839852556237122	-0.719355598893247	-0.54966125115354	0.875369991176878	0.711472106238261	0.050933741631892	0.205086294760744	0.0386633472953479	-0.000447970622986746	-0.373136499831275	green_M7	0.875369991176878
1268	1268	259	16	A_32_P170454	A_32_P170454	FALSE		AK094730	283454	LOC283454	hypothetical protein LOC283454	Hs.26605		THC2535344	gb|AK094730|thc|THC2535344	chr12:115778447-115778388	hs|12q24.22	Homo sapiens cDNA FLJ37411 fis, clone BRAMY2028682. [AK094730]		TCTGACGTTGTTGGTTCTGACGTCGTTGTGCTCTTTTGTAAGAGGAATTTCATACCTTGG	NA	1268	-0.0427398817168112	0.166897977006282	0.278071347188292	-0.0668864487746849	0.143216370145393	0.380737407505415	0.347988718192466	0.134171673514136	0.168668846945387	-0.416465770922132	-0.375645087728375	-0.20991057996659	-0.0978196710448356	-0.0876201097601924	-0.0922880323197885	0.102769681534636	purple_M1	0.278071347188292
1281	1281	259	159	A_24_P348892	A_24_P348892	FALSE	NM_052849	NM_052849	90416	C15orf57	chromosome 15 open reading frame 57	Hs.716528		THC2713506	ref|NM_052849|ref|NM_001080791|ref|NM_001080792|gb|AK092214	chr15:38633082-38633023	hs|15q15.1	Homo sapiens chromosome 15 open reading frame 57 (C15orf57), transcript variant 2, mRNA [NM_052849]		AGTTAAGTGAGCCATATATTTTCTTGCCTCTTCCGGACATTCATGCTTGTGTCCCAAGCA	NA	1281	0.113084970390708	-0.111452637168104	0.20074247552423	0.191808331556093	0.273824165622613	0.122957471675928	0.111518389999779	0.0596352342339353	-0.121860883306558	-0.129788401220644	-0.265668146632301	0.151043740042556	-0.252802389058191	-0.217818663510481	-0.151884579538641	-0.089360651263349	blue_M2	0.191808331556093
1288	1288	259	145	A_23_P413761	A_23_P413761	FALSE	NM_003017	NM_003017	6428	SFRS3	splicing factor, arginine/serine-rich 3	Hs.405144	ENST00000373715	THC2578148	ref|NM_003017|ens|ENST00000373715|gb|CR601962|gb|CR599518	chr6:36678402-36678461	hs|6p21.31	Homo sapiens splicing factor, arginine/serine-rich 3 (SFRS3), mRNA [NM_003017]	GO:0000166(nucleotide binding)|GO:0000398(nuclear mRNA splicing, via spliceosome)|GO:0003723(RNA binding)|GO:0005515(protein binding)|GO:0005634(nucleus)|GO:0008380(RNA splicing)	AATGTCCTGCCAGTTTAAGGGTACATTGTAGAGCCGAACTTTGAGTTACTGTGCAAGATT	NA	1288	0.182974843678951	0.777951540967834	0.768293140034127	0.796214887391362	0.852236749480694	0.277932824711183	0.215861396872568	-0.171610362841811	-0.663768729903661	0.0300884815033778	-0.612926702456448	-0.413293850644745	-0.762246590910597	-0.94784553446729	-0.481880319239344	-0.493991673466815	purple_M1	0.768293140034127
1289	1289	259	143	A_32_P47643	A_32_P47643	FALSE		CR601458	642273	FAM110C	family with sequence similarity 110, member C	Hs.8379	ENST00000327669	THC2601838	ens|ENST00000327669|gb|CR601458|gb|AL137761|thc|THC2601838	chr2:28915-28856	hs|2p25.3	Protein FAM110C [Source:UniProtKB/Swiss-Prot;Acc:Q1W6H9] [ENST00000327669]	GO:0005737(cytoplasm)|GO:0005813(centrosome)|GO:0005856(cytoskeleton)|GO:0005874(microtubule)	TGGCAGTTTCTAAACAGAGCTTTTTCTATACACTATTTGCAACTGGAGTGCAATATTGTA	NA	1289	0.181615627181092	0.396879630085214	0.102024119953427	0.458193277525227	0.285749532735112	-0.361370830724415	-0.233831553440494	-0.143483897258229	-0.511964201030582	0.460180835939171	0.0574977325513094	-0.212320005919268	-0.310628200717351	-0.364778019497424	-0.278101304909464	-0.576106674142403	blue_M2	0.458193277525227
1292	1292	259	137	A_23_P51996	A_23_P51996	FALSE	NM_007269	NM_007269	6814	STXBP3	syntaxin binding protein 3	Hs.530436	ENST00000370008	THC2632350	ref|NM_007269|ens|ENST00000370008|gb|CR610191|gb|CR606910	chr1:109153507-109153566	hs|1p13.3	Homo sapiens syntaxin binding protein 3 (STXBP3), mRNA [NM_007269]	GO:0003674(molecular_function)|GO:0005575(cellular_component)|GO:0005737(cytoplasm)|GO:0005829(cytosol)|GO:0006904(vesicle docking during exocytosis)|GO:0008150(biological_process)|GO:0015031(protein transport)|GO:0016020(membrane)|GO:0016192(vesicle-mediated transport)	ATTCAGTCATTAATAGAAATGGAGTGATTTCACAGTGTGTACTGTTTTGCCACATACTTC	NA	1292	0.330861921759343	0.515615759249768	0.647205589711393	0.650984324077896	0.827497814698478	0.147292960950359	0.191763046310287	-0.223189199152418	-0.49365147765019	-0.110348832879415	-0.584192312289808	-0.0580424054174413	-0.55737913613634	-0.731476905663991	-0.584555290755713	-0.45357583953068	tan_M8	0.827497814698478
1293	1293	259	135	A_23_P44956	A_23_P44956	FALSE	NM_000996	NM_000996	6165	RPL35A	ribosomal protein L35a	Hs.529631	ENST00000329092	THC2486364	ref|NM_000996|ens|ENST00000329092|gb|AK092633|gb|AX747641	chr3:199165385-199167046	hs|3q29	Homo sapiens ribosomal protein L35a (RPL35A), mRNA [NM_000996]	GO:0000049(tRNA binding)|GO:0003735(structural constituent of ribosome)|GO:0005515(protein binding)|GO:0005622(intracellular)|GO:0005829(cytosol)|GO:0005840(ribosome)|GO:0006364(rRNA processing)|GO:0006414(translational elongation)|GO:0042273(ribosomal large subunit biogenesis)	TGCTAAGGCCATTGGACACAGAATCCGAGTGATGCTGTACCCCTCAAGGATTTAAACTAA	NA	1293	-0.100440016648707	0.686821101955198	0.57193062661174	0.283235657442048	0.371888244509278	0.354391660715636	0.406031598955391	0.203685944129255	-0.0639898870527025	-0.261719311858892	-0.519750429434001	-0.504872310921506	-0.540127481500533	-0.445635993681544	-0.365895544396769	-0.248063991482885	greenyellow_M5	0.686821101955198
1301	1301	259	119	A_23_P136874	A_23_P136874	FALSE	NM_000489	NM_000489	546	ATRX	alpha thalassemia/mental retardation syndrome X-linked (RAD54 homolog, S. cerevisiae)	Hs.533526		THC2600919	ref|NM_000489|ref|NM_138270|gb|U72936|gb|U72937	chrX:76650660-76650601	hs|Xq21.1	Homo sapiens alpha thalassemia/mental retardation syndrome X-linked (RAD54 homolog, S. cerevisiae) (ATRX), transcript variant 1, mRNA [NM_000489]	GO:0000166(nucleotide binding)|GO:0003677(DNA binding)|GO:0003678(DNA helicase activity)|GO:0005515(protein binding)|GO:0005524(ATP binding)|GO:0005634(nucleus)|GO:0005720(nuclear heterochromatin)|GO:0006281(DNA repair)|GO:0006306(DNA methylation)|GO:0006310(DNA recombination)|GO:0006355(regulation of transcription, DNA-dependent)|GO:0006974(response to DNA damage stimulus)|GO:0008270(zinc ion bi…	ACCTCATGATGCCAAAGCCCCCAAATTTGATCATGAATCCTTCTAACTACCAGCAGATTG	NA	1301	-0.574337461116447	-0.0598338595656227	-0.035775270083996	-0.609948788871145	-0.10579222408628	0.287403144324847	0.424421370335608	0.436903360054893	0.668288164244546	-0.542624645293883	-0.124162866187637	0.365818097659088	0.342174181704846	0.330724755226159	0.389383644831112	0.542536862491309	cyan_M4	0.668288164244546
1309	1309	259	103	A_23_P148175	A_23_P148175	FALSE	NM_015123	NM_015123	23150	FRMD4B	FERM domain containing 4B	Hs.709671	ENST00000264546	THC2538295	ref|NM_015123|gb|AB023230|ens|ENST00000264546|ens|ENST00000398540	chr3:69303514-69303455	hs|3p14.1	Homo sapiens FERM domain containing 4B (FRMD4B), mRNA [NM_015123]	GO:0005488(binding)|GO:0005737(cytoplasm)|GO:0005856(cytoskeleton)	ATTTGGCCTTTCAAACTCTAGGCACTAACGTAACTGTAGGGTCTGCCCACATGTTGAAGT	NA	1309	0.136349897669502	-0.257809609831465	-0.560530419107725	0.268081069808458	-0.0909198232226792	-0.766348356070731	-0.784372996552102	-0.507984385861485	-0.447382952288799	0.860512644160308	0.689986967425208	0.159838350083326	0.0635201928344122	0.0673393565704696	-0.066100510649423	-0.387879189367792	green_M7	0.860512644160308
1314	1314	259	93	A_23_P119042	A_23_P119042	FALSE	NM_005601	NM_005601	4818	NKG7	natural killer cell group 7 sequence	Hs.10306	ENST00000221978	THC2608014	ref|NM_005601|ens|ENST00000221978|gb|E05942|gb|E05939	chr19:56566817-56566758	hs|19q13.33	Homo sapiens natural killer cell group 7 sequence (NKG7), mRNA [NM_005601]	GO:0005887(integral to plasma membrane)|GO:0016020(membrane)	GTTTTGAGCGTTGTATTCCAAAGGCCTCATCTGGAGCCTCGGGAAAGTCTGGTCCCACAT	NA	1314	-0.251075113714795	-0.349484962965529	-0.190430026469218	-0.398981732416621	-0.322347743726456	-0.0214423273032971	0.156482116179048	0.591630706359276	0.447754911419834	-0.193095740750256	0.0462740680246933	0.0969697650308068	0.00832170813893825	0.334607393705374	0.0388266231527563	0.119845645432635	black_M6	0.591630706359276
1316	1316	259	89	A_23_P65278	A_23_P65278	FALSE	NM_015678	NM_015678	26960	NBEA	neurobeachin	Hs.491172	ENST00000402346	THC2461820	ref|NM_015678|gb|AL137748|gb|AF467288|ens|ENST00000402346	chr13:35144683-35144742	hs|13q13.3	Homo sapiens neurobeachin (NBEA), mRNA [NM_015678]	GO:0005515(protein binding)|GO:0005737(cytoplasm)|GO:0005802(trans-Golgi network)|GO:0005829(cytosol)|GO:0005886(plasma membrane)|GO:0012505(endomembrane system)	TAGCTTAGAATTGGGAGGATACTTAACATCTGGAAGACAAGTTCATTTCATCTTGAGATC	NA	1316	-0.176263219503368	0.103039041478164	0.282988428821554	0.0912695687680715	0.404262423013753	0.0532783639184661	0.229753835938847	-0.0823613949525352	0.0289831251088436	-0.256917339794283	-0.356864152110549	0.0530071593565657	-0.208806290588058	-0.241716288194684	-0.0398422129048668	0.122829442802655	purple_M1	0.282988428821554
1318	1318	259	85	A_23_P126135	A_23_P126135	FALSE	NM_014874	NM_014874	9927	MFN2	mitofusin 2	Hs.709237	ENST00000235329	THC2514422	ref|NM_014874|ref|NM_001127660|ens|ENST00000235329|ens|ENST00000376337	chr1:11996007-11996066	hs|1p36.22	Homo sapiens mitofusin 2 (MFN2), nuclear gene encoding mitochondrial protein, transcript variant 1, mRNA [NM_014874]	GO:0000166(nucleotide binding)|GO:0001825(blastocyst formation)|GO:0003924(GTPase activity)|GO:0005515(protein binding)|GO:0005525(GTP binding)|GO:0005739(mitochondrion)|GO:0005829(cytosol)|GO:0006626(protein targeting to mitochondrion)|GO:0007006(mitochondrial membrane organization)|GO:0007050(cell cycle arrest)|GO:0008053(mitochondrial fusion)|GO:0015630(microtubule cytoskeleton)|GO:0016020(mem…	TTGTTTTTATGTTCATTTGCTGGAGCGCAAGACGTGCTGACACAGTGAGTTTTCTCTGAT	NA	1318	-0.219861391232209	0.522841981015156	0.554813404015133	0.0143812334632763	0.385071709698681	0.439716950591268	0.639873727736111	0.246099021703778	0.0441051112575984	-0.438339299222138	-0.547622621424304	-0.123154983031005	-0.277017130297144	-0.349514938263874	-0.0830537550593203	-0.0663560722862372	purple_M1	0.554813404015133
1323	1323	259	75	A_23_P77020	A_23_P77020	FALSE	NM_012461	NM_012461	26277	TINF2	TERF1 (TRF1)-interacting nuclear factor 2	Hs.496191		THC2488067	ref|NM_012461|ref|NM_001099274|gb|CR623530|gb|BC019343	chr14:23778898-23778839	hs|14q12	Homo sapiens TERF1 (TRF1)-interacting nuclear factor 2 (TINF2), transcript variant 2, mRNA [NM_012461]	GO:0000723(telomere maintenance)|GO:0000781(chromosome, telomeric region)|GO:0000783(nuclear telomere cap complex)|GO:0003677(DNA binding)|GO:0005634(nucleus)|GO:0005654(nucleoplasm)|GO:0005694(chromosome)|GO:0007004(telomere maintenance via telomerase)|GO:0008022(protein C-terminus binding)|GO:0032202(telomere assembly)|GO:0034502(protein localization to chromosome)|GO:0042162(telomeric DNA bind…	ACGGTGCCATACCTGTTTCTTCCTGTGACTGTAGAGACAGTTCTAGACCTTTGTGATAGA	NA	1323	0.0690272871344035	0.474694963239541	0.263766614663033	0.590334402480528	0.395390901840313	-0.153943628259332	-0.185552995882622	-0.123645335336604	-0.608362190982895	0.447327769211707	-0.0428008926323001	-0.313995551649742	-0.409388017664	-0.510335198953738	-0.263951191194441	-0.569224969607853	blue_M2	0.590334402480528
1325	1325	259	71	A_23_P96369	A_23_P96369	FALSE	NM_018015	NM_018015	55086	CXorf57	chromosome X open reading frame 57	Hs.274267	ENST00000372548	THC2464208	ref|NM_018015|gb|AK024253|gb|BC070110|ens|ENST00000372548	chrX:105809173-105809232	hs|Xq22.3	Homo sapiens chromosome X open reading frame 57 (CXorf57), mRNA [NM_018015]		GTTGAGCAGCCTATGAACCTAAAGACATACTGCAGTTTGTTCATAAATGTATTCAGTCTT	NA	1325	-0.0495512029539455	0.46984727127079	0.637521179585343	0.346949988643756	0.565236111135701	0.460455036987047	0.369997716087276	-0.0608508089724944	-0.227489866796432	-0.34263638085438	-0.6457593529214	-0.183610013977892	-0.416949838525573	-0.540940673419755	-0.291968898290055	-0.0642053349976604	purple_M1	0.637521179585343
1330	1330	259	61	A_24_P24092	A_24_P24092	FALSE	NM_001029997	NM_001029997	339318	ZNF181	zinc finger protein 181	Hs.659191		THC2482647	ref|NM_001029997|ref|NM_018443|ref|NM_001012320|gb|BC104759	chr19:39923777-39923836	hs|19q13.11	Homo sapiens zinc finger protein 181 (ZNF181), mRNA [NM_001029997]	GO:0003677(DNA binding)|GO:0005622(intracellular)|GO:0005634(nucleus)|GO:0006350(transcription)|GO:0006355(regulation of transcription, DNA-dependent)|GO:0008270(zinc ion binding)|GO:0046872(metal ion binding)	AGCCTTCAGCCAGGGCAAATCTCTTACCCTTCCCCAGACTTGTAATAGAGAGAAAATCTA	NA	1330	-0.236460429336456	-0.355490928777628	-0.256014679159915	-0.643165829053114	-0.345179565849459	0.0894514221696124	0.190454314360038	0.321174492606646	0.689998789006066	-0.451177597579211	0.0886592255376885	0.554983873659964	0.595798471322399	0.586666483234557	0.391408835847176	0.577222406175867	cyan_M4	0.689998789006066
1335	1335	259	51	A_32_P109794	A_32_P109794	FALSE	NM_145251	NM_145251	6815	STYX	serine/threonine/tyrosine interacting protein	Hs.364980	ENST00000354586	THC2491295	ref|NM_145251|ref|NM_001130701|ens|ENST00000354586|gb|AK124924	chr14:52311156-52311215	hs|14q22.2	Homo sapiens serine/threonine/tyrosine interacting protein (STYX), transcript variant 1, mRNA [NM_145251]	GO:0006470(protein amino acid dephosphorylation)|GO:0008138(protein tyrosine/serine/threonine phosphatase activity)|GO:0016787(hydrolase activity)	CTGCCATACCTCACAGTTCAAAGTGTATTCTATAGATCAGTAACATTATACTGACATGTA	NA	1335	0.266128834313335	0.15436988262967	-0.0536682907377587	0.416931466823203	0.221937201099162	-0.309969797186252	-0.313994173877963	-0.105981815614358	-0.472750510889935	0.489068260507146	0.190761162118448	-0.00599021354153808	-0.158616456703246	-0.276765420995292	-0.0783991682184669	-0.463918969911715	blue_M2	0.416931466823203
1337	1337	259	47	A_23_P42353	A_23_P42353	FALSE	NM_016135	NM_016135	51513	ETV7	ets variant 7	Hs.272398		NP190936	ref|NM_016135|gb|AF116508|gb|AF147782|gb|BC035853	chr6:36444774-36444715	hs|6p21.31	Homo sapiens ets variant 7 (ETV7), mRNA [NM_016135]	GO:0003700(transcription factor activity)|GO:0003704(specific RNA polymerase II transcription factor activity)|GO:0005634(nucleus)|GO:0006350(transcription)|GO:0006355(regulation of transcription, DNA-dependent)|GO:0006366(transcription from RNA polymerase II promoter)|GO:0009887(organ morphogenesis)|GO:0043565(sequence-specific DNA binding)	TGAGCCCTACATCAAGTGGGAAGACAAGGACGCCAAGATCTTCCGAGTTGTGGATCCAAA	NA	1337	0.108786915795673	0.418565688908764	0.428616717983766	0.100976939064056	0.0556867067945447	0.262071332747087	0.283059201230772	0.417528644924831	-0.0943582274235696	-0.233948035164787	-0.396970700415305	-0.380610485978943	-0.2632735479719	-0.262513120371521	-0.148468261644614	-0.172889578199215	purple_M1	0.428616717983766
1338	1338	259	45	A_23_P214411	A_23_P214411	FALSE	NM_006708	NM_006708	2739	GLO1	glyoxalase I	Hs.268849	ENST00000373365	THC2613788	ref|NM_006708|ens|ENST00000373365|gb|AK293345|gb|CR603414	chr6:38752600-38752541	hs|6p21.2	Homo sapiens glyoxalase I (GLO1), mRNA [NM_006708]	GO:0004462(lactoylglutathione lyase activity)|GO:0005737(cytoplasm)|GO:0005975(carbohydrate metabolic process)|GO:0006916(anti-apoptosis)|GO:0008270(zinc ion binding)|GO:0016829(lyase activity)|GO:0046872(metal ion binding)	AGTGTTTATTTTACAAAAGAGTAGGTACTCTTGAGAGCAATTCAAATCATGCTGACAAGG	NA	1338	0.456864996361514	0.616511327281407	0.352798277151201	0.759769228350028	0.514836264723102	-0.0920989634467148	-0.232142557659024	-0.397140057653519	-0.75381312386226	0.430274074446796	-0.119794007489467	-0.418385569950555	-0.437587210334672	-0.644680145984799	-0.497424125941062	-0.722643112475017	blue_M2	0.759769228350028
1339	1339	259	43	A_23_P129433	A_23_P129433	FALSE	NM_004594	NM_004594	6553	SLC9A5	solute carrier family 9 (sodium/hydrogen exchanger), member 5	Hs.439650	ENST00000299798	THC2602449	ref|NM_004594|ens|ENST00000299798|gb|AB209203|gb|AF111173	chr16:65863516-65863575	hs|16q22.1	Homo sapiens solute carrier family 9 (sodium/hydrogen exchanger), member 5 (SLC9A5), mRNA [NM_004594]	GO:0006811(ion transport)|GO:0006814(sodium ion transport)|GO:0006885(regulation of pH)|GO:0015297(antiporter activity)|GO:0015299(solute:hydrogen antiporter activity)|GO:0015385(sodium:hydrogen antiporter activity)|GO:0016020(membrane)|GO:0016021(integral to membrane)|GO:0031402(sodium ion binding)	CAGGTGACTTTCTAGGGATCAGCACCTGCCCTGTGTTTTGTACCTTGAACCTAAGATATA	NA	1339	-0.21483363086863	-0.356948708118859	-0.345189359667412	-0.678803175638015	-0.527905365887523	0.064064043199994	0.0746253077624047	0.368681829740871	0.673189323545593	-0.376925451317502	0.198697776177104	0.213261762807965	0.523156593746787	0.639379166552628	0.301660126411511	0.424515854385859	turquoise_M3	0.639379166552628
1341	1341	259	39	A_23_P348257	A_23_P348257	FALSE	NM_014840	NM_014840	9891	NUAK1	NUAK family, SNF1-like kinase, 1	Hs.716468	ENST00000261402	THC2609908	ref|NM_014840|ens|ENST00000261402|gb|AB011109|gb|AK027302	chr12:104981735-104981676	hs|12q23.3	Homo sapiens NUAK family, SNF1-like kinase, 1 (NUAK1), mRNA [NM_014840]	GO:0000166(nucleotide binding)|GO:0000287(magnesium ion binding)|GO:0004674(protein serine/threonine kinase activity)|GO:0005515(protein binding)|GO:0005524(ATP binding)|GO:0006468(protein amino acid phosphorylation)|GO:0016740(transferase activity)	GCCTGCTGTCTTGAGTACAAATGTGAATGATCGACTGACTGCTTGTTGCCAAACTGGAAA	NA	1341	-0.0549038116479075	-0.594754343674072	-0.413538362584952	-0.32239518259903	-0.187717239492842	-0.188893016907194	-0.0958757079393434	-0.276719556957959	0.312163089290624	-0.00872244075876517	0.270001567457738	0.528668144883462	0.395580847703507	0.420258974045595	0.264414417007356	0.436441767255297	turquoise_M3	0.420258974045595
1342	1342	259	37	A_32_P157945	A_32_P157945	FALSE	NM_004415	NM_004415	1832	DSP	desmoplakin	Hs.519873	ENST00000379802	THC2490571	ref|NM_004415|ref|NM_001008844|ens|ENST00000379802|gb|M77830	chr6:7531581-7531640	hs|6p24.3	Homo sapiens desmoplakin (DSP), transcript variant 1, mRNA [NM_004415]	GO:0001533(cornified envelope)|GO:0005200(structural constituent of cytoskeleton)|GO:0005737(cytoplasm)|GO:0008544(epidermis development)|GO:0018149(peptide cross-linking)|GO:0030054(cell junction)|GO:0030216(keratinocyte differentiation)|GO:0030674(protein binding, bridging)	AACCAAGCATTTTGGAATGAGTCTCCTTTAGTTTCAGAGTGTGGATTGTATAACCCATAT	NA	1342	0.341713654132818	0.197864836269988	-0.190363568993822	0.605501524161137	0.135137354465259	-0.46793182468617	-0.66741522528351	-0.615247895091559	-0.718853010892202	0.833738532625121	0.416863303937806	-0.262554055533825	-0.137746431268927	-0.271085380107847	-0.194927635666163	-0.540162700561993	green_M7	0.833738532625121
1346	1346	259	29	A_23_P12514	A_23_P12514	FALSE	NM_175744	NM_175744	389	RHOC	ras homolog gene family, member C	Hs.502659	ENST00000285735	THC2469830	ref|NM_175744|ref|NM_001042678|ref|NM_001042679|ens|ENST00000285735	chr1:113045421-113045362	hs|1p13.2	Homo sapiens ras homolog gene family, member C (RHOC), transcript variant 1, mRNA [NM_175744]	GO:0000166(nucleotide binding)|GO:0003924(GTPase activity)|GO:0004871(signal transducer activity)|GO:0005515(protein binding)|GO:0005525(GTP binding)|GO:0005622(intracellular)|GO:0005886(plasma membrane)|GO:0007264(small GTPase mediated signal transduction)|GO:0016020(membrane)|GO:0043123(positive regulation of I-kappaB kinase/NF-kappaB cascade)	ACCAGCACTTTATACACTTCTGGCTCACAGGAAAGTGTCTGCAGTAGGGGACCCAGAGTC	NA	1346	-0.218172033021078	0.154663246557563	0.339757003548568	-0.357405511430231	-0.0374230452635276	0.347808978289273	0.668068027098802	0.621309563175976	0.539462849294273	-0.662595592232881	-0.451472655874022	0.00775323192394346	-0.0574445787258828	0.110134559807821	-0.0679012315560034	0.15961894381326	black_M6	0.621309563175976
1347	1347	259	27	A_24_P339611	A_24_P339611	FALSE	NM_004708	NM_004708	9141	PDCD5	programmed cell death 5	Hs.443831	ENST00000221784	THC2463349	ref|NM_004708|ens|ENST00000221784|gb|BT006694|gb|CR456934	chr19:37768613-37769622	hs|19q13.11	Homo sapiens programmed cell death 5 (PDCD5), mRNA [NM_004708]	GO:0003677(DNA binding)|GO:0006915(apoptosis)|GO:0006917(induction of apoptosis)	ACCTTATACAGATGGCAAGATATGGACAACTAAGTGAGAAGGTATCAGAACAAGGTTTAA	NA	1347	0.609684256338325	0.428743058461219	0.344990607357219	0.775433876112713	0.48363965221829	-0.0369052299798124	-0.271671673189673	-0.591779873597624	-0.784787454097607	0.382589112822166	-0.153580270807114	-0.455909350518205	-0.368690886274806	-0.649633943963294	-0.3048803442677	-0.424492175228853	darkgrey_M15	0.609684256338325
1348	1348	259	25	A_24_P119165	A_24_P119165	FALSE	XR_038338	XR_038338	730747	LOC730747	similar to 60S ribosomal protein L14 (CAG-ISL 7)	Hs.655562			gb|XR_015398|ref|XR_038338	chr4:141507396-141507337	hs|4q31.1	PREDICTED: Homo sapiens misc_RNA (LOC730747), miscRNA [XR_015398]		ATTGGTTGCAACTGTAGATGTTATTGATCAAAACAGGGCTTTGGTTGATGGACCTTGCAC	NA	1348	0.64474854013094	0.0590843670045536	0.114907055886746	0.744232535217205	0.396417244382398	-0.337576241551399	-0.4087071777668	-0.54376447067181	-0.756013762841082	0.521301114339919	-0.0159993176695885	-0.183714581772581	-0.479481660675637	-0.495721161030376	-0.579681509221583	-0.662631273487656	blue_M2	0.744232535217205
1350	1350	259	21	A_24_P261383	A_24_P261383	FALSE	NM_024116	NM_024116	79101	TAF1D	TATA box binding protein (TBP)-associated factor, RNA polymerase I, D, 41kDa	Hs.355750	ENST00000393259	THC2573305	ref|NM_024116|gb|BC001972|ens|ENST00000393259|gb|CR457369	chr11:93109059-93109000	hs|11q21	Homo sapiens TATA box binding protein (TBP)-associated factor, RNA polymerase I, D, 41kDa (TAF1D), mRNA [NM_024116]	GO:0005515(protein binding)	AGAGGATATTACTGAAGAAGCTGCTTTGTCTAAAAAGAGAGCTACAAAAGCCAAAAATAC	NA	1350	0.354920083329257	0.1298423560857	0.29560642083138	0.0493326105877947	0.151039829182149	0.424395288803392	0.234927122497838	0.099128392508382	0.0772862414443636	-0.383720307897627	-0.32435005892448	0.0452412300689699	0.128960613871809	-0.108699993619387	0.0320237819917563	0.266368867075321	cyan_M4	0.0772862414443636
1356	1356	259	9	A_24_P109101	A_24_P109101	FALSE	NM_182606	NM_182606	339967	TMPRSS11A	transmembrane protease, serine 11A	Hs.450110		THC2487726	ref|NM_182606|ref|NM_001114387|gb|AK131518|gb|BC111796	chr4:68459707-68459648	hs|4q13.2	Homo sapiens transmembrane protease, serine 11A (TMPRSS11A), transcript variant 1, mRNA [NM_182606]	GO:0004252(serine-type endopeptidase activity)|GO:0005576(extracellular region)|GO:0005887(integral to plasma membrane)|GO:0006508(proteolysis)|GO:0007049(cell cycle)|GO:0008233(peptidase activity)|GO:0016020(membrane)	ACACACAAGTGACTTATTACCGAAACTGGATTGCTTCAAAAACAGGCATCTAATTCACAA	NA	1356	0.168377179078871	-0.0305857316307689	-0.151179604244478	0.559008549782953	0.260336014369717	-0.320661320309695	-0.552050109758224	-0.64849160137658	-0.671328031624055	0.701291503588211	0.349853555523972	0.107428317884541	-0.0723044330968833	-0.280200832488507	-0.108235259704722	-0.381291403691948	green_M7	0.701291503588211
1369	1369	258	154	A_32_P156136	A_32_P156136	FALSE	NM_024561	NM_024561	79612	NARG1L	NMDA receptor regulated 1-like	Hs.512914	ENST00000379406	NP1244554	ref|NM_024561|gb|BC028112|ens|ENST00000379406|ens|ENST00000325763	chr13:40839598-40839657	hs|13q14.11	Homo sapiens NMDA receptor regulated 1-like (NARG1L), transcript variant 1, mRNA [NM_024561]	GO:0005515(protein binding)|GO:0005634(nucleus)|GO:0005667(transcription factor complex)|GO:0005737(cytoplasm)|GO:0006474(N-terminal protein amino acid acetylation)|GO:0016407(acetyltransferase activity)|GO:0043022(ribosome binding)|GO:0045893(positive regulation of transcription, DNA-dependent)	CCAATTCGACTTCCATACATACTGCATGAGAAAGATGACCCTTCGTGCCTATGTTGACCT	NA	1369	-0.121564888809058	-0.497883584075322	-0.169634850885923	-0.43149784712962	-0.239332943327823	0.121842762363632	0.2221972441826	0.147232648743048	0.516255084570936	-0.357680117181736	-0.0271667875188135	0.233393704493721	0.207425039087776	0.346928903259889	0.286700064119249	0.62076045543967	cyan_M4	0.516255084570936
1371	1371	258	150	A_23_P164284	A_23_P164284	FALSE	NM_001307	NM_001307	1366	CLDN7	claudin 7	Hs.513915	ENST00000360325	THC2466835	ref|NM_001307|ens|ENST00000360325|gb|AK313958|gb|BT006829	chr17:7104710-7104546	hs|17p13.1	Homo sapiens claudin 7 (CLDN7), mRNA [NM_001307]	GO:0005198(structural molecule activity)|GO:0005886(plasma membrane)|GO:0005923(tight junction)|GO:0016021(integral to membrane)|GO:0016338(calcium-independent cell-cell adhesion)|GO:0030054(cell junction)|GO:0042802(identical protein binding)	AACCCTTTGATCCCTACCAACATTAAGTATGAGTTTGGCCCTGCCATCTTTATTGGCTGG	NA	1371	0.206265328147914	0.471933026007101	0.50549275214455	0.645264042044507	0.43334430119918	-0.0317033640934404	0.087049309795746	-0.114294546884888	-0.53799441284318	0.211721670090788	-0.320231616494285	-0.630526250500162	-0.65013463655114	-0.600490063541704	-0.481245522715102	-0.617965223088564	blue_M2	0.645264042044507
1373	1373	258	146	A_23_P115022	A_23_P115022	FALSE	NM_144626	NM_144626	128218	TMEM125	transmembrane protein 125	Hs.104476	ENST00000315703	THC2464236	ref|NM_144626|ens|ENST00000315703|gb|BC016858|gb|BC072393	chr1:43512192-43512251	hs|1p34.2	Homo sapiens transmembrane protein 125 (TMEM125), mRNA [NM_144626]	GO:0016020(membrane)|GO:0016021(integral to membrane)	TTGTGTATGGAAGGCGGGGCTCATGGCTGATTGGCAATAAAATGGCGGCTGCCGTTGTCA	NA	1373	-0.0915842499770196	-0.539202848488176	-0.459164131529855	-0.312280102087021	-0.358320949881077	-0.273693992278066	-0.277378191595274	-0.228361329034819	0.297368529464597	0.106725576929784	0.425542712530769	0.309479536923106	0.356056203945558	0.504294217953252	-0.00964538059929029	0.227111826138059	turquoise_M3	0.504294217953252
1376	1376	258	140	A_23_P128706	A_23_P128706	FALSE	NM_001376	NM_001376	1778	DYNC1H1	dynein, cytoplasmic 1, heavy chain 1	Hs.649497	ENST00000360184	THC2469723	ref|NM_001376|gb|BC064521|ens|ENST00000360184|gb|AB290157	chr14:101586278-101586573	hs|14q32.31	Homo sapiens dynein, cytoplasmic 1, heavy chain 1 (DYNC1H1), mRNA [NM_001376]	GO:0000166(nucleotide binding)|GO:0003777(microtubule motor activity)|GO:0005515(protein binding)|GO:0005524(ATP binding)|GO:0005737(cytoplasm)|GO:0005794(Golgi apparatus)|GO:0005868(cytoplasmic dynein complex)|GO:0005874(microtubule)|GO:0007018(microtubule-based movement)|GO:0007052(mitotic spindle organization)|GO:0030286(dynein complex)|GO:0042623(ATPase activity, coupled)	AGGCCAGTGTGGTAACCTTACCTGTCTACCTGAACTTCACCCGTGCAGACCTCATCTTCA	NA	1376	-0.155867962114921	0.47062981799898	0.333532809255384	0.524366930116249	0.490235218097592	-0.200279988353872	-0.0422117202777798	-0.0974281870651528	-0.479996192380803	0.266255254911096	-0.233861478563634	-0.398622073666869	-0.656961953549331	-0.552713480544055	-0.413245557741856	-0.537069909431951	blue_M2	0.524366930116249
1379	1379	258	134	A_23_P144384	A_23_P144384	FALSE	NM_017423	NM_017423	51809	GALNT7	UDP-N-acetyl-alpha-D-galactosamine:polypeptide N-acetylgalactosaminyltransferase 7 (GalNAc-T7)	Hs.548088	ENST00000265000	THC2466922	ref|NM_017423|ens|ENST00000265000|gb|AJ002744|gb|BC020541	chr4:174481453-174481512	hs|4q34.1	Homo sapiens UDP-N-acetyl-alpha-D-galactosamine:polypeptide N-acetylgalactosaminyltransferase 7 (GalNAc-T7) (GALNT7), mRNA [NM_017423]	GO:0000139(Golgi membrane)|GO:0004653(polypeptide N-acetylgalactosaminyltransferase activity)|GO:0005509(calcium ion binding)|GO:0005529(sugar binding)|GO:0005794(Golgi apparatus)|GO:0005975(carbohydrate metabolic process)|GO:0006493(protein amino acid O-linked glycosylation)|GO:0016020(membrane)|GO:0016021(integral to membrane)|GO:0016757(transferase activity, transferring glycosyl groups)|GO:00…	TACTGTAGGCTGCTTTGGAAATAATTCCCATATCCTTGCTTTGTAAGTTGGTAATATCAC	NA	1379	0.387176622138318	0.30919642883919	0.419017350709095	0.665583944689245	0.682651638608102	0.0125491159274753	-0.123678349833482	-0.429625520742954	-0.59499634892344	0.131781107854036	-0.304855260346393	-0.040423062167531	-0.337836462414658	-0.624525183686479	-0.389362392952997	-0.297647029827778	blue_M2	0.665583944689245
1387	1387	258	118	A_23_P48217	A_23_P48217	FALSE	NM_030817	NM_030817	81575	APOLD1	apolipoprotein L domain containing 1	Hs.23388	ENST00000356591	THC2550006	ref|NM_030817|ref|NM_001130415|ens|ENST00000356591|gb|BC042478	chr12:12835446-12835505	hs|12p13.1	Homo sapiens apolipoprotein L domain containing 1 (APOLD1), transcript variant 2, mRNA [NM_030817]	GO:0001525(angiogenesis)|GO:0005576(extracellular region)|GO:0005886(plasma membrane)|GO:0006869(lipid transport)|GO:0007275(multicellular organismal development)|GO:0008289(lipid binding)|GO:0016021(integral to membrane)|GO:0030154(cell differentiation)|GO:0042157(lipoprotein metabolic process)	GAGTGGTTGTAGAAGTCTCCCTAAATCAGACATGTCAAGCAATCAGCCAACGTGGTGTAT	NA	1387	-0.064834428883062	0.67655222081288	0.599650593841153	0.305497320022755	0.484985266115312	0.431339676998783	0.287779617196165	0.113712572020865	-0.206226747164356	-0.326527178804612	-0.546922724524164	-0.304617907795931	-0.381690121061234	-0.543477537443465	-0.219295139203307	-0.116126883207303	greenyellow_M5	0.67655222081288
1395	1395	258	102	A_32_P71736	A_32_P71736	FALSE	NM_004569	NM_004569	5283	PIGH	phosphatidylinositol glycan anchor biosynthesis, class H	Hs.553497	ENST00000216452	THC2673823	ref|NM_004569|ens|ENST00000216452|gb|BC004100|gb|L19783	chr14:67126411-67126352	hs|14q24.1	Homo sapiens phosphatidylinositol glycan anchor biosynthesis, class H (PIGH), mRNA [NM_004569]	GO:0005737(cytoplasm)|GO:0005783(endoplasmic reticulum)|GO:0006464(protein modification process)|GO:0016254(preassembly of GPI anchor in ER membrane)|GO:0016757(transferase activity, transferring glycosyl groups)|GO:0017176(phosphatidylinositol N-acetylglucosaminyltransferase activity)	AGAGCAGGTGACTGGAAATCTAACTCAGTATATTTCCACGTATTATAGTGTTTTCCTTGT	NA	1395	-0.148986387586184	0.115680123073646	-0.0559487881688524	-0.168483308771259	0.00498742949902329	-0.0919782397425438	-0.060256897028018	0.171485687795133	0.183673984066091	-0.133523159381859	-0.0125357643241061	0.123512917393536	0.17848974632144	0.135999171780389	-0.052463404428291	0.0193820869481507	blue_M2	-0.168483308771259
1402	1402	258	88	A_24_P242299	A_24_P242299	FALSE	NM_005455	NM_005455	9406	ZRANB2	zinc finger, RAN-binding domain containing 2	Hs.194718	ENST00000254821	THC2497005	ref|NM_005455|ref|NM_203350|ens|ENST00000254821|ens|ENST00000370920	chr1:71301860-71301801	hs|1p31.1	Homo sapiens zinc finger, RAN-binding domain containing 2 (ZRANB2), transcript variant 2, mRNA [NM_005455]	GO:0003700(transcription factor activity)|GO:0003723(RNA binding)|GO:0005515(protein binding)|GO:0005622(intracellular)|GO:0005634(nucleus)|GO:0006397(mRNA processing)|GO:0008270(zinc ion binding)|GO:0008380(RNA splicing)|GO:0046872(metal ion binding)	GACTTTTTGAAAGTCTACCTTCTAAATTGCCCCGACGATCTAGATTCTACATGTTACCAT	NA	1402	0.104218681385629	0.589753399131599	0.597725304430726	0.789616558371246	0.937253940939259	0.097157703037812	0.0306803292032218	-0.299997508502899	-0.639712410939252	0.0829561452914128	-0.483188469616879	-0.0222440815181344	-0.618409628972009	-0.852716946144227	-0.498477221530507	-0.497781602342512	tan_M8	0.937253940939259
1411	1411	258	70	A_24_P161581	A_24_P161581	FALSE		XM_001131873	729956	LOC729956	UPF0626 protein A	Hs.641510	ENST00000376325	THC2658872	ens|ENST00000376325|gb|XM_001131873|thc|THC2658872	chr19:60640858-60640799	hs|19q13.42	UPF0626 protein A [Source:UniProtKB/Swiss-Prot;Acc:A6NL88] [ENST00000376325]		TCTCGCATCTGCCCCCGTCCTACGAGGCTGCCGTGAAATCCGAGCTGAACCGCTACTCTT	NA	1411	-0.144820794329223	-0.563352246008116	-0.622103653625584	-0.720621284085559	-0.79696831782419	-0.147275662807694	-0.161503404248824	0.214039608420521	0.631472336745596	-0.065715722819213	0.529866916948163	0.288763787246417	0.723800286227277	0.880868289885414	0.324481892492765	0.386438274636126	turquoise_M3	0.880868289885414
1412	1412	258	68	A_23_P211007	A_23_P211007	FALSE	NM_003489	NM_003489	8204	NRIP1	nuclear receptor interacting protein 1	Hs.155017	ENST00000400202	THC2630835	ref|NM_003489|ens|ENST00000400202|ens|ENST00000400199|gb|AK123818	chr21:15255834-15255775	hs|21q11.2	Homo sapiens nuclear receptor interacting protein 1 (NRIP1), mRNA [NM_003489]	GO:0000118(histone deacetylase complex)|GO:0000122(negative regulation of transcription from RNA polymerase II promoter)|GO:0001543(ovarian follicle rupture)|GO:0003713(transcription coactivator activity)|GO:0003714(transcription corepressor activity)|GO:0005102(receptor binding)|GO:0005634(nucleus)|GO:0006350(transcription)|GO:0019915(sequestering of lipid)|GO:0030331(estrogen receptor binding)|…	TGGACATGACGTCTGTGGTTTAAGCTTTGTGAAAGAATGTGCTTTGATTCGAAGGGTCTT	NA	1412	0.351890554508923	0.497801815362101	0.376184612197498	0.63996900614753	0.468439956579547	-0.0969137450024695	-0.151495530271529	-0.185475483890523	-0.637828907655692	0.294094922743897	-0.195370067390703	-0.415713470273006	-0.398911434364285	-0.606085543694585	-0.227426328703645	-0.445786599252929	blue_M2	0.63996900614753
1416	1416	258	60	A_23_P144179	A_23_P144179	FALSE	NM_000097	NM_000097	1371	CPOX	coproporphyrinogen oxidase	Hs.476982	ENST00000264193	THC2463467	ref|NM_000097|ens|ENST00000264193|gb|AK290140|gb|AK223481	chr3:99783037-99782978	hs|3q11.2	Homo sapiens coproporphyrinogen oxidase (CPOX), mRNA [NM_000097]	GO:0004109(coproporphyrinogen oxidase activity)|GO:0005739(mitochondrion)|GO:0005758(mitochondrial intermembrane space)|GO:0006783(heme biosynthetic process)|GO:0016491(oxidoreductase activity)|GO:0042493(response to drug)|GO:0043621(protein self-association)|GO:0046685(response to arsenic)|GO:0046689(response to mercury ion)|GO:0055114(oxidation reduction)	AATTTAATCTGCTGTATGATCGGGGCACAAAGTTTGGCCTCTTCACTCCAGGATCCAGAA	NA	1416	-0.245660654587694	-0.489026908611941	-0.522560429972445	-0.257577964543343	-0.313057790109705	-0.364110389805293	-0.234543494526532	-0.112861668892336	0.119340480360046	0.352604503693809	0.545455118924391	0.52089456246584	0.321100410288644	0.390127441497597	0.34941741641826	0.0673995942151587	turquoise_M3	0.390127441497597
1423	1423	258	46	A_23_P254353	A_23_P254353	FALSE	NM_006647	NM_006647	10811	NOXA1	NADPH oxidase activator 1	Hs.495554	ENST00000341349	NP1154124	ref|NM_006647|gb|BC110840|ens|ENST00000341349|ens|ENST00000392815	chr9:139448507-139448566	hs|9q34.3	Homo sapiens NADPH oxidase activator 1 (NOXA1), mRNA [NM_006647]	GO:0005737(cytoplasm)|GO:0005886(plasma membrane)|GO:0010310(regulation of hydrogen peroxide metabolic process)|GO:0016176(superoxide-generating NADPH oxidase activator activity)|GO:0019899(enzyme binding)|GO:0043020(NADPH oxidase complex)|GO:0048365(Rac GTPase binding)|GO:0060263(regulation of respiratory burst)	ATGGCTGGAGGGCCACTGTGACGGCCGCATCGGCATCTTCCCCAAGTGCTTCGTGGTCCC	NA	1423	-0.155527099042585	-0.298821555687435	-0.590769765228617	-0.235049301493142	-0.357986998249495	-0.478406636407135	-0.43168597423608	-0.21993756655771	0.0965032907623186	0.381981111203182	0.574395342839819	0.174505289621744	0.35760346223688	0.463045874076838	0.0830697515402596	-0.132983383985818	turquoise_M3	0.463045874076838
1432	1432	258	28	A_24_P289366	A_24_P289366	FALSE	NM_203463	NM_203463	253782	LASS6	LAG1 homolog, ceramide synthase 6	Hs.506829	ENST00000305747	THC2639325	ref|NM_203463|ens|ENST00000305747|gb|BC030800|gb|AK091391	chr2:169337799-169337858	hs|2q24.3	Homo sapiens LAG1 homolog, ceramide synthase 6 (LASS6), mRNA [NM_203463]	GO:0003700(transcription factor activity)|GO:0005634(nucleus)|GO:0005783(endoplasmic reticulum)|GO:0005789(endoplasmic reticulum membrane)|GO:0006355(regulation of transcription, DNA-dependent)|GO:0008610(lipid biosynthetic process)|GO:0016020(membrane)|GO:0016021(integral to membrane)|GO:0030148(sphingolipid biosynthetic process)|GO:0031965(nuclear membrane)|GO:0043565(sequence-specific DNA bind…	ACCTCATTGTTATTTGGCCTAAGTAAAAAGTCAGATTTCATTTCCATTTACCTGAGTTCG	NA	1432	-0.169671905900018	0.162775418086854	-0.0390618172153769	-0.16161954969767	0.0168232525210194	-0.0396944787220295	-0.0652734572953911	0.130747458735561	0.163820735639638	-0.14198854109198	-0.0115995150690717	0.131974606803293	0.233597257384119	0.123915655278748	-0.033694329696477	0.010819285969466	blue_M2	-0.16161954969767
1451	1451	258	159	A_23_P210100	A_23_P210100	FALSE	NM_019885	NM_019885	56603	CYP26B1	cytochrome P450, family 26, subfamily B, polypeptide 1	Hs.91546	ENST00000001146	THC2610586	ref|NM_019885|ens|ENST00000001146|gb|AF252297|thc|THC2610586	chr2:72210046-72209987	hs|2p13.3	Homo sapiens cytochrome P450, family 26, subfamily B, polypeptide 1 (CYP26B1), mRNA [NM_019885]	GO:0001709(cell fate determination)|GO:0001972(retinoic acid binding)|GO:0005506(iron ion binding)|GO:0005783(endoplasmic reticulum)|GO:0005789(endoplasmic reticulum membrane)|GO:0005792(microsome)|GO:0007140(male meiosis)|GO:0007283(spermatogenesis)|GO:0008401(retinoic acid 4-hydroxylase activity)|GO:0009055(electron carrier activity)|GO:0009954(proximal/distal pattern formation)|GO:0016020(memb…	TTTGTTTTGATATGAAACTGGTACCGTGTGAGTGTTTTTGCTGTCGTGGTTTTAATCTGT	NA	1451	-0.0881426338180513	0.230467378643398	0.0937992011295108	0.269912319143041	0.346479492181688	-0.042632724493781	-0.136999631946861	-0.222594058467674	-0.27495706937007	0.0652954033057699	-0.118241026651138	0.0250128649626726	-0.260211025215195	-0.310322143248839	-0.147895779460407	-0.183495125236509	blue_M2	0.269912319143041
1453	1453	258	155	A_23_P93623	A_23_P93623	FALSE	NM_004231	NM_004231	9296	ATP6V1F	ATPase, H+ transporting, lysosomal 14kDa, V1 subunit F	Hs.78089	ENST00000249289	THC2469030	ref|NM_004231|ens|ENST00000249289|gb|D49400|gb|BC107854	chr7:128292975-128293034	hs|7q32.1	Homo sapiens ATPase, H+ transporting, lysosomal 14kDa, V1 subunit F (ATP6V1F), mRNA [NM_004231]	GO:0005624(membrane fraction)|GO:0006811(ion transport)|GO:0015986(ATP synthesis coupled proton transport)|GO:0015992(proton transport)|GO:0033180(proton-transporting V-type ATPase, V1 domain)|GO:0042624(ATPase activity, uncoupled)|GO:0046933(hydrogen ion transporting ATP synthase activity, rotational mechanism)|GO:0046961(proton-transporting ATPase activity, rotational mechanism)	TTCCCACTCCATTAAGAGGCTAGGTGAGGCGCTTCTAGGTTGCTGGGGCTCTGCTGGTTA	NA	1453	-0.0419210269793844	0.0143292979341537	-0.0803043597793809	0.360508632434848	0.245047350520511	-0.307974710724854	-0.276976862934309	-0.267637922111441	-0.348147488902981	0.41231512141272	0.139476016325889	0.133901112839345	-0.287998438503765	-0.16872551825718	-0.471308332414851	-0.579044420272989	blue_M2	0.360508632434848
1460	1460	258	141	A_23_P216080	A_23_P216080	FALSE	NM_032410	NM_032410	84376	HOOK3	hook homolog 3 (Drosophila)	Hs.162852	ENST00000307602	THC2473196	ref|NM_032410|ens|ENST00000307602|gb|BC056146|gb|AK090540	chr8:42993317-42993376	hs|8p11.21	Homo sapiens hook homolog 3 (Drosophila) (HOOK3), mRNA [NM_032410]	GO:0005515(protein binding)|GO:0005737(cytoplasm)|GO:0005794(Golgi apparatus)|GO:0005801(cis-Golgi network)|GO:0005856(cytoskeleton)|GO:0005874(microtubule)|GO:0008017(microtubule binding)|GO:0031122(cytoplasmic microtubule organization)|GO:0051645(Golgi localization)	CTTGAATACATTGGCAGAGGTGCTAATCACATCTTCCCTAAGGCACCTGGAAGAATTATT	NA	1460	-0.128339152582553	-0.583159512083474	-0.825518308238064	-0.118255572121181	-0.397305061979769	-0.67849014219425	-0.771770561911839	-0.446504331782367	-0.0496370407793364	0.701152695191428	0.86827650054495	0.407536811591156	0.419068936415311	0.494029434015144	0.154487162890754	-0.00534430017197713	green_M7	0.701152695191428
1462	1462	258	137	A_23_P211436	A_23_P211436	FALSE	NM_005877	NM_005877	10291	SF3A1	splicing factor 3a, subunit 1, 120kDa	Hs.406277	ENST00000215793	THC2497672	ref|NM_005877|ref|NM_001005409|ens|ENST00000215793|thc|THC2497672	chr22:29060098-29060039	hs|22q12.2	Homo sapiens splicing factor 3a, subunit 1, 120kDa (SF3A1), transcript variant 1, mRNA [NM_005877]	GO:0000389(nuclear mRNA 3'-splice site recognition)|GO:0000398(nuclear mRNA splicing, via spliceosome)|GO:0003723(RNA binding)|GO:0005515(protein binding)|GO:0005634(nucleus)|GO:0005684(U2-dependent spliceosome)|GO:0005730(nucleolus)|GO:0006396(RNA processing)|GO:0006464(protein modification process)|GO:0008380(RNA splicing)	AGTGCTATGTGGCTTCTCTTTGAGGATTTTTGGGTTTTGTAACTAAATTCTTGCTGCCCT	NA	1462	0.236044831206835	0.648320053016612	0.541225980601469	0.729641420617506	0.667020625178504	0.0044052018242699	-0.000853476296692052	-0.20012810455336	-0.618845371382137	0.158986179219864	-0.439912182921159	-0.497717256651143	-0.706280414972217	-0.753319096869623	-0.609529516504966	-0.615280009517044	blue_M2	0.729641420617506
1468	1468	258	125	A_32_P175098	A_32_P175098	FALSE		CR613736	728638	hCG_1988300	hCG1988300	Hs.706575			gb|CR613736|gb|CR607550|gb|CR598199|gb|CR620537	chr8:62654714-62654773	hs|8q12.3	full-length cDNA clone CS0DI072YA21 of Placenta Cot 25-normalized of Homo sapiens (human). [CR613736]		TGGTTGTGAAGAAGATCGAGACATGTGATGGGAAGCTGGTGTCCGAGTCCTCTGACATCC	NA	1468	-0.11389987601212	0.0116554186438008	0.140549086092683	-0.407327606484874	-0.153592029020506	0.349131335917923	0.439702434727131	0.364922758564958	0.555180668840502	-0.579750445466537	-0.270120794167383	0.092213635263592	0.123842338875019	0.217708698938633	0.121715715682053	0.480465135219688	cyan_M4	0.555180668840502
1470	1470	258	121	A_23_P96990	A_23_P96990	FALSE	NM_002533	NM_002533	4931	NVL	nuclear VCP-like	Hs.497867	ENST00000281701	THC2490090	ref|NM_002533|ref|NM_206840|gb|BC012105|ens|ENST00000281701	chr1:222481805-222481746	hs|1q42.11	Homo sapiens nuclear VCP-like (NVL), transcript variant 1, mRNA [NM_002533]	GO:0000166(nucleotide binding)|GO:0005524(ATP binding)|GO:0005634(nucleus)|GO:0017111(nucleoside-triphosphatase activity)	TGAAGCTGAAGATTCTTCCCATCTGGCCAGCCTTGTGTGAAAATGCCTTCTTCCTCTTTA	NA	1470	-0.299159118598627	0.622879025717382	0.653296259541803	0.0347273663198796	0.445030345576168	0.495901462770513	0.696716013630392	0.44970642944571	0.157267357455047	-0.574677853514936	-0.691392473883296	-0.205690272618266	-0.392837602513455	-0.384718594021033	-0.175165496678699	-0.0947747266965795	purple_M1	0.653296259541803
1481	1481	258	99	A_32_P163247	A_32_P163247	FALSE	NM_001768	NM_001768	925	CD8A	CD8a molecule	Hs.85258	ENST00000409511	THC2468009	ref|NM_001768|ref|NM_171827|ens|ENST00000409511|ens|ENST00000409313	chr2:86865511-86865452	hs|2p11.2	Homo sapiens CD8a molecule (CD8A), transcript variant 1, mRNA [NM_001768]	GO:0002456(T cell mediated immunity)|GO:0005515(protein binding)|GO:0005576(extracellular region)|GO:0005886(plasma membrane)|GO:0005887(integral to plasma membrane)|GO:0006955(immune response)|GO:0007166(cell surface receptor linked signal transduction)|GO:0007169(transmembrane receptor protein tyrosine kinase signaling pathway)|GO:0009897(external side of plasma membrane)|GO:0015026(coreceptor …	CAAACATGCACTTCCTTGCTTAAGGTATGGTACAAGCAATGCCTGCCCATTGGAGAGAAA	NA	1481	-0.204044415427971	-0.232227420762948	-0.253717314745689	-0.51097363335719	-0.451784022472945	-0.0379559529293401	0.0886839113000061	0.64376886284373	0.448813561920955	-0.209661084669387	0.137307398902638	0.141846224075268	0.291422560838657	0.402403474665792	0.415593191686971	0.35312710340518	black_M6	0.64376886284373
1486	1486	258	89	A_23_P24784	A_23_P24784	FALSE	NM_003282	NM_003282	7136	TNNI2	troponin I type 2 (skeletal, fast)	Hs.523403	ENST00000381906	THC2467502	ref|NM_003282|ens|ENST00000381906|ens|ENST00000381911|ens|ENST00000381905	chr11:1819013-1819320	hs|11p15.5	Homo sapiens troponin I type 2 (skeletal, fast) (TNNI2), mRNA [NM_003282]	GO:0003009(skeletal muscle contraction)|GO:0003779(actin binding)|GO:0005515(protein binding)|GO:0005634(nucleus)|GO:0005861(troponin complex)|GO:0031014(troponin T binding)|GO:0045941(positive regulation of transcription)	GGAGCGGGACCTGCGAGACGTGGGTGACTGGAGGAAGAACATCGAGGAGAAGTCTGGCAT	NA	1486	-0.0452381450544299	0.17518710482986	0.294591548635169	-0.11104986041252	0.177024638143163	0.316374940845111	0.348024302314631	0.135758899492009	0.154097517210595	-0.444896426661393	-0.364396700669772	-0.188652895036937	-0.090237610084583	-0.163684147066657	0.109827914234596	0.235508249423936	cyan_M4	0.154097517210595
1488	1488	258	85	A_23_P142447	A_23_P142447	FALSE	NM_012335	NM_012335	4542	MYO1F	myosin IF	Hs.465818	ENST00000338257	THC2476258	ref|NM_012335|ens|ENST00000338257|ens|ENST00000305795|gb|CR601457	chr19:8492183-8492124	hs|19p13.2	Homo sapiens myosin IF (MYO1F), mRNA [NM_012335]	GO:0000166(nucleotide binding)|GO:0003774(motor activity)|GO:0003779(actin binding)|GO:0005516(calmodulin binding)|GO:0005524(ATP binding)|GO:0007162(negative regulation of cell adhesion)|GO:0008150(biological_process)|GO:0016459(myosin complex)|GO:0016461(unconventional myosin complex)|GO:0030335(positive regulation of cell migration)|GO:0030864(cortical actin cytoskeleton)|GO:0031941(filamentou…	ATTTCTGTGTGTGTCAAAGGGGACTAACAGCAGAATCTACCTCCCAACTGCCATGTGATT	NA	1488	-0.278782005505802	-0.299784494203188	-0.199363193670459	-0.667272452635519	-0.499138061307844	0.111542296687637	0.346695925838167	0.807916777753448	0.708145367258703	-0.442009150603195	-0.00744462511947106	0.1741437014239	0.210095045581501	0.526761094868349	0.197768499105951	0.265933151783046	black_M6	0.807916777753448
1492	1492	258	77	A_23_P74278	A_23_P74278	FALSE	NM_001037341	NM_001037341	5142	PDE4B	phosphodiesterase 4B, cAMP-specific (phosphodiesterase E4 dunce homolog, Drosophila)	Hs.198072		THC2477454	ref|NM_001037341|ref|NM_001037340|ref|NM_002600|ref|NM_001037339	chr1:66612377-66612436	hs|1p31.3	Homo sapiens phosphodiesterase 4B, cAMP-specific (phosphodiesterase E4 dunce homolog, Drosophila) (PDE4B), transcript variant d, mRNA [NM_001037341]	GO:0004115(3',5'-cyclic-AMP phosphodiesterase activity)|GO:0005625(soluble fraction)|GO:0005626(insoluble fraction)|GO:0005737(cytoplasm)|GO:0005794(Golgi apparatus)|GO:0007165(signal transduction)|GO:0016787(hydrolase activity)	GGAAACACTACATTTGCTCACAGATGATTCTTCTGAATGCTCCCGAACTACTGACTTTGA	NA	1492	-0.135059806023853	0.0873215446361765	0.139584329038896	-0.263458890307928	-0.180326641172383	0.368432627595463	0.314943042214187	0.460049209737833	0.343014778673681	-0.423453002995174	-0.218907899385714	-0.299351453629836	-0.00622684599900019	0.0722871439472551	0.190538485605224	0.306746750315589	black_M6	0.460049209737833
1497	1497	258	67	A_24_P324141	A_24_P324141	FALSE	NM_017511	NM_017511	4586	MUC5AC	mucin 5AC, oligomeric mucus/gel-forming	Hs.558950	ENST00000349637	THC2555444	ref|NM_017511|ref|NM_002458|ens|ENST00000349637|gb|U63836	chr11:1225946-1226005	hs|11p15.5	Homo sapiens mucin 5AC, oligomeric mucus/gel-forming (MUC5AC), mRNA [NM_017511]	GO:0003674(molecular_function)|GO:0005515(protein binding)|GO:0005575(cellular_component)|GO:0005576(extracellular region)|GO:0006915(apoptosis)|GO:0006917(induction of apoptosis)|GO:0007155(cell adhesion)|GO:0007586(digestion)|GO:0008150(biological_process)|GO:0008285(negative regulation of cell proliferation)|GO:0030197(extracellular matrix constituent, lubricant activity)|GO:0030336(negative r…	AGCACCACGGCCACGACACCCACAGTCACCAGCTCCAAAGCCACTCCCTTCTCCAGTCCA	NA	1497	-0.313822439664274	-0.341191538963876	-0.427940736712003	-0.631046404482855	-0.388390990196523	-0.142722190373484	-0.0705940302636805	0.266629455670987	0.626654499393098	-0.252983220556328	0.258682615621976	0.479605343667563	0.632387723971459	0.632738255870315	0.367031979551575	0.495714625328529	turquoise_M3	0.632738255870315
1500	1500	258	61	A_23_P256297	A_23_P256297	FALSE	NM_015056	NM_015056	23076	RRP1B	ribosomal RNA processing 1 homolog B (S. cerevisiae)	Hs.654727	ENST00000340648	THC2464510	ref|NM_015056|gb|D80001|ens|ENST00000340648|gb|AK056263	chr21:43937682-43937741	hs|21q22.3	Homo sapiens ribosomal RNA processing 1 homolog B (S. cerevisiae) (RRP1B), mRNA [NM_015056]	GO:0005515(protein binding)|GO:0005634(nucleus)|GO:0005829(cytosol)|GO:0006364(rRNA processing)|GO:0030688(preribosome, small subunit precursor)	ATTTCTTCTGAGGAGCAGCAGAGTCCCTTGTAAAAGACTGCTTTTGTACAGAATGCGCTA	NA	1500	0.190879046958952	0.365756798976692	0.18570145532189	-0.179787327469956	-0.244742109551908	0.171586099868772	0.246698462820049	0.510421257349278	0.185956370518262	-0.305151262807403	-0.22859354920004	-0.500704907156715	-0.0171256422203434	0.0592888527385387	-0.0450957349297063	-0.122639097143737	greenyellow_M5	0.365756798976692
1509	1509	258	43	A_23_P404606	A_23_P404606	FALSE	NM_153607	NM_153607	153222	C5orf41	chromosome 5 open reading frame 41	Hs.484195	ENST00000296953	THC2461797	ref|NM_153607|ens|ENST00000296953|ens|ENST00000393776|gb|AY139008	chr5:172496411-172496470	hs|5q35.2	Homo sapiens chromosome 5 open reading frame 41 (C5orf41), mRNA [NM_153607]	GO:0005515(protein binding)	AGTTCTCTAAAGGTTTTCTGTGTTCATACATGGTATACAGATAGCTCATAATGAAGTCCA	NA	1509	-0.0914378659022697	0.314222125201765	0.340283498375731	0.270547845292528	0.672915721077009	0.0145252336127364	0.103674316864982	-0.0596241799336132	-0.142297577487487	-0.224148465261222	-0.426840351132061	0.196760375556794	-0.310611645008849	-0.435357676816241	-0.258845823280949	-0.0838620327842648	tan_M8	0.672915721077009
1511	1511	258	39	A_23_P27035	A_23_P27035	FALSE	NM_015544	NM_015544	26022	TMEM98	transmembrane protein 98	Hs.3447	ENST00000261713	THC2468791	ref|NM_015544|ref|NM_001033504|ens|ENST00000261713|ens|ENST00000394642	chr17:28292541-28292600	hs|17q11.2	Homo sapiens transmembrane protein 98 (TMEM98), transcript variant 1, mRNA [NM_015544]	GO:0005783(endoplasmic reticulum)|GO:0016020(membrane)|GO:0016021(integral to membrane)	AATTGAAACTAAGTAGGGGTTTCTTCTTTTGGCAAGACTTGTACTCTCTCACCTGGCCTG	NA	1511	0.133409467700067	-0.127792661810767	-0.0411595207978981	0.241629844004762	0.284244636166271	-0.280965555348315	-0.233372170652713	-0.429122268886093	-0.149546957195377	0.153980391890359	0.0452947854684315	0.0528906769805894	-0.0925476561369141	-0.115189704460635	-0.192515886487988	-0.0817418528326867	blue_M2	0.241629844004762
1514	1514	258	33	A_24_P294931	A_24_P294931	FALSE	NM_180976	NM_180976	5528	PPP2R5D	protein phosphatase 2, regulatory subunit B', delta isoform	Hs.533308	ENST00000230402	THC2580502	ref|NM_180976|ref|NM_180977|ref|NM_006245|ens|ENST00000230402	chr6:43087708-43087767	hs|6p21.1	Homo sapiens protein phosphatase 2, regulatory subunit B', delta isoform (PPP2R5D), transcript variant 2, mRNA [NM_180976]	GO:0000159(protein phosphatase type 2A complex)|GO:0005515(protein binding)|GO:0005634(nucleus)|GO:0005737(cytoplasm)|GO:0007165(signal transduction)|GO:0007399(nervous system development)|GO:0008601(protein phosphatase type 2A regulator activity)	TCACAGACATGGAAGGGACCACCCTGGGGCTGACTGCTTTTCTGTGCTGTTGGTTCCCAA	NA	1514	-0.42217574886822	-0.523063096730147	-0.547725585477239	-0.875624289635973	-0.794920223070812	-0.0915205381988592	0.0802384880785446	0.506715233136169	0.834676731259222	-0.254419429455665	0.38024760740035	0.238586983690845	0.563488804407382	0.873449724056114	0.390522737421943	0.471220219651524	cyan_M4	0.834676731259222
1518	1518	258	25	A_23_P113184	A_23_P113184	FALSE	NM_001080432	NM_001080432	79068	FTO	fat mass and obesity associated	Hs.528833	ENST00000394645	THC2574148	ref|NM_001080432|gb|BC003583|ens|ENST00000394645|ens|ENST00000268349	chr16:52705614-52705673	hs|16q12.2	Homo sapiens fat mass and obesity associated (FTO), mRNA [NM_001080432]	GO:0007368(determination of left/right symmetry)|GO:0030326(embryonic limb morphogenesis)	TTGGGGCATGACCCAGCCTATGGTTTGCCATACTCCCTCTTTTTCTCCGTTTTTTCATTA	NA	1518	-0.0827056423829437	0.485972273707086	0.450431003142429	0.376169245272809	0.64906666468291	-0.00691582722036605	0.134509816692961	0.0212510774050194	-0.160455582673107	-0.163200334297205	-0.461634541465683	-0.0624754472464935	-0.490088869474356	-0.463266306475033	-0.576159986258187	-0.419438854074912	tan_M8	0.64906666468291
1525	1525	258	11	A_23_P20676	A_23_P20676	FALSE	NM_024635	NM_024635	60560	MAK10	MAK10 homolog, amino-acid N-acetyltransferase subunit (S. cerevisiae)	Hs.436098	ENST00000361671	THC2476754	ref|NM_024635|ens|ENST00000361671|gb|AK225237|gb|AK025266	chr9:87814627-87817800	hs|9q21.33	Homo sapiens MAK10 homolog, amino-acid N-acetyltransferase subunit (S. cerevisiae) (MAK10), mRNA [NM_024635]	GO:0005515(protein binding)|GO:0005737(cytoplasm)|GO:0016740(transferase activity)|GO:0048659(smooth muscle cell proliferation)	TAAGGACTGTATCGACTCCTTTGTTACTCACTGTGTTCGGCCATTCTGTAGTCTTATTCA	NA	1525	0.54505265061435	0.672245773197584	0.537176717732187	0.848213052258098	0.752678681898496	-0.0330536168848325	-0.128158053747565	-0.434932736505013	-0.791123105972046	0.238070069419474	-0.384134479106685	-0.357229649351408	-0.536011834043519	-0.820314082369845	-0.487464178507286	-0.564535422575362	blue_M2	0.848213052258098
1536	1536	257	160	A_32_P20523	A_32_P20523	FALSE	NM_145715	NM_145715	166815	TIGD2	tigger transposable element derived 2	Hs.58924	ENST00000317005	THC2602086	ref|NM_145715|ens|ENST00000317005|gb|AK027653|gb|AL833679	chr4:90254759-90254818	hs|4q22.1	Homo sapiens tigger transposable element derived 2 (TIGD2), mRNA [NM_145715]	GO:0000775(chromosome, centromeric region)|GO:0003677(DNA binding)|GO:0005634(nucleus)|GO:0045449(regulation of transcription)	CTTTGTGACTATCTGCAGTGAAACTTTGCTTGTTTGAAGTCCTGTGGATTCCAAAGCCAA	NA	1536	0.243863727662873	0.523579315252187	0.432079603846637	0.566137185032095	0.657883979850112	0.0938051849026944	-0.0427814480096814	-0.413582007224484	-0.557100922694442	0.0300279073009642	-0.338278925825511	-0.113533574253365	-0.29422566767412	-0.612702725705412	-0.287397880221562	-0.353299922642688	blue_M2	0.566137185032095
1538	1538	257	156	A_23_P200252	A_23_P200252	FALSE	NM_032324	NM_032324	84284	C1orf57	chromosome 1 open reading frame 57	Hs.642715	ENST00000366627	THC2463185	ref|NM_032324|ens|ENST00000366627|ens|ENST00000366628|gb|AK316591	chr1:231172302-231172361	hs|1q42.2	Homo sapiens chromosome 1 open reading frame 57 (C1orf57), mRNA [NM_032324]	GO:0000166(nucleotide binding)|GO:0005524(ATP binding)|GO:0016021(integral to membrane)|GO:0016301(kinase activity)|GO:0016740(transferase activity)|GO:0017111(nucleoside-triphosphatase activity)	CAAAGAGTGTGCGTCATCGATGAGATTGGGAAGATGGAGCTCTTCAGTCAGCTTTTCATT	NA	1538	0.135125822351305	0.733182463931438	0.486898096283672	0.409139072216861	0.39976254194786	-0.0206429973263479	0.120300014105185	0.0352696756573789	-0.342663348015047	-0.0482045770098748	-0.410394787784714	-0.635476252309879	-0.506252070215491	-0.497006533587076	-0.509079977234217	-0.627366539958968	greenyellow_M5	0.733182463931438
1548	1548	257	136	A_23_P215341	A_23_P215341	FALSE	NM_017946	NM_017946	55033	FKBP14	FK506 binding protein 14, 22 kDa	Hs.571333	ENST00000222803	THC2470620	ref|NM_017946|ens|ENST00000222803|gb|AK000738|gb|AY358643	chr7:30020405-30020346	hs|7p15.1	Homo sapiens FK506 binding protein 14, 22 kDa (FKBP14), mRNA [NM_017946]	GO:0003755(peptidyl-prolyl cis-trans isomerase activity)|GO:0005509(calcium ion binding)|GO:0005783(endoplasmic reticulum)|GO:0005788(endoplasmic reticulum lumen)|GO:0006457(protein folding)|GO:0016853(isomerase activity)	TCTGCTTGAGGACCAGAGGAAAATGGTTGTTGGACCTGACTTGTTAATGGCTACTGCTTT	NA	1548	-0.203157460761009	-0.0854437959568743	-0.0445688470678431	0.0580597426116284	0.0709481971646587	-0.115961562508843	-0.0437365745596361	0.168308161848063	-0.0362049554206529	0.13709621663791	0.0494116463708763	0.0603792196832129	-0.118105855279749	-0.0607526027960318	-0.0315724522308525	-0.105211598784528	blue_M2	0.0580597426116284
1551	1551	257	130	A_23_P151506	A_23_P151506	FALSE	NM_016445	NM_016445	26499	PLEK2	pleckstrin 2	Hs.170473	ENST00000216446	THC2462892	ref|NM_016445|ens|ENST00000216446|gb|CR621991|gb|BC001226	chr14:66923623-66923564	hs|14q23.3	Homo sapiens pleckstrin 2 (PLEK2), mRNA [NM_016445]	GO:0005634(nucleus)|GO:0005737(cytoplasm)|GO:0005856(cytoskeleton)|GO:0005886(plasma membrane)|GO:0007242(intracellular signaling cascade)|GO:0030036(actin cytoskeleton organization)|GO:0042995(cell projection)	CATCTTCATGTTACAAACCTGGAAAGGCTAGAACAGCCATTAGGCGTCAGCATCTTGACT	NA	1551	-0.0843392113748369	0.563315393441702	0.461166171432557	0.441016138980708	0.502521775470495	-0.0103742397663277	0.169404127234231	-0.132749035004293	-0.427029346113958	0.136823691704659	-0.296210856430166	-0.42517809791588	-0.456850208132887	-0.569630285874997	-0.198376179719474	-0.361236073752259	blue_M2	0.441016138980708
1553	1553	257	126	A_23_P37778	A_23_P37778	FALSE	NM_013241	NM_013241	29109	FHOD1	formin homology 2 domain containing 1	Hs.95231	ENST00000258201	THC2461190	ref|NM_013241|ens|ENST00000258201|gb|CR620559|gb|AK301157	chr16:65821290-65821231	hs|16q22.1	Homo sapiens formin homology 2 domain containing 1 (FHOD1), mRNA [NM_013241]	GO:0003779(actin binding)|GO:0005515(protein binding)|GO:0005634(nucleus)|GO:0005737(cytoplasm)|GO:0005856(cytoskeleton)|GO:0016043(cellular component organization)|GO:0030036(actin cytoskeleton organization)	ATCATGGACCTTCTGGTGCAGTCAGTGACCAAGAGCAGTCCTCGTGCCTTAGCTGCTAGG	NA	1553	-0.148012402639105	0.360487534962291	0.262552473888892	-0.152728845609234	-0.022276162461389	0.0800024360631402	0.30937503364334	0.569814641009148	0.240858589546663	-0.365379419598222	-0.36773262967898	-0.415485603834287	-0.275352982430189	-0.044075602106413	-0.270175451830107	-0.162145748448436	purple_M1	0.262552473888892
1555	1555	257	122	A_24_P313822	A_24_P313822	FALSE	NM_005884	NM_005884	10298	PAK4	p21 protein (Cdc42/Rac)-activated kinase 4	Hs.20447		THC2739290	ref|NM_005884|ref|NM_001014831|ref|NM_001014832|ref|NM_001014835	chr19:44360177-44360236	hs|19q13.2	Homo sapiens p21 protein (Cdc42/Rac)-activated kinase 4 (PAK4), transcript variant 1, mRNA [NM_005884]	GO:0000166(nucleotide binding)|GO:0004674(protein serine/threonine kinase activity)|GO:0005515(protein binding)|GO:0005524(ATP binding)|GO:0005794(Golgi apparatus)|GO:0006468(protein amino acid phosphorylation)|GO:0006928(cell motion)|GO:0007165(signal transduction)|GO:0016740(transferase activity)	TAATGGTGATTGAGATGGTGGACGGAGAGCCCCCCTACTTCAACGAGCCACCCCTCAAAG	NA	1555	-0.25970438546022	-0.671300604144519	-0.7112284625165	-0.712071873311312	-0.801302938433544	-0.23806635183976	-0.228713431685884	0.199821701038768	0.597275258816208	0.0322399574873886	0.621018410689963	0.325802228334143	0.746496692250097	0.888932828845012	0.414022678430418	0.379745865244334	turquoise_M3	0.888932828845012
1561	1561	257	110	A_32_P109922	A_32_P109922	FALSE	NM_020863	NM_020863	57623	ZFAT	zinc finger and AT hook domain containing	Hs.446172	ENST00000377838	THC2463383	ref|NM_020863|ens|ENST00000377838|ens|ENST00000318135|gb|AB167739	chr8:135559279-135559220	hs|8q24.22	Homo sapiens zinc finger and AT hook domain containing (ZFAT), transcript variant ZFAT-1, mRNA [NM_020863]	GO:0003676(nucleic acid binding)|GO:0003677(DNA binding)|GO:0005215(transporter activity)|GO:0005622(intracellular)|GO:0005634(nucleus)|GO:0005737(cytoplasm)|GO:0006350(transcription)|GO:0006355(regulation of transcription, DNA-dependent)|GO:0006810(transport)|GO:0008270(zinc ion binding)|GO:0016020(membrane)|GO:0046872(metal ion binding)	TATTTCACTGTTCGCCTCCCATTCTAAGGAGGTGAGGTGGTTGGAATAAAAACAGTTCCT	NA	1561	-0.182754436779147	0.550403906345184	0.690531055169472	0.028088489008868	0.27122709931099	0.557782935496755	0.655867433851018	0.563203977786192	0.148911180491986	-0.593611101316886	-0.694365651906526	-0.445622071768556	-0.430219108957476	-0.362695340318703	-0.164715019346862	-0.0178123766062233	purple_M1	0.690531055169472
1564	1564	257	104	A_23_P25086	A_23_P25086	FALSE		AK122782	121214	SDR9C7	short chain dehydrogenase/reductase family 9C, member 7	Hs.380178	ENST00000293502	THC2631515	ens|ENST00000293502|gb|AK122782|thc|THC2631515	chr12:55603563-55603504	hs|12q13.3	Orphan short-chain dehydrogenase/reductase (SDR-O)(RDH-S)(EC 1.1.1.-) [Source:UniProtKB/Swiss-Prot;Acc:Q8NEX9] [ENST00000293502]	GO:0005488(binding)|GO:0005737(cytoplasm)|GO:0016491(oxidoreductase activity)|GO:0055114(oxidation reduction)	TCCTGTGGAATCATGAGCCCCTTTCAGTTATCACTGCCACTGAGAAATACTGTGGGATAA	NA	1564	0.140741641481702	-0.295864129284121	-0.661852111786542	0.248565345915805	-0.186439969733143	-0.690337224814546	-0.875612277371183	-0.64182451371124	-0.465640446824431	0.912411359825252	0.798855595842326	0.116849118254993	0.208941843213745	0.145805018461936	0.0497012490236336	-0.332452892745633	green_M7	0.912411359825252
1566	1566	257	100	A_23_P162378	A_23_P162378	FALSE	NM_016122	NM_016122	51134	CCDC41	coiled-coil domain containing 41	Hs.279209	ENST00000397809	THC2473892	ref|NM_016122|ref|NM_001042399|ens|ENST00000397809|ens|ENST00000339839	chr12:93226373-93226314	hs|12q22	Homo sapiens coiled-coil domain containing 41 (CCDC41), transcript variant 1, mRNA [NM_016122]		CATCTTTGAGATGCTTGGCCATAACAGGGTCCATACACATCTTCTGGTTTACTATATACA	NA	1566	-0.0158396250216071	0.421550998842608	0.693068148061412	0.277198745476185	0.498184747765248	0.435379231088091	0.497460019782983	0.12892671085505	-0.136105064658334	-0.417129832506273	-0.691322867325469	-0.251780639496414	-0.555966969871786	-0.569274368193405	-0.310275366289674	-0.028352771503727	purple_M1	0.693068148061412
1569	1569	257	94	A_23_P55251	A_23_P55251	FALSE	NM_002204	NM_002204	3675	ITGA3	integrin, alpha 3 (antigen CD49C, alpha 3 subunit of VLA-3 receptor)	Hs.265829	ENST00000320031	THC2546547	ref|NM_002204|ref|NM_005501|gb|BC043917|ens|ENST00000320031	chr17:45522364-45522423	hs|17q21.33	Homo sapiens integrin, alpha 3 (antigen CD49C, alpha 3 subunit of VLA-3 receptor) (ITGA3), transcript variant a, mRNA [NM_002204]	GO:0001764(neuron migration)|GO:0004872(receptor activity)|GO:0005509(calcium ion binding)|GO:0005515(protein binding)|GO:0005886(plasma membrane)|GO:0007155(cell adhesion)|GO:0007160(cell-matrix adhesion)|GO:0007229(integrin-mediated signaling pathway)|GO:0007613(memory)|GO:0008305(integrin complex)|GO:0016021(integral to membrane)|GO:0016323(basolateral plasma membrane)|GO:0019717(synaptosome)	CGGGATCCTCCACAGAGAGGAGGGGACCAATTCTGGACAGACAGATGTTGGGAGGATACA	NA	1569	-0.0106776691425833	0.543968356481737	0.418758487323008	-0.0733803923688431	0.119575693448307	0.207128150020292	0.414864603926668	0.430971958356793	0.146022830223945	-0.442444762093932	-0.465703972072726	-0.521555011414375	-0.260805930547118	-0.21268656595769	-0.123871356822329	-0.102163169297456	greenyellow_M5	0.543968356481737
1574	1574	257	84	A_23_P2831	A_23_P2831	FALSE	NM_003991	NM_003991	1910	EDNRB	endothelin receptor type B	Hs.82002		NP117048	ref|NM_003991|gb|AF114165|gb|CR608540|gb|CR605578	chr13:77372066-77372007	hs|13q22.3	Homo sapiens endothelin receptor type B (EDNRB), transcript variant 2, mRNA [NM_003991]	GO:0001600(endothelin-B receptor activity)|GO:0001755(neural crest cell migration)|GO:0004872(receptor activity)|GO:0004930(G-protein coupled receptor activity)|GO:0005515(protein binding)|GO:0005886(plasma membrane)|GO:0005887(integral to plasma membrane)|GO:0006885(regulation of pH)|GO:0007194(negative regulation of adenylate cyclase activity)|GO:0007200(G-protein signaling, coupled to IP3 seco…	GCTTCACTGAATTCCTGCATTAACCCAATTGCTCTGTATTTGGTGAGCAAAAGATTCAAA	NA	1574	-0.232192699660705	-0.0744150162037225	-0.268454201065206	-0.300128732877484	-0.178657849171404	-0.186855156600611	-0.177110084019655	0.189547228521409	0.285567457768592	-0.0566385534504637	0.175014432354755	0.225784910749374	0.33067242667214	0.321231458607247	0.0698290763805556	0.133644411811437	green_M7	-0.0566385534504637
1576	1576	257	80	A_23_P134714	A_23_P134714	FALSE	NM_005836	NM_005836	10247	HRSP12	heat-responsive protein 12	Hs.18426	ENST00000254878	THC2606400	ref|NM_005836|ens|ENST00000254878|gb|CR619148|gb|X95384	chr8:99184050-99183991	hs|8q22.2	Homo sapiens heat-responsive protein 12 (HRSP12), mRNA [NM_005836]	GO:0004519(endonuclease activity)|GO:0005634(nucleus)|GO:0005737(cytoplasm)|GO:0006449(regulation of translational termination)|GO:0016787(hydrolase activity)	TAAATTACACCTGTGTGCACCTGTATTACTGAATATAGGAAAGAGATACCCATTACATAG	NA	1576	0.608451440473402	0.451272458173124	0.324143231775204	0.843657195623238	0.567433990482208	-0.130142545291684	-0.31019407206191	-0.547654394021758	-0.771247403458929	0.404929612792431	-0.155853373639639	-0.349778709288212	-0.413827524554083	-0.651565959977923	-0.441344230376384	-0.547852571885423	blue_M2	0.843657195623238
1577	1577	257	78	A_23_P133174	A_23_P133174	FALSE	NM_018475	NM_018475	55858	TMEM165	transmembrane protein 165	Hs.479766	ENST00000381334	THC2513184	ref|NM_018475|ens|ENST00000381334|gb|AK055076|gb|BC003545	chr4:55986322-55986381	hs|4q12	Homo sapiens transmembrane protein 165 (TMEM165), mRNA [NM_018475]	GO:0016020(membrane)|GO:0016021(integral to membrane)	TTTTTTGGCGTTTGCATTTTCTGCACTATTTATAAGCCCTGATTCTGGTTTTTAACAAGC	NA	1577	0.00656022285295973	0.508002656107276	0.0839920840997053	0.395363091051255	0.371995965724562	-0.309908892066656	-0.282526536469237	-0.165457656207794	-0.454364979449255	0.380405764846328	0.0836380445839533	-0.103240064988557	-0.170412843465125	-0.352121221997673	-0.171355973637398	-0.495770833522129	blue_M2	0.395363091051255
1579	1579	257	74	A_23_P200838	A_23_P200838	FALSE	NM_003679	NM_003679	8564	KMO	kynurenine 3-monooxygenase (kynurenine 3-hydroxylase)	Hs.714771	ENST00000366559	THC2740108	ref|NM_003679|ens|ENST00000366559|ens|ENST00000366557|gb|AF056032	chr1:239825317-239825376	hs|1q43	Homo sapiens kynurenine 3-monooxygenase (kynurenine 3-hydroxylase) (KMO), mRNA [NM_003679]	GO:0004497(monooxygenase activity)|GO:0004502(kynurenine 3-monooxygenase activity)|GO:0005739(mitochondrion)|GO:0005741(mitochondrial outer membrane)|GO:0005829(cytosol)|GO:0009055(electron carrier activity)|GO:0009651(response to salt stress)|GO:0016020(membrane)|GO:0016021(integral to membrane)|GO:0016174(NAD(P)H oxidase activity)|GO:0019674(NAD metabolic process)|GO:0050660(FAD binding)|GO:005…	ATAGGACAGATCCCATCTCCTCCACCCAATACATTATTAGACTGAACTGTGACCTGAAAT	NA	1579	-0.155585654101306	-0.495035327583333	-0.381382797987397	-0.586204250575325	-0.441824267520964	0.27819906090419	0.0543629647393135	0.210337789183648	0.511402226761892	-0.252492393204084	0.297794881865985	0.669409048076694	0.748366110812564	0.578952826661406	0.563476035408588	0.598315471535973	darkgreen_M12	0.669409048076694
1581	1581	257	70	A_23_P201047	A_23_P201047	FALSE	NM_007112	NM_007112	7059	THBS3	thrombospondin 3	Hs.169875	ENST00000368378	THC2487294	ref|NM_007112|ens|ENST00000368378|gb|AK314337|gb|BC113847	chr1:153432472-153432413	hs|1q22	Homo sapiens thrombospondin 3 (THBS3), mRNA [NM_007112]	GO:0005198(structural molecule activity)|GO:0005509(calcium ion binding)|GO:0005515(protein binding)|GO:0005576(extracellular region)|GO:0007155(cell adhesion)|GO:0007160(cell-matrix adhesion)|GO:0031093(platelet alpha granule lumen)	GGGGCGTCTTGGTGTATTCTGCTTCTCCCAAGAAAACATAATTTGGTCCAATCTCCAGTA	NA	1581	-0.532763470826503	-0.237693220108075	-0.421312503915291	-0.680861161821356	-0.574833433026251	-0.206822837522166	0.0688747351852522	0.551129317341759	0.643051500342865	-0.158725836181305	0.315370617311883	0.138829336590734	0.38446240219906	0.657400723166228	0.277491236378509	0.133998768524271	cyan_M4	0.643051500342865
1588	1588	257	56	A_23_P66948	A_23_P66948	FALSE	NM_022751	NM_022751	64762	FAM59A	family with sequence similarity 59, member A	Hs.444314	ENST00000269209	THC2472124	ref|NM_022751|ens|ENST00000269209|ens|ENST00000399218|gb|AK297430	chr18:28101638-28101579	hs|18q12.1	Homo sapiens family with sequence similarity 59, member A (FAM59A), mRNA [NM_022751]		AACACTTGGAGGTGTGCCTTGTACGTCACTCAACAAACACTCAGCAGCTGCTAAAAGAAA	NA	1588	0.267602641702354	0.112194627121709	0.0220868102276571	0.533039151343897	0.353899696157587	-0.341951664575502	-0.403944265065793	-0.759159694086855	-0.612863843849763	0.531592984142114	0.169979834995248	-0.00343344575378219	-0.0474640340865126	-0.303888437475513	-0.15858364770682	-0.336089316579838	blue_M2	0.533039151343897
1592	1592	257	48	A_23_P216549	A_23_P216549	FALSE	NM_014806	NM_014806	9853	RUSC2	RUN and SH3 domain containing 2	Hs.493796	ENST00000361226	THC2491293	ref|NM_014806|ref|NM_001135999|ens|ENST00000361226|gb|BC132766	chr9:35551526-35551585	hs|9p13.3	Homo sapiens RUN and SH3 domain containing 2 (RUSC2), mRNA [NM_014806]	GO:0005737(cytoplasm)	AGTATTAATTACGCCCCCTTAACTGTCCCAGTGACCTTGTCCAGACCTCCACCCAGGAGA	NA	1592	-0.0667597518899626	-0.71116811750859	-0.915976846521385	-0.506187582123856	-0.744523572642209	-0.571799140448067	-0.59776744795132	-0.225136795611457	0.319451507255456	0.409890361156015	0.869160546092279	0.358490918267149	0.682961013418294	0.836909939654195	0.287426240689655	0.177556078403268	turquoise_M3	0.836909939654195
1594	1594	257	44	A_24_P208045	A_24_P208045	FALSE	NM_025191	NM_025191	80267	EDEM3	ER degradation enhancer, mannosidase alpha-like 3	Hs.523811	ENST00000318130	THC2493079	ref|NM_025191|gb|AK023095|gb|BC016464|ens|ENST00000318130	chr1:182926640-182926581	hs|1q25.3	Homo sapiens ER degradation enhancer, mannosidase alpha-like 3 (EDEM3), mRNA [NM_025191]	GO:0004571(mannosyl-oligosaccharide 1,2-alpha-mannosidase activity)|GO:0005509(calcium ion binding)|GO:0005783(endoplasmic reticulum)|GO:0005788(endoplasmic reticulum lumen)|GO:0006986(response to unfolded protein)|GO:0016020(membrane)	TTTAGAGGGGGGTAGAATTTAGTAAATATTCCAGCCGGTCGTTTTATGCACAAGGCTTCA	NA	1594	-0.235133753726416	-0.0903922921920041	-0.226221616421682	-0.0704573678382917	0.109491190661545	-0.201735639441416	-0.249281113879531	-0.0992908902702373	0.117132071805043	0.0313611022526317	0.206219265619938	0.503028476702998	0.275530201732554	0.14324186700404	0.119133046536025	0.13503226639813	turquoise_M3	0.14324186700404
1595	1595	257	42	A_23_P62128	A_23_P62128	FALSE	NM_000252	NM_000252	4534	MTM1	myotubularin 1	Hs.655056	ENST00000306167	THC2461946	ref|NM_000252|ens|ENST00000306167|ens|ENST00000370396|gb|CR591300	chrX:149591618-149591677	hs|Xq28	Homo sapiens myotubularin 1 (MTM1), mRNA [NM_000252]	GO:0004722(protein serine/threonine phosphatase activity)|GO:0004725(protein tyrosine phosphatase activity)|GO:0005575(cellular_component)|GO:0005737(cytoplasm)|GO:0005886(plasma membrane)|GO:0006470(protein amino acid dephosphorylation)|GO:0007517(muscle development)|GO:0016787(hydrolase activity)|GO:0031012(extracellular matrix)|GO:0046716(muscle maintenance)	CTAGAGCATCATCCTTAGAAATCAGTGCCCCAGATGTACATGTGTTGAGCGTATTCTTGA	NA	1595	-0.184832343373166	-0.370743397444637	-0.169341164792521	-0.534997185057517	-0.379509841084917	0.283471597777215	0.270177528843391	0.276461115062992	0.431230608773157	-0.310358561566616	0.124024714683288	0.328555769515524	0.508471367077011	0.416556359850962	0.532384300887162	0.462605316834539	blue_M2	-0.534997185057517
1597	1597	257	38	A_23_P124570	A_23_P124570	FALSE	NM_005246	NM_005246	2241	FER	fer (fps/fes related) tyrosine kinase	Hs.221472	ENST00000281092	THC2474654	ref|NM_005246|ens|ENST00000281092|gb|AK315234|gb|BC141559	chr5:108464075-108544361	hs|5q21.3	Homo sapiens fer (fps/fes related) tyrosine kinase (FER), mRNA [NM_005246]	GO:0000166(nucleotide binding)|GO:0004715(non-membrane spanning protein tyrosine kinase activity)|GO:0005515(protein binding)|GO:0005524(ATP binding)|GO:0005634(nucleus)|GO:0005737(cytoplasm)|GO:0006935(chemotaxis)|GO:0007155(cell adhesion)|GO:0007242(intracellular signaling cascade)|GO:0016740(transferase activity)|GO:0018108(peptidyl-tyrosine phosphorylation)|GO:0046777(protein amino acid autop…	TGCTGCTGGTATGTTGTATCTCGAGAGTAAAAACTGTATACACAGGGACCTTGCTGCAAG	NA	1597	0.0355578027096734	0.155834797126462	-0.13798834851492	0.214097226788709	0.100388637075692	-0.181098138039594	-0.310704177319905	-0.187730624932722	-0.293652144330817	0.3393616944951	0.269271427524081	-0.00646218976854117	0.0799929361264462	-0.0787291421742074	-0.0200146562230111	-0.384785003266909	blue_M2	0.214097226788709
1598	1598	257	36	A_24_P848662	A_24_P848662	FALSE	XM_001720963	XM_001720963	100131582	LOC100131582	hypothetical protein LOC100131582	Hs.671136			gb|CR594528|gb|XM_001720183|ref|XM_001720963|ref|XM_001723500	chr16:645331-645272	hs|16p13.3	full-length cDNA clone CS0DM002YC17 of Fetal liver of Homo sapiens (human). [CR594528]		CTGCCCTGCCCGCACGACGCCATCCTGCAAGAAATGAGGACTGAGCACTGCCGCAGCTCG	NA	1598	0.0853808472222828	-0.629830218082778	-0.825821250572662	-0.494676831874812	-0.740012070312312	-0.472608767373879	-0.49262697613973	-0.0842916929418755	0.290922188694473	0.35213938068273	0.80462601769978	0.290611817378987	0.791682878692782	0.761516425413333	0.5629440365621	0.275487319660264	turquoise_M3	0.761516425413333
1599	1599	257	34	A_23_P107087	A_23_P107087	FALSE	NM_018128	NM_018128	55720	TSR1	TSR1, 20S rRNA accumulation, homolog (S. cerevisiae)	Hs.388170	ENST00000301364	THC2467851	ref|NM_018128|gb|BC110851|ens|ENST00000301364|gb|AK001396	chr17:2174818-2174759	hs|17p13.3	Homo sapiens TSR1, 20S rRNA accumulation, homolog (S. cerevisiae) (TSR1), mRNA [NM_018128]	GO:0005515(protein binding)|GO:0005634(nucleus)|GO:0005730(nucleolus)|GO:0042255(ribosome assembly)	GGTCATCAAGAGAGTTGTTCTGAGTGGTCATCCTTTCAAAATTTTTACTAAGATGGCAGT	NA	1599	0.647275162646633	0.271157685566013	0.137306646510902	0.681770562378987	0.360007981815071	-0.322818898797472	-0.417763096491844	-0.432536681915763	-0.732329710928359	0.46966011591608	-0.00766690280138171	-0.280518432143893	-0.299588723719369	-0.459223427269159	-0.466907398623883	-0.680788181158725	blue_M2	0.681770562378987
1601	1601	257	30	A_23_P321349	A_23_P321349	FALSE	NM_138421	NM_138421	113174	SAAL1	serum amyloid A-like 1	Hs.591998	ENST00000300013	THC2611418	ref|NM_138421|gb|AK123457|ens|ENST00000300013|gb|CR597687	chr11:18065129-18065070	hs|11p15.1	Homo sapiens serum amyloid A-like 1 (SAAL1), mRNA [NM_138421]	GO:0005488(binding)|GO:0005576(extracellular region)|GO:0006953(acute-phase response)	TGGTCTGCCATGAATTCTGCCAGTCTGATGATCCACCCATCATTCTTCAAGAACAGAAAA	NA	1601	0.231053478418082	0.0886429671058754	0.393040254879557	0.179952213735481	0.285226457942519	0.305277672443905	0.257323829807755	-0.090340611017163	-0.111576988301316	-0.313429929632077	-0.402296395516065	-0.093937597993577	-0.173078704024463	-0.313561058433284	0.00625632413514612	0.164433787619253	purple_M1	0.393040254879557
1603	1603	257	26	A_23_P393697	A_23_P393697	FALSE		BC024231	157247	MGC27345	hypothetical protein MGC27345	Hs.552129		THC2531243	gb|BC024231|gb|CR604729|gb|AK001384|thc|THC2531243	chr7:127731791-127731732	hs|7q32.1	Homo sapiens hypothetical protein MGC27345, mRNA (cDNA clone MGC:27345 IMAGE:4670552), complete cds. [BC024231]		CCAGCTCCACCCACCCAGATGGTACTCAAGACTCCAAGCCTGTCAATGGGGTGGAAACTT	NA	1603	-0.12287505296759	-0.464226592431498	-0.445729427723071	-0.428095998489177	-0.289146438220225	-0.217050322847148	-0.114522706516679	0.0510061014556395	0.352766230917993	-0.0261589924729327	0.359966466945524	0.574898760863818	0.611834702406172	0.508277309273607	0.447298899490094	0.283571296783531	turquoise_M3	0.508277309273607
1610	1610	257	12	A_23_P60479	A_23_P60479	FALSE	NM_001539	NM_001539	3301	DNAJA1	DnaJ (Hsp40) homolog, subfamily A, member 1	Hs.445203	ENST00000330899	THC2469986	ref|NM_001539|ens|ENST00000330899|gb|BT007292|gb|DQ891091	chr9:33028754-33028813	hs|9p13.3	Homo sapiens DnaJ (Hsp40) homolog, subfamily A, member 1 (DNAJA1), mRNA [NM_001539]	GO:0005737(cytoplasm)|GO:0005856(cytoskeleton)|GO:0006457(protein folding)|GO:0006986(response to unfolded protein)|GO:0007283(spermatogenesis)|GO:0008270(zinc ion binding)|GO:0016020(membrane)|GO:0030317(sperm motility)|GO:0030521(androgen receptor signaling pathway)|GO:0031072(heat shock protein binding)|GO:0046872(metal ion binding)|GO:0050750(low-density lipoprotein receptor binding)|GO:00510…	GAAGGAAGTGGAAGAGACTGATGAGATGGACCAAGTAGAACTGGTGGACTTTGATCCAAA	NA	1610	0.419549052735434	0.54583432928108	0.453786292707645	0.789522988188483	0.634856854068433	0.0111400717093579	-0.130102926356423	-0.337472128965936	-0.665153729672641	0.219715668776757	-0.312552146631496	-0.334011131124738	-0.525636474355223	-0.714623879746932	-0.428737224156675	-0.505399467114817	blue_M2	0.789522988188483
1628	1628	257	145	A_23_P112162	A_23_P112162	FALSE	NM_012079	NM_012079	8694	DGAT1	diacylglycerol O-acyltransferase homolog 1 (mouse)	Hs.613075	ENST00000400782	NP1210550	ref|NM_012079|ens|ENST00000400782|ens|ENST00000332324|gb|DQ892286	chr8:145511102-145511043	hs|8q24.3	Homo sapiens diacylglycerol O-acyltransferase homolog 1 (mouse) (DGAT1), mRNA [NM_012079]	GO:0004144(diacylglycerol O-acyltransferase activity)|GO:0005783(endoplasmic reticulum)|GO:0005789(endoplasmic reticulum membrane)|GO:0005829(cytosol)|GO:0006641(triacylglycerol metabolic process)|GO:0008415(acyltransferase activity)|GO:0016020(membrane)|GO:0016021(integral to membrane)|GO:0016740(transferase activity)	GGACAGCCAATAGCCGTCCTCATGTACGTCCACGACTACTACGTGCTCAACTATGAGGCC	NA	1628	-0.274053004706226	0.205264858306969	0.106220376041616	-0.070598123216357	0.0172276917752282	-0.0554491891053907	0.22875856806189	0.395755818560517	0.217713974905554	-0.140682835467148	-0.183883409789659	-0.245229458598655	-0.388766661086887	0.00472614415880519	-0.463743266147389	-0.369018929483828	cyan_M4	0.217713974905554
1630	1630	257	141	A_23_P168306	A_23_P168306	FALSE	NM_003931	NM_003931	8936	WASF1	WAS protein family, member 1	Hs.75850		THC2482774	ref|NM_003931|ref|NM_001024934|ref|NM_001024935|ref|NM_001024936	chr6:110527878-110527819	hs|6q21	Homo sapiens WAS protein family, member 1 (WASF1), transcript variant 1, mRNA [NM_003931]	GO:0003779(actin binding)|GO:0005515(protein binding)|GO:0005737(cytoplasm)|GO:0005739(mitochondrion)|GO:0005741(mitochondrial outer membrane)|GO:0006461(protein complex assembly)|GO:0006928(cell motion)|GO:0015629(actin cytoskeleton)|GO:0030027(lamellipodium)|GO:0030041(actin filament polymerization)	TTAGCAGTATCCCCTTCCCACTTATATATTGTGTGATATGATTTTGCTTGCCTATAGGAG	NA	1630	-0.00792623618356721	0.689036176321498	0.628073592153293	0.628937010058761	0.818074284483939	0.217844445879741	0.110685389787464	-0.262685301192302	-0.506980169722809	-0.059651391111824	-0.508151591580172	-0.107219893528228	-0.417907994753507	-0.723180760162898	-0.36237579402387	-0.320517698955652	blue_M2	0.628937010058761
1639	1639	257	123	A_23_P339818	A_23_P339818	FALSE	NM_183376	NM_183376	91947	ARRDC4	arrestin domain containing 4	Hs.6093	ENST00000268042	THC2601284	ref|NM_183376|ens|ENST00000268042|gb|BC028704|gb|BC070100	chr15:96317899-96317958	hs|15q26.3	Homo sapiens arrestin domain containing 4 (ARRDC4), mRNA [NM_183376]		GCACAGTAAGAAACAATAGGCAAGCGTTATGTTTTTGGTAAGTTAACTATGAAAGCTTTC	NA	1639	0.0648223587960375	-0.091595320012889	0.144240561221648	0.0252009911536316	0.23938958659107	-0.120415243925433	0.161029596870626	0.0992662336156109	0.0772880654542459	-0.217264473060854	-0.27259387840055	0.251520083217551	-0.24914709913811	-0.0971321438714957	-0.293204493168448	-0.122152044807091	cyan_M4	0.0772880654542459
1646	1646	257	109	A_24_P917123	A_24_P917123	FALSE	NM_013262	NM_013262	29116	MYLIP	myosin regulatory light chain interacting protein	Hs.484738	ENST00000356840	THC2702245	ref|NM_013262|ens|ENST00000356840|gb|AK314648|gb|BT007055	chr6:16238808-16238867	hs|6p22.3	Homo sapiens myosin regulatory light chain interacting protein (MYLIP), mRNA [NM_013262]	GO:0004842(ubiquitin-protein ligase activity)|GO:0005622(intracellular)|GO:0005737(cytoplasm)|GO:0005856(cytoskeleton)|GO:0006511(ubiquitin-dependent protein catabolic process)|GO:0006928(cell motion)|GO:0007399(nervous system development)|GO:0008092(cytoskeletal protein binding)|GO:0008270(zinc ion binding)|GO:0016567(protein ubiquitination)|GO:0016874(ligase activity)|GO:0019898(extrinsic to me…	ACTGCAGTTTACGGGTAGCAAAGGTGAAAGTTTATGGCTAAACCTGAGAAACCGGATCTC	NA	1646	0.281153178091741	0.569205034939369	0.601619276552592	0.451808534243542	0.599072244786295	0.485405606182272	0.206518344383907	-0.0888084133791578	-0.305654580888724	-0.267092509796997	-0.545982902719475	-0.0755812575331199	-0.252937779471488	-0.57741497362516	-0.255341759648986	-0.0350481200523608	purple_M1	0.601619276552592
1652	1652	257	97	A_23_P20722	A_23_P20722	FALSE	NM_003086	NM_003086	6621	SNAPC4	small nuclear RNA activating complex, polypeptide 4, 190kDa	Hs.113265	ENST00000298532	THC2487943	ref|NM_003086|gb|AK023513|ens|ENST00000298532|gb|AF032387	chr9:138389913-138389854	hs|9q34.3	Homo sapiens small nuclear RNA activating complex, polypeptide 4, 190kDa (SNAPC4), mRNA [NM_003086]	GO:0003700(transcription factor activity)|GO:0005634(nucleus)|GO:0006355(regulation of transcription, DNA-dependent)|GO:0019185(snRNA-activating protein complex)|GO:0042795(snRNA transcription from RNA polymerase II promoter)|GO:0042796(snRNA transcription from RNA polymerase III promoter)	ATGGCTGTTCCCCAAGTGCACACCTGAACACTTGGAGGAATAAAGTTCTGTTTTTAATTG	NA	1652	-0.460429755319972	-0.323668475763132	-0.23190097070714	-0.81462100971134	-0.515034870776714	0.188548656186166	0.378096775763196	0.63331853949955	0.902557402824236	-0.598312556826111	-0.0048266145524322	0.279563999505458	0.411991614500559	0.668993790113096	0.301913887643265	0.53723661137886	cyan_M4	0.902557402824236
1655	1655	257	91	A_32_P71551	A_32_P71551	FALSE	NM_001129979	NM_001129979	100130958	LOC100130958	hypothetical protein LOC100130958	Hs.635157	ENST00000398111	THC2539794	ref|NM_001129979|ens|ENST00000398111|ens|ENST00000378644|gb|BC035731	chr16:75804333-75804392	hs|16q23.1	Homo sapiens hypothetical protein LOC100130958 (LOC100130958), mRNA [NM_001129979]	GO:0007126(meiosis)	AGCAGGACCCGCCCGTTCCCGACCTTCCCTCGAGACCCGCCAAGAAATAAAGGCGATGAT	NA	1655	-0.184506581319657	-0.79360332122113	-0.749945374153356	-0.808389970570373	-0.851623846275009	-0.269653341418442	-0.179457981347578	0.166947965725539	0.689846648325481	-0.0403862344343731	0.575783751550524	0.382049575208374	0.657693807977828	0.940040329553294	0.388017183793325	0.499887511089589	turquoise_M3	0.940040329553294
1662	1662	257	77	A_32_P182882	A_32_P182882	FALSE	NM_001028	NM_001028	6230	RPS25	ribosomal protein S25	Hs.512676	ENST00000236900	THC2517571	ref|NM_001028|ens|ENST00000236900|ens|ENST00000327878|gb|AK311883	chr11:118393287-118391806	hs|11q23.3	Homo sapiens ribosomal protein S25 (RPS25), mRNA [NM_001028]	GO:0003723(RNA binding)|GO:0005515(protein binding)|GO:0005730(nucleolus)|GO:0005829(cytosol)|GO:0005840(ribosome)|GO:0006414(translational elongation)|GO:0022627(cytosolic small ribosomal subunit)	GTAAAGGACTTATCAAACTGGTTTCAAAGCACAGAGCTCAAGTAATTTACACCAGAAATA	NA	1662	0.345659558374815	0.0918183198947125	0.0957105664949816	0.698941973751918	0.481203979889901	-0.339898285876487	-0.426572518250995	-0.424196424399541	-0.65286147954699	0.463011212837607	-0.015686032348678	0.0889026192294528	-0.46157430232023	-0.461236424454511	-0.598270193316406	-0.629771829070107	blue_M2	0.698941973751918
1666	1666	257	69	A_24_P185421	A_24_P185421	FALSE	NM_018215	NM_018215	55228	PNMAL1	PNMA-like 1	Hs.8395	ENST00000313683	THC2492699	ref|NM_018215|gb|BC051688|ens|ENST00000313683|gb|AM393060	chr19:51665049-51664990	hs|19q13.32	Homo sapiens PNMA-like 1 (PNMAL1), transcript variant 1, mRNA [NM_018215]		AGGAAGAAGAAGAAGGTGAGCTTGGGCCCTGTCTCCTACGTCTTGGTTGACTCAGAAGAT	NA	1666	-0.23008013192603	-0.370432390642022	-0.276455904990809	-0.627637707476667	-0.507669328837034	0.136439163479346	0.126468291377852	0.360824813914918	0.520450965685689	-0.267780918904827	0.183580363958373	0.332587972435528	0.572740039416482	0.513473703923666	0.634311257855123	0.669035080169339	cyan_M4	0.520450965685689
1669	1669	257	63	A_23_P76015	A_23_P76015	FALSE	NM_014786	NM_014786	9828	ARHGEF17	Rho guanine nucleotide exchange factor (GEF) 17	Hs.533719	ENST00000263674	THC2461891	ref|NM_014786|ens|ENST00000263674|gb|AB002335|gb|AF378754	chr11:72757592-72757651	hs|11q13.4	Homo sapiens Rho guanine nucleotide exchange factor (GEF) 17 (ARHGEF17), mRNA [NM_014786]	GO:0005085(guanyl-nucleotide exchange factor activity)|GO:0005089(Rho guanyl-nucleotide exchange factor activity)|GO:0005622(intracellular)|GO:0005737(cytoplasm)|GO:0030036(actin cytoskeleton organization)|GO:0035023(regulation of Rho protein signal transduction)	TCTTCAGCTAAAACTCCAAAGGTTTGGTTTCAGATGGGGTTTGTTTTGTTCTGTTTGGTT	NA	1669	0.0396982196888029	0.0503143013541515	0.053287932084825	-0.229811218016198	-0.0302919763249471	-0.0127350944489196	0.115319350415521	0.193176652763255	0.377556040040094	-0.399985753056529	-0.207391693700979	0.0917568648151209	0.117489925024556	0.217461675375786	-0.180602248214507	0.133448637014077	cyan_M4	0.377556040040094
1670	1670	257	61	A_23_P206228	A_23_P206228	FALSE	NM_020821	NM_020821	54832	VPS13C	vacuolar protein sorting 13 homolog C (S. cerevisiae)	Hs.511668	ENST00000261517	NP1403881	ref|NM_020821|ref|NM_017684|gb|AJ608771|ens|ENST00000261517	chr15:59932183-59932124	hs|15q22.2	Homo sapiens vacuolar protein sorting 13 homolog C (S. cerevisiae) (VPS13C), transcript variant 2A, mRNA [NM_020821]	GO:0008104(protein localization)	GGGATCATTATCAGTAATTTCATAGCAACTGTTCTAGTGTTTTGTGTTTTTAAAACAGAA	NA	1670	0.0807842773613067	0.457342881508678	0.717480167403603	0.491649235945192	0.793620230783753	0.288480923142964	0.328349231913832	0.0114995227706151	-0.288955672123392	-0.352013005737333	-0.737585488011211	0.00668255319943469	-0.59005912089277	-0.70519080621001	-0.402495557971767	-0.120753735210042	purple_M1	0.717480167403603
1673	1673	257	55	A_24_P56407	A_24_P56407	FALSE	NM_015962	NM_015962	51077	FCF1	FCF1 small subunit (SSU) processome component homolog (S. cerevisiae)	Hs.579828	ENST00000341162	THC2541488	ref|NM_015962|gb|BC080600|ens|ENST00000341162|gb|AF132969	chr14:74271410-74271469	hs|14q24.3	Homo sapiens FCF1 small subunit (SSU) processome component homolog (S. cerevisiae) (FCF1), mRNA [NM_015962]	GO:0005634(nucleus)|GO:0006364(rRNA processing)	GCCTTTCTTCGACCAACTTTCTCTTGTTGCCAGTTCATTACACAAAATGTAGCGGGATTT	NA	1673	0.266879813689377	0.272193097683604	0.0423193427480964	0.192957990264447	0.120335219252154	-0.254649103705065	-0.147763589033908	-0.0634496915818943	-0.223591107230898	0.143341399087822	-0.0125606846601495	-0.0426631035259525	-0.0168429788614738	-0.100921042702805	-0.19621852640031	-0.415673700539315	blue_M2	0.192957990264447
1681	1681	257	39	A_23_P137143	A_23_P137143	FALSE	NM_001363	NM_001363	1736	DKC1	dyskeratosis congenita 1, dyskerin	Hs.4747	ENST00000369550	THC2469054	ref|NM_001363|ref|NM_001142463|ens|ENST00000369550|ens|ENST00000393534	chrX:153658781-153658840	hs|Xq28	Homo sapiens dyskeratosis congenita 1, dyskerin (DKC1), transcript variant 1, mRNA [NM_001363]	GO:0001522(pseudouridine synthesis)|GO:0003720(telomerase activity)|GO:0003723(RNA binding)|GO:0005515(protein binding)|GO:0005634(nucleus)|GO:0005654(nucleoplasm)|GO:0005697(telomerase holoenzyme complex)|GO:0005730(nucleolus)|GO:0006364(rRNA processing)|GO:0006396(RNA processing)|GO:0007004(telomere maintenance via telomerase)|GO:0008283(cell proliferation)|GO:0009982(pseudouridine synthase act…	TCTCTGAATTCAGTATAACTGAGTTTTGTCCATGCTGGTGTCTGGGTTATAGGCCTGATG	NA	1681	0.32790909599303	0.615015754973373	0.663281458753925	0.457870299085719	0.641094308449705	0.322747865448665	0.391862231992929	-0.0412717618220746	-0.391418568265872	-0.191853382836906	-0.585951651630376	-0.293420080942562	-0.432714789056429	-0.671693168243379	-0.26290216404475	-0.355182577617204	purple_M1	0.663281458753925
1684	1684	257	33	A_23_P105264	A_23_P105264	FALSE	NM_001987	NM_001987	2120	ETV6	ets variant 6	Hs.504765	ENST00000266427	THC2472388	ref|NM_001987|ens|ENST00000266427|ens|ENST00000396373|gb|BC043399	chr12:11935560-11935619	hs|12p13.2	Homo sapiens ets variant 6 (ETV6), mRNA [NM_001987]	GO:0003700(transcription factor activity)|GO:0005515(protein binding)|GO:0005634(nucleus)|GO:0005730(nucleolus)|GO:0005737(cytoplasm)|GO:0006350(transcription)|GO:0006355(regulation of transcription, DNA-dependent)|GO:0043565(sequence-specific DNA binding)	TTTTGTTTTTGTTTTTGTTTTAAGAACCTGCAGTTTGACTCTTCATCGTTCATCTAGGGG	NA	1684	-0.303398661727897	0.36920342163439	0.31919212037469	-0.286792569510643	0.0802072984488111	0.280856340922407	0.528380871687069	0.661008978732309	0.36673433078871	-0.501512468056012	-0.36133823924899	0.0629714943748626	0.00979930575680127	-0.0180451515062378	0.187098099768829	0.146790867176322	black_M6	0.661008978732309
1690	1690	257	21	A_32_P142700	A_32_P142700	FALSE	NM_182520	NM_182520	150248	C22orf15	chromosome 22 open reading frame 15	Hs.116254	ENST00000382821	NP1077442	ref|NM_182520|ens|ENST00000382821|ens|ENST00000305199|ens|ENST00000402217	chr22:22436835-22436894	hs|22q11.23	Homo sapiens chromosome 22 open reading frame 15 (C22orf15), mRNA [NM_182520]		ACATGGCCTCCACCCGCTATGAGTCCCTATTGGAGAACCTGGATGACCATTACCCAGAGC	NA	1690	-0.151369974852224	-0.703364977892817	-0.676226311739	-0.631798138438437	-0.656153061453366	-0.154025738859487	-0.260994135842491	0.0176919867200548	0.520122606410935	0.00199193581609181	0.584854562722981	0.59766540984177	0.816051364200284	0.801955362036951	0.513890568662197	0.548690200901731	turquoise_M3	0.801955362036951
1694	1694	257	13	A_24_P141214	A_24_P141214	FALSE	NM_198194	NM_198194	2040	STOM	stomatin	Hs.253903	ENST00000286713	THC2511522	ref|NM_198194|ref|NM_004099|ens|ENST00000286713|ens|ENST00000347359	chr9:123141756-123141697	hs|9q33.2	Homo sapiens stomatin (STOM), transcript variant 2, mRNA [NM_198194]	GO:0005515(protein binding)|GO:0005737(cytoplasm)|GO:0005856(cytoskeleton)|GO:0005886(plasma membrane)|GO:0005887(integral to plasma membrane)|GO:0042470(melanosome)|GO:0043231(intracellular membrane-bounded organelle)|GO:0045121(membrane raft)|GO:0051260(protein homooligomerization)	GGGTGACATTTGTAACATTTCCTCTTTGAGACTCTGAGTTCACCTAGAGAAGTCTAAGCA	NA	1694	0.200947645884422	0.68582842546079	0.809020492953918	0.53687834450943	0.780007366148141	0.168900248129876	0.416541020868996	0.0684919794495827	-0.341060019943383	-0.323297127433368	-0.805799325917778	-0.424283161316616	-0.742973793171226	-0.766600412631344	-0.574731614147388	-0.464541444484495	purple_M1	0.809020492953918
1696	1696	257	9	A_24_P475556	A_24_P475556	FALSE		AK057359	146346	LOC146346	hypothetical protein LOC146346	Hs.109731		THC2498001	gb|AK057359|gb|AL833498|gb|BX648396|thc|THC2498001	chr16:73039019-73038960	hs|16q22.3	Homo sapiens cDNA FLJ32797 fis, clone TESTI2002467. [AK057359]		ACAATTAACAAGCCTCTTTTGTAAATGGGTTTCCTTTCTATGTATAAAATCGTGGTGGTC	NA	1696	-0.154161629878333	-0.36188089232658	-0.464386464535552	-0.226285282444477	-0.102169004534144	-0.419904995360538	-0.266669726290416	-0.230234678210649	0.257790071132776	0.136413695966403	0.342433609388896	0.493829134354915	0.26395406976066	0.400661820438663	-0.0365070632995428	0.0651729991991957	turquoise_M3	0.400661820438663
1706	1706	256	160	A_24_P107257	A_24_P107257	FALSE	NM_018362	NM_018362	55327	LIN7C	lin-7 homolog C (C. elegans)	Hs.91393	ENST00000278193	THC2464944	ref|NM_018362|gb|BC053907|ens|ENST00000278193|gb|BC009774	chr11:27475557-27475498	hs|11p14.1	Homo sapiens lin-7 homolog C (C. elegans) (LIN7C), mRNA [NM_018362]	GO:0005515(protein binding)|GO:0005886(plasma membrane)|GO:0005923(tight junction)|GO:0006887(exocytosis)|GO:0007269(neurotransmitter secretion)|GO:0015031(protein transport)|GO:0016323(basolateral plasma membrane)|GO:0019717(synaptosome)|GO:0030054(cell junction)|GO:0045202(synapse)|GO:0045211(postsynaptic membrane)	TATTAGTGTGGGACTGTGACTGAGGTCTTAAAGACTGAAAGAGTTGGGGTTCATTTTCTG	NA	1706	0.111597210853432	-0.0226351349633673	-0.0852633916620236	0.308331892641991	0.337461672022888	-0.0927170522438532	-0.385099912551772	-0.636001525384032	-0.296355565014444	0.252635925308315	0.159023630991256	0.37513649837873	0.126071864458181	-0.142656419782088	-0.174391555247354	-0.0353260203373786	blue_M2	0.308331892641991
1708	1708	256	156	A_23_P60506	A_23_P60506	FALSE	NM_017867	NM_017867	54969	C4orf27	chromosome 4 open reading frame 27	Hs.406756	ENST00000261511	THC2686416	ref|NM_017867|ens|ENST00000261511|gb|CR606119|gb|CR623533	chr4:170887306-170887247	hs|4q33	Homo sapiens chromosome 4 open reading frame 27 (C4orf27), mRNA [NM_017867]	GO:0005634(nucleus)	TGAGTAAGGTGGCTTTGATTGGTGTACAGTATTTCAAAGGACTAGTATTAAACTTGTGAT	NA	1708	0.100454115519408	0.630781661182937	0.581476255721212	0.605238191671381	0.784460876535881	0.221119796097792	0.132285453485783	-0.240053036084014	-0.590387509271767	-0.00283046892757837	-0.466401392597849	-0.144061073173188	-0.42349450844191	-0.764046253492271	-0.247877343699986	-0.393516030281381	tan_M8	0.784460876535881
1712	1712	256	148	A_24_P328668	A_24_P328668	FALSE	NM_182896	NM_182896	200894	ARL13B	ADP-ribosylation factor-like 13B	Hs.533086	ENST00000335438	NP708059	ref|NM_182896|ref|NM_144996|gb|BC104035|ens|ENST00000335438	chr3:95238143-95238202	hs|3q11.2	Homo sapiens ADP-ribosylation factor-like 13B (ARL13B), transcript variant 1, mRNA [NM_182896]	GO:0000166(nucleotide binding)|GO:0005525(GTP binding)|GO:0007368(determination of left/right symmetry)|GO:0009953(dorsal/ventral pattern formation)	GGCCTTTATTGGCTGCTACATGTTATTGCAAGAGACTTTGATGCCTTAAATGAACGCATC	NA	1712	-0.374249495505808	0.697009662751615	0.69474859341917	0.110531058344097	0.385656054724338	0.5565645093939	0.623367566800845	0.345576579761949	0.0279698628679917	-0.463493235183238	-0.642758868090764	-0.276345709056305	-0.337761008987204	-0.430327653360823	-0.0689526726468645	0.0155589985981612	purple_M1	0.69474859341917
1716	1716	256	140	A_23_P58763	A_23_P58763	FALSE	NM_015946	NM_015946	53918	PELO	pelota homolog (Drosophila)	Hs.644352	ENST00000381463	THC2468388	ref|NM_015946|ens|ENST00000381463|ens|ENST00000274311|gb|AK312633	chr5:52133268-52133327	hs|5q11.2	Homo sapiens pelota homolog (Drosophila) (PELO), mRNA [NM_015946]	GO:0005515(protein binding)|GO:0005634(nucleus)|GO:0006412(translation)	TGGTGGACAGTGTGAAAGAGAATGCAGGCACCGTTAGGATATTCTCTAGTCTTCACGTTT	NA	1716	0.282158845534213	0.57869313509871	0.365595028569828	0.781425712859073	0.50385421138469	-0.301961256210746	-0.281341436277809	-0.318444815590108	-0.770938205764711	0.438701416100563	-0.184201435829286	-0.583246067083405	-0.663857313918581	-0.68697955321357	-0.555594564838741	-0.763071982780929	blue_M2	0.781425712859073
1727	1727	256	118	A_23_P124438	A_23_P124438	FALSE	NM_001039127	NM_001039127	255403	ZNF718	zinc finger protein 718	Hs.428579	ENST00000400172	THC2508026	ref|NM_001039127|gb|BC104029|ens|ENST00000400172|gb|BC047874	chr4:146150-146209	hs|4p16.3	Homo sapiens zinc finger protein 718 (ZNF718), mRNA [NM_001039127]	GO:0003676(nucleic acid binding)|GO:0003677(DNA binding)|GO:0005622(intracellular)|GO:0005634(nucleus)|GO:0006350(transcription)|GO:0006355(regulation of transcription, DNA-dependent)|GO:0008270(zinc ion binding)|GO:0046872(metal ion binding)	GGAATATTAAAAGTGTGGCAAAACCTTTAACCAATGCTCATATCTCTTTGCACATGATAG	NA	1727	-0.190244378024512	-0.120064982258152	0.00992350303616173	-0.1732685919711	0.128786660244592	0.135351408821594	0.120059523349815	0.149300791290391	0.185591388164682	-0.281198276488654	-0.169945985971975	0.465394092441751	-0.0247410281109758	0.0462193036878752	-0.140747946512234	0.0937182024500034	cyan_M4	0.185591388164682
1731	1731	256	110	A_24_P53353	A_24_P53353	FALSE	NM_001025300	NM_001025300	201475	RAB12	RAB12, member RAS oncogene family	Hs.270074	ENST00000329286	THC2510086	ref|NM_001025300|ens|ENST00000329286|gb|BC050338|gb|AX721075	chr18:8625551-8625610	hs|18p11.22	Homo sapiens RAB12, member RAS oncogene family (RAB12), mRNA [NM_001025300]	GO:0000139(Golgi membrane)|GO:0000166(nucleotide binding)|GO:0005525(GTP binding)|GO:0005794(Golgi apparatus)|GO:0007264(small GTPase mediated signal transduction)|GO:0015031(protein transport)|GO:0016020(membrane)	GCTTCTCTTAGTTGGAAATAAGTTGGACTGTGAAACGGACAGAGAAATCACCAGGCAGCA	NA	1731	-0.379138664177778	-0.493110380132979	-0.483427514833812	-0.884101207235516	-0.796365335622138	-0.0483206011882009	0.105152965585346	0.475590024158006	0.764464780160475	-0.311173197668313	0.285668386799525	0.139236598687745	0.50389216711777	0.787837356689514	0.455842452755566	0.582069105087352	cyan_M4	0.764464780160475
1732	1732	256	108	A_23_P20864	A_23_P20864	FALSE	NM_012098	NM_012098	23452	ANGPTL2	angiopoietin-like 2	Hs.653262	ENST00000373425	THC2600600	ref|NM_012098|gb|BC012368|ens|ENST00000373425|ens|ENST00000373417	chr9:128890833-128890774	hs|9q33.3	Homo sapiens angiopoietin-like 2 (ANGPTL2), mRNA [NM_012098]	GO:0005102(receptor binding)|GO:0005576(extracellular region)|GO:0005615(extracellular space)|GO:0007165(signal transduction)|GO:0007275(multicellular organismal development)	AGACAGCCCCTCATGTCTCCAGGACAGGACAGGACTACAGACAACTCTTTCTTTAAATAA	NA	1732	-0.152395901899181	-0.0293189498737812	-0.11458192680169	-0.334000149006609	-0.257320451438009	-0.071683148307822	0.0508820444034101	0.467105863468163	0.403855263875555	-0.252199068263093	-0.0233599815224793	-0.0410061213313005	0.103894434845457	0.278620478810682	0.0470663563213994	0.149555158890554	cyan_M4	0.403855263875555
1735	1735	256	102	A_24_P286465	A_24_P286465	FALSE	NM_033224	NM_033224	5814	PURB	purine-rich element binding protein B	Hs.349150		THC2556216	ref|NM_033224|gb|AK057669|gb|AK054977|gb|CR611276	chr7:44882626-44882567	hs|7p13	Homo sapiens purine-rich element binding protein B (PURB), mRNA [NM_033224]	GO:0000900(translation repressor activity, nucleic acid binding)|GO:0003690(double-stranded DNA binding)|GO:0003697(single-stranded DNA binding)|GO:0003700(transcription factor activity)|GO:0003729(mRNA binding)|GO:0005634(nucleus)|GO:0005662(DNA replication factor A complex)|GO:0006350(transcription)|GO:0008134(transcription factor binding)|GO:0016566(specific transcriptional repressor activity)…	AGCTTCAGACTGGTCTGTAAAAATGGCGGGTCCCGTATTTACCACTAACTAGCAAAACTG	NA	1735	-0.466394101630851	-0.161599504447403	-0.23461818582287	-0.226201439808236	-0.0139091244864951	-0.130068410058896	-0.0206726761184933	-0.0185855010865255	0.166621689081529	0.0616663029648854	0.182836264310313	0.458462667147574	0.161729799600292	0.201543082735377	0.0857007725129651	0.0781008538167462	turquoise_M3	0.201543082735377
1741	1741	256	90	A_23_P150818	A_23_P150818	FALSE		AK093078	114785	MBD6	methyl-CpG binding domain protein 6	Hs.524523		THC2519568	gb|AK093078|gb|AK056399|gb|AX747907|gb|AL834230	chr12:56209715-56210033	hs|12q13.3	Homo sapiens cDNA FLJ35759 fis, clone TESTI2004737. [AK093078]	GO:0003677(DNA binding)|GO:0005634(nucleus)	CCAGTGAAAGAGACGTTGTGATGATGCGACTGAGGATTATGCAACGTGGTCCAACCGGAG	NA	1741	-0.601480915575465	-0.317726245883563	-0.146145389526868	-0.578791247636558	-0.204432618925432	0.113648774421171	0.31129200643104	0.505693886394013	0.691445565587256	-0.477182775167391	-0.0803149174462381	0.445888777271418	0.161642625701687	0.429732905437774	0.126354458904215	0.417718259723708	cyan_M4	0.691445565587256
1745	1745	256	82	A_23_P66260	A_23_P66260	FALSE	NM_003414	NM_003414	10308	ZNF267	zinc finger protein 267	Hs.460645	ENST00000300870	THC2618434	ref|NM_003414|ens|ENST00000300870|ens|ENST00000394846|gb|EU446761	chr16:31835139-31835198	hs|16p11.2	Homo sapiens zinc finger protein 267 (ZNF267), transcript variant 498723, mRNA [NM_003414]	GO:0003677(DNA binding)|GO:0005622(intracellular)|GO:0005634(nucleus)|GO:0006350(transcription)|GO:0006355(regulation of transcription, DNA-dependent)|GO:0007275(multicellular organismal development)|GO:0008270(zinc ion binding)|GO:0046872(metal ion binding)	TGTGATGAATGTGGTAAAGCCTTCAGCTATAGGTCATACCTCACTACACATCGGAGAAGT	NA	1745	-0.165333941965512	0.294305460257177	0.361989693413751	-0.170981980254446	0.057851994507698	0.530928308419728	0.511352156289667	0.663617274129284	0.281301209894731	-0.512680108957794	-0.436714246360321	-0.158224813425958	-0.0554237021102194	-0.10877271700313	0.152977639282907	0.208177437978304	black_M6	0.663617274129284
1746	1746	256	80	A_23_P107942	A_23_P107942	FALSE	NM_015428	NM_015428	25888	ZNF473	zinc finger protein 473	Hs.440553	ENST00000270617	THC2732529	ref|NM_015428|ref|NM_001006656|ens|ENST00000270617|ens|ENST00000391821	chr19:55241873-55241932	hs|19q13.33	Homo sapiens zinc finger protein 473 (ZNF473), transcript variant 1, mRNA [NM_015428]	GO:0003676(nucleic acid binding)|GO:0003677(DNA binding)|GO:0005622(intracellular)|GO:0005634(nucleus)|GO:0006355(regulation of transcription, DNA-dependent)|GO:0008270(zinc ion binding)|GO:0046872(metal ion binding)	ATGTGGTGAATGTGGGAAAGCCTTTGCCCAGAAAGCAAATCTAACACAGCACCAGAGAAT	NA	1746	0.0283532525761315	0.321867507390267	0.472363268330972	0.0328000533946549	0.207544298995736	0.272284236009896	0.483716796552219	0.397674538956416	0.160929405538596	-0.440181062990841	-0.504414413652528	-0.226477534587559	-0.3019654658866	-0.214720316011059	-0.200005368318684	-0.0918811158958968	purple_M1	0.472363268330972
1747	1747	256	78	A_24_P205130	A_24_P205130	FALSE	NM_015033	NM_015033	23048	FNBP1	formin binding protein 1	Hs.189409	ENST00000372416	THC2576886	ref|NM_015033|ens|ENST00000372416|ens|ENST00000335141|ens|ENST00000372415	chr9:131689657-131689598	hs|9q34.11	Homo sapiens formin binding protein 1 (FNBP1), mRNA [NM_015033]	GO:0005737(cytoplasm)|GO:0005764(lysosome)|GO:0005856(cytoskeleton)|GO:0005886(plasma membrane)|GO:0006897(endocytosis)|GO:0008289(lipid binding)|GO:0031410(cytoplasmic vesicle)|GO:0042802(identical protein binding)	TCATTGCAGAAGAAAGTTTACACGACGTCAAAAAGTGACGTTCATGCTAAGTGTTTTTCC	NA	1747	-0.259238024355785	-0.773813438018493	-0.681971699450542	-0.571465522706394	-0.547394313722383	-0.234087660107188	-0.252260303476078	0.229516576074178	0.503816498302739	0.0204999532052823	0.496873302465165	0.627077724184348	0.442363515695734	0.675109488323903	0.320421647280277	0.385042725426737	turquoise_M3	0.675109488323903
1761	1761	256	50	A_24_P177763	A_24_P177763	FALSE	NM_030911	NM_030911	81602	CDADC1	cytidine and dCMP deaminase domain containing 1	Hs.388220		THC2643319	ref|NM_030911|gb|BC032889|gb|BC009562|gb|BC048092	chr13:48739805-48739864	hs|13q14.2	Homo sapiens cytidine and dCMP deaminase domain containing 1 (CDADC1), mRNA [NM_030911]	GO:0008270(zinc ion binding)|GO:0016787(hydrolase activity)|GO:0046872(metal ion binding)	AGAGGAGACCTCTTACAAATGTGACTTTATTCAAAAAATTACAAAAACATTGCCGGATGC	NA	1761	0.457449763263066	0.0628046112588708	0.136618393194379	0.0670851411739361	0.0716733523973933	0.0309903950321634	0.0225449464569057	-0.0830679245078443	-0.0681485238297771	-0.160634823193055	-0.226925203971148	-0.347335321901206	-0.137267755213018	-0.129540460879116	-0.225931725665106	-0.000668692029910234	blue_M2	0.0670851411739361
1763	1763	256	46	A_32_P139196	A_32_P139196	FALSE		AB176708	407975	MIRHG1	microRNA host gene 1 (non-protein coding)	Hs.24115		THC2608746	gb|AB176708|gb|AK024240|thc|THC2608746	chr13:90803001-90803060	hs|13q31.3	Homo sapiens C13orf25 v_2 mRNA, complete cds, miR-91-precursor-13 micro RNA, microRNA miR-91, microRNA miR-17, miR-18-precursor-13 micro RNA, microRNA miR-18, miR-19a-precursor-13 micro RNA, microRNA miR-19a, microRNA miR-20, miR-19b-precursor-13 micro RNA, microRNA miR-19b, miR-92-precursor-13 micro RNA, microRNA miR-92. [AB176708]		GAATTGAAGGAGACCTAATAATTGTGTCTTTTTGGTTATTTAGTGACAAACGTGGCTTTC	NA	1763	0.164140894475628	0.109109825747252	0.328535192762822	0.455387168461286	0.465679156729876	0.0466365253416291	0.0119436673913076	-0.153801573181055	-0.349072464376919	-0.0217993105648805	-0.375121029058112	-0.0547508372474871	-0.532664713278276	-0.470846204750326	-0.486288988381438	-0.328255708481892	blue_M2	0.455387168461286
1765	1765	256	42	A_23_P144134	A_23_P144134	FALSE	NM_173552	NM_173552	205428	C3orf58	chromosome 3 open reading frame 58	Hs.288954	ENST00000315691	THC2461027	ref|NM_173552|ref|NM_001134470|ens|ENST00000315691|gb|AK095161	chr3:145191887-145191946	hs|3q24	Homo sapiens chromosome 3 open reading frame 58 (C3orf58), transcript variant 1, mRNA [NM_173552]	GO:0005576(extracellular region)	TTTTTAATAGTTGTCATTCAGTGCTATTTGGTACATATTTACTGTTAGGGCAGGATTCCC	NA	1765	0.255123549890141	0.432041071786797	0.177212385400424	0.678715059681812	0.524829980953454	-0.114842825122377	-0.315480379486605	-0.492602897290458	-0.684909024042886	0.493503384957907	0.0654911182402999	0.0505293868467682	-0.133457294320158	-0.5287947223087	-0.0797958479838882	-0.381149851317135	blue_M2	0.678715059681812
1766	1766	256	40	A_23_P5392	A_23_P5392	FALSE	NM_004881	NM_004881	9540	TP53I3	tumor protein p53 inducible protein 3	Hs.50649	ENST00000335934	THC2464376	ref|NM_004881|ref|NM_147184|ens|ENST00000335934|ens|ENST00000238721	chr2:24155860-24154119	hs|2p23.3	Homo sapiens tumor protein p53 inducible protein 3 (TP53I3), transcript variant 1, mRNA [NM_004881]	GO:0005488(binding)|GO:0005575(cellular_component)|GO:0008270(zinc ion binding)|GO:0008631(induction of apoptosis by oxidative stress)|GO:0016491(oxidoreductase activity)|GO:0055114(oxidation reduction)	AGGAAGTCTGATCACCAGTTTGCTGAGGTCTAGGGACAATAAGTACAAGCAAATGCTGGT	NA	1766	0.249827733105119	-0.362608168697369	-0.555003239711953	0.330046245461441	-0.0700767078752732	-0.723112655414979	-0.802839757183888	-0.689733183552127	-0.483137858103683	0.883322753812883	0.706155998863157	0.17560826586264	0.110210663331681	0.0832384050701016	-0.0583794111682497	-0.331050790803189	green_M7	0.883322753812883
1779	1779	256	14	A_23_P386450	A_23_P386450	FALSE	NM_016218	NM_016218	51426	POLK	polymerase (DNA directed) kappa	Hs.715657	ENST00000241436	THC2462335	ref|NM_016218|gb|AF163570|ens|ENST00000241436|ens|ENST00000380481	chr5:74930447-74930506	hs|5q13.3	Homo sapiens polymerase (DNA directed) kappa (POLK), mRNA [NM_016218]	GO:0000287(magnesium ion binding)|GO:0003684(damaged DNA binding)|GO:0003887(DNA-directed DNA polymerase activity)|GO:0005634(nucleus)|GO:0006260(DNA replication)|GO:0006281(DNA repair)|GO:0006974(response to DNA damage stimulus)|GO:0008270(zinc ion binding)|GO:0016740(transferase activity)|GO:0016779(nucleotidyltransferase activity)	TGTGAAAGAAGACAGCTTAATAGTAGTTAGCTTAAGTAGTTTCTCCAAGTACTTTTGTGC	NA	1779	0.338319127295031	0.478911168101284	0.405341515087309	0.836056002206506	0.842998316772318	-0.178646074801207	-0.23551816416868	-0.505214485459563	-0.767127874305544	0.300693290904597	-0.292224503382144	-0.0753731692447813	-0.530037752339355	-0.7961935417643	-0.402620919526675	-0.490436119479462	blue_M2	0.836056002206506
1781	1781	256	10	A_24_P354300	A_24_P354300	FALSE	NM_015426	NM_015426	25886	WDR51A	WD repeat domain 51A	Hs.476306	ENST00000394970	THC2477136	ref|NM_015426|ens|ENST00000394970|ens|ENST00000296484|gb|AK315688	chr3:52134203-52131509	hs|3p21.1	Homo sapiens WD repeat domain 51A (WDR51A), mRNA [NM_015426]		GGGAGTATTTTGCTTCTGGAGGCTCTGATGAACAAGTGATGGTTTGGAAGAGTAACTTTG	NA	1781	-0.24535758824136	0.120641866773449	-0.0215693033896431	-0.319685130177752	-0.107985487445531	0.00494464095881885	0.0898446436865298	0.338088005808268	0.34816058216031	-0.273321358875616	-0.0585460668677689	0.033812443408766	0.233034781644127	0.225395911150014	0.0349352155896319	0.101280647266097	purple_M1	-0.0215693033896431
1782	1782	256	8	A_23_P86975	A_23_P86975	FALSE	NM_021571	NM_021571	59082	CARD18	caspase recruitment domain family, member 18	Hs.56279	ENST00000236886	THC2478933	ref|NM_021571|ens|ENST00000236886|gb|AF208005|gb|BC131610	chr11:104514883-104514824	hs|11q22.3	Homo sapiens caspase recruitment domain family, member 18 (CARD18), mRNA [NM_021571]	GO:0004197(cysteine-type endopeptidase activity)|GO:0004869(cysteine-type endopeptidase inhibitor activity)|GO:0005515(protein binding)|GO:0005575(cellular_component)|GO:0005622(intracellular)|GO:0006508(proteolysis)|GO:0006954(inflammatory response)|GO:0042981(regulation of apoptosis)	ATGACACTGTCATGGATAAGGCTCGAGTCTTGATTGACCTTGTTACTGGAAAAGGACCCA	NA	1782	-0.0706944965884739	0.0817909158811026	-0.10760202082618	0.119425860108981	-0.0524730488647237	-0.154142913850633	-0.207550942442082	0.00511996212170646	-0.149659221443384	0.247715619073603	0.179215308858391	0.101708279381581	-0.0231521332817153	0.00297697419225086	-0.107637200555405	-0.277908291324064	green_M7	0.247715619073603
1794	1794	256	153	A_23_P122579	A_23_P122579	FALSE	NM_001350	NM_001350	1616	DAXX	death-domain associated protein	Hs.336916		THC2578283	ref|NM_001350|ref|NM_001141969|ref|NM_001141970|ref|NR_024517	chr6:33395297-33395238	hs|6p21.32	Homo sapiens death-domain associated protein (DAXX), transcript variant 2, mRNA [NM_001350]	GO:0000281(cytokinesis after mitosis)|GO:0000792(heterochromatin)|GO:0005057(receptor signaling protein activity)|GO:0005515(protein binding)|GO:0005634(nucleus)|GO:0005737(cytoplasm)|GO:0006350(transcription)|GO:0006915(apoptosis)|GO:0007257(activation of JUN kinase activity)|GO:0008625(induction of apoptosis via death domain receptors)|GO:0016564(transcription repressor activity)|GO:0016605(PML…	CAGAGGAGCCCTTCACCACTGTCTTAGAGAATGGAGCAGGCATGGTCTCTTCTACTTCCT	NA	1794	-0.499008744277142	-0.391191549787275	-0.276593233850788	-0.882835752762634	-0.6373232773339	0.309509474015487	0.39568744754292	0.629620881698267	0.912539236304543	-0.544046119174535	0.0679176722170582	0.189034599303418	0.4114857930928	0.698687282110563	0.386414088305381	0.682523303767683	cyan_M4	0.912539236304543
1800	1800	256	141	A_23_P67702	A_23_P67702	FALSE	NM_003429	NM_003429	7639	ZNF85	zinc finger protein 85	Hs.37138	ENST00000328178	THC2601320	ref|NM_003429|gb|BC047646|ens|ENST00000328178|gb|D70831	chr19:20924222-20924281	hs|19p12	Homo sapiens zinc finger protein 85 (ZNF85), mRNA [NM_003429]	GO:0003676(nucleic acid binding)|GO:0003700(transcription factor activity)|GO:0003714(transcription corepressor activity)|GO:0005622(intracellular)|GO:0005634(nucleus)|GO:0006350(transcription)|GO:0006355(regulation of transcription, DNA-dependent)|GO:0008270(zinc ion binding)|GO:0046872(metal ion binding)	TGCACACCTTACCACACATGAGGTAATTCATACTGGAGAGAAACCCTACAAATGTGAAAA	NA	1800	-0.112110320449093	-0.499549741777716	-0.381160502148011	-0.159512165192517	0.0395744899949723	-0.0753538662983713	-0.251651953487622	-0.199310892633014	0.152407373515912	0.0311408700666388	0.272963192185978	0.966969169898302	0.422730336389834	0.262550811669358	0.207128434743287	0.349056333922697	darkgreen_M12	0.966969169898302
1805	1805	256	131	A_23_P11629	A_23_P11629	FALSE	NM_182532	NM_182532	199964	TMEM61	transmembrane protein 61	Hs.663950	ENST00000371268	THC2475259	ref|NM_182532|ens|ENST00000371268|gb|BC029775|thc|THC2475259	chr1:55230364-55230423	hs|1p32.3	Homo sapiens transmembrane protein 61 (TMEM61), mRNA [NM_182532]	GO:0016020(membrane)|GO:0016021(integral to membrane)	AAGGCTCCTAGCAGGTCCTGAATCCAGAGACAAAAATGCTGTGCCTTCTCCAGAGTCTTA	NA	1805	0.0279297889691922	0.141652956492919	0.0771438173802989	0.185193171864707	0.176161958090335	-0.165738861876079	-0.0965025044208712	-0.156994675457092	-0.183941737178841	0.0782219577039141	-0.073008794690718	-0.12062749455022	-0.270934960084584	-0.186551052862971	-0.303502031352197	-0.209899474022813	blue_M2	0.185193171864707
1806	1806	256	129	A_24_P337000	A_24_P337000	FALSE	NM_020458	NM_020458	57217	TTC7A	tetratricopeptide repeat domain 7A	Hs.370603	ENST00000394850	THC2493566	ref|NM_020458|gb|AB032966|ens|ENST00000394850|ens|ENST00000263737	chr2:47156711-47156770	hs|2p21	Homo sapiens tetratricopeptide repeat domain 7A (TTC7A), mRNA [NM_020458]	GO:0005488(binding)	GCCACATACCAACGTACTGTGGATATTATAACCTGCATTAAAACAACTCTAAAGAACGCT	NA	1806	-0.177714501093415	-0.55405834502304	-0.489933431232084	-0.41885689171519	-0.551316695708495	-0.31547592858662	-0.198545348443056	0.230570682949002	0.378192129505785	0.122567265473967	0.416202210173278	0.0809394038745796	0.190027199506341	0.537220364047845	0.0883546085234174	0.188424107267549	turquoise_M3	0.537220364047845
1812	1812	256	117	A_23_P301925	A_23_P301925	FALSE		CR606568	4512	COX1	cytochrome c oxidase I	Hs.631496	ENST00000361624	THC2589347	ens|ENST00000361624|gb|CR606568|gb|CR600060|gb|CR597319	chr1:557430-557489	hs|1p36.33	Cytochrome c oxidase subunit 1 (EC 1.9.3.1)(Cytochrome c oxidase polypeptide I) [Source:UniProtKB/Swiss-Prot;Acc:P00395] [ENST00000361624]		CTACGTTGTAGCCCACTTCCACTATGTCCTATCAATAGGAGCTGTATTTGCCATCATAGG	NA	1812	-0.179449195531118	-0.168430710519832	-0.0547778667273667	-0.0732753656915577	0.0320453187289875	0.158521970062349	-0.045955567567224	-0.160293326479479	0.112560352007236	-0.0574555948659724	0.0989863962550862	0.453895349809711	0.401030730107913	0.117558342435017	0.398661541454784	0.543100025350327	royalblue_M14	0.543100025350327
1814	1814	256	113	A_23_P119562	A_23_P119562	FALSE	NM_001928	NM_001928	1675	CFD	complement factor D (adipsin)	Hs.155597	ENST00000327726	THC2758662	ref|NM_001928|ens|ENST00000327726|gb|BC040146|gb|BC000042	chr19:814247-814306	hs|19p13.3	Homo sapiens complement factor D (adipsin) (CFD), mRNA [NM_001928]	GO:0004252(serine-type endopeptidase activity)|GO:0005576(extracellular region)|GO:0005615(extracellular space)|GO:0006508(proteolysis)|GO:0006957(complement activation, alternative pathway)|GO:0008233(peptidase activity)|GO:0031093(platelet alpha granule lumen)	GGCCTGAAGGTCAGGGTCACCCAAGCAACAAAGTCCCGAGCAATGAAGTCATCCACTCCT	NA	1814	0.00410208412009745	-0.615700883648694	-0.736106011698576	-0.355875210575463	-0.593651162029095	-0.585950648134931	-0.548763861718692	-0.0336635125793699	0.315064408956032	0.297831524414862	0.629716407984702	0.270734712432625	0.430900872728703	0.682755010992438	0.0169442582903326	0.0979496710660184	turquoise_M3	0.682755010992438
1821	1821	256	99	A_23_P3242	A_23_P3242	FALSE		BC064969	8125	ANP32A	acidic (leucine-rich) nuclear phosphoprotein 32 family, member A	Hs.458747	ENST00000409628	THC2542805	ens|ENST00000409628|gb|BC064969|thc|THC2542805|thc|THC2492389	chr15:66858153-66858094	hs|15q23	Acidic leucine-rich nuclear phosphoprotein 32 family member A (Potent heat-stable protein phosphatase 2A inhibitor I1PP2A)(Acidic nuclear phosphoprotein pp32)(Leucine-rich acidic nuclear protein)(Lanp)(Putative HLA-DR-associated protein I)(PHAPI)(Mapmodulin) [Source:UniProtKB/Swiss-Prot;Acc:P39687] [ENST00000409628]	GO:0005515(protein binding)|GO:0005634(nucleus)|GO:0005737(cytoplasm)|GO:0005783(endoplasmic reticulum)|GO:0006350(transcription)|GO:0006355(regulation of transcription, DNA-dependent)|GO:0006913(nucleocytoplasmic transport)|GO:0007242(intracellular signaling cascade)|GO:0048471(perinuclear region of cytoplasm)	TGTTTGGATATTTTTGGTCTTAAAGCAAGACTCAGTGGTGTATCTTCATTAAAAGCTTCC	NA	1821	0.194027753616534	0.571892426516109	0.615406246662762	0.512854627526378	0.522864337102698	0.125632753703941	0.243133869432605	0.172373285120807	-0.371000814716668	-0.133668408901298	-0.576242954032335	-0.354217841907566	-0.676384080724298	-0.625268290270713	-0.550239673796984	-0.519117433917876	purple_M1	0.615406246662762
1822	1822	256	97	A_23_P153050	A_23_P153050	FALSE	NM_017758	NM_017758	54890	ALKBH5	alkB, alkylation repair homolog 5 (E. coli)	Hs.462392	ENST00000399138	THC2473592	ref|NM_017758|gb|AK000315|ens|ENST00000399138|gb|AK311161	chr17:18053271-18053330	hs|17p11.2	Homo sapiens alkB, alkylation repair homolog 5 (E. coli) (ALKBH5), mRNA [NM_017758]	GO:0016020(membrane)|GO:0016021(integral to membrane)	GTGTCCTTCCAAGTCTAGCATTTGGGGTATGGAAAATTGTTGTGGTGTGTGGTAGGGTTT	NA	1822	-0.404795580645326	-0.516083696406898	-0.431608862350039	-0.539685548486894	-0.545914862407386	-0.178133481619085	-0.0251298644644462	0.299326043741083	0.565774014264955	-0.0789636806658953	0.324773870571413	0.241962997329855	0.317195439351834	0.653733361424835	0.0462403120206609	0.206257560025027	turquoise_M3	0.653733361424835
1825	1825	256	91	A_24_P258235	A_24_P258235	FALSE	NM_001004739	NM_001004739	26338	OR5L2	olfactory receptor, family 5, subfamily L, member 2	Hs.528356	ENST00000378397	THC2604332	ref|NM_001004739|ens|ENST00000378397|gb|X64990|thc|THC2604332	chr11:55351769-55351828	hs|11q11	Homo sapiens olfactory receptor, family 5, subfamily L, member 2 (OR5L2), mRNA [NM_001004739]	GO:0004872(receptor activity)|GO:0004984(olfactory receptor activity)|GO:0005886(plasma membrane)|GO:0007165(signal transduction)|GO:0007186(G-protein coupled receptor protein signaling pathway)|GO:0007608(sensory perception of smell)|GO:0016021(integral to membrane)|GO:0050896(response to stimulus)	CTCTTCTATAGATCTAATGTGATTAACCACTTCTTCTGTGATCTACCCCCTCTCCTAAGT	NA	1825	0.183874025449097	-0.388383412257111	-0.365349341491484	-0.29847090050632	-0.40542725637976	0.0567993439855832	-0.197463731655365	-0.130451214585604	0.206957797040449	0.0027289449430237	0.371479906025882	0.407477517318966	0.682837437755636	0.503323233224675	0.256402616960856	0.217205648456528	midnightblue_M13	0.682837437755636
1829	1829	256	83	A_23_P107981	A_23_P107981	FALSE	NM_004605	NM_004605	6820	SULT2B1	sulfotransferase family, cytosolic, 2B, member 1	Hs.369331	ENST00000323090	THC2649177	ref|NM_004605|ref|NM_177973|ens|ENST00000323090|ens|ENST00000201586	chr19:53787854-53791835	hs|19q13.32	Homo sapiens sulfotransferase family, cytosolic, 2B, member 1 (SULT2B1), transcript variant 1, mRNA [NM_004605]	GO:0004027(alcohol sulfotransferase activity)|GO:0005737(cytoplasm)|GO:0005829(cytosol)|GO:0006629(lipid metabolic process)|GO:0008202(steroid metabolic process)|GO:0016740(transferase activity)|GO:0050294(steroid sulfotransferase activity)	TCCTATTTATCACCTACGAGGAGTTGCAGCAGGACTTACAGGGCTCCGTGGAGCGCATCT	NA	1829	0.112925015873429	-0.300492541380523	-0.603073901749989	0.284247453253038	-0.157804627835355	-0.682273659995204	-0.831049346382578	-0.600064122597035	-0.470092408383831	0.914806419332247	0.759523126238749	0.0385519097463033	0.141308311353108	0.112690470090777	-0.0106425654174546	-0.370712671860936	green_M7	0.914806419332247
1834	1834	256	73	A_24_P332064	A_24_P332064	FALSE	XM_001724908	XM_001724908	441204	hCG_2009921	hypothetical locus LOC441204	Hs.587432		THC2527396	gb|AK056484|ref|XM_001724908|thc|THC2527396|thc|THC2546261	chr7:26405097-26405156	hs|7p15.2	Homo sapiens cDNA FLJ31922 fis, clone NT2RP7005219. [AK056484]		GGGCCAGACTCAGCCCCAGAAACCAGCCACCCTGCCGCGTCCGACTGCCAGGGATCCCTC	NA	1834	-0.0154703125959411	-0.516574620320783	-0.757633137406427	-0.359425493696477	-0.592657485708074	-0.349450093435008	-0.499334225474568	-0.188374650839217	0.0948949468598467	0.465390306541323	0.81129639310413	0.363301771418415	0.769373660756601	0.571969758763369	0.742555307064686	0.303943055285217	lightyellow_M10	0.81129639310413
1837	1837	256	67	A_23_P206920	A_23_P206920	FALSE	NM_001040114	NM_001040114	4629	MYH11	myosin, heavy chain 11, smooth muscle	Hs.460109	ENST00000396324	NP1146952	ref|NM_001040114|ref|NM_002474|gb|AY520816|ens|ENST00000396324	chr16:15716297-15705453	hs|16p13.11	Homo sapiens myosin, heavy chain 11, smooth muscle (MYH11), transcript variant SM1B, mRNA [NM_001040114]	GO:0000166(nucleotide binding)|GO:0003774(motor activity)|GO:0003779(actin binding)|GO:0005516(calmodulin binding)|GO:0005524(ATP binding)|GO:0005863(striated muscle thick filament)|GO:0006939(smooth muscle contraction)|GO:0006941(striated muscle contraction)|GO:0008307(structural constituent of muscle)|GO:0016459(myosin complex)|GO:0030241(muscle thick filament assembly)|GO:0042470(melanosome)|G…	GCGAGGTGAACGCACTCAAGAGCAAGCTCAGGCGAGGAAACGAGACCTCTTTCGTTCCTT	NA	1837	-0.29081406514077	-0.265140829347314	-0.22147730484436	-0.346593898255721	-0.351288863194852	-0.0227956351582505	0.106356562576854	0.186277930936439	0.35281729660785	-0.0741870194920742	0.17216519457683	-0.0535613942063858	0.176341044214975	0.336619996003301	0.298534339488084	0.299180764107127	cyan_M4	0.35281729660785
1841	1841	256	59	A_24_P352445	A_24_P352445	FALSE	NM_172178	NM_172178	28977	MRPL42	mitochondrial ribosomal protein L42	Hs.199579		THC2485921	ref|NM_172178|ref|NM_172177|ref|NM_014050|gb|CR749344	chr12:92419963-92420022	hs|12q22	Homo sapiens mitochondrial ribosomal protein L42 (MRPL42), nuclear gene encoding mitochondrial protein, transcript variant 3, mRNA [NM_172178]	GO:0003735(structural constituent of ribosome)|GO:0005739(mitochondrion)|GO:0005763(mitochondrial small ribosomal subunit)|GO:0005840(ribosome)|GO:0006412(translation)	TTTTTTAGTGCATCACAATGACAAAGGGGTGGTTTTCTTTCACCCAAGAATGTGCTTTCC	NA	1841	0.476021881656373	0.636328598871841	0.617782738243975	0.903475962055751	0.733398685986735	0.0847890649138149	-0.0706613330981496	-0.335376106250297	-0.798896408539039	0.22160251313959	-0.410786354086174	-0.342715902652808	-0.591731961092412	-0.840952511249859	-0.524674171048987	-0.615679680478415	blue_M2	0.903475962055751
1843	1843	256	55	A_23_P104086	A_23_P104086	FALSE	NM_014675	NM_014675	9696	CROCC	ciliary rootlet coiled-coil, rootletin	Hs.309403	ENST00000375541	THC2636831	ref|NM_014675|gb|DQ139275|gb|AB007914|ens|ENST00000375541	chr1:17169773-17169832	hs|1p36.13	Homo sapiens ciliary rootlet coiled-coil, rootletin (CROCC), mRNA [NM_014675]	GO:0005198(structural molecule activity)|GO:0005814(centriole)|GO:0007049(cell cycle)|GO:0019894(kinesin binding)|GO:0030030(cell projection organization)|GO:0035253(ciliary rootlet)|GO:0051297(centrosome organization)	AGGGCCGCCTGGACCGCACCCTCACGGGGGCTGAGCTGGAGCTGGCAGAGGCGCAGAGGC	NA	1843	-0.120663620811582	-0.632006011985227	-0.775440719816595	-0.699810024152934	-0.831009091213003	-0.266127413728629	-0.337998971662164	0.0293287930774527	0.489589791898618	0.117890054481648	0.688777513108772	0.335556660924823	0.793920850118715	0.871335310490542	0.483987347338266	0.428648869085093	turquoise_M3	0.871335310490542
1844	1844	256	53	A_23_P431268	A_23_P431268	FALSE	NM_014935	NM_014935	22874	PLEKHA6	pleckstrin homology domain containing, family A member 6	Hs.253146	ENST00000367191	THC2473003	ref|NM_014935|gb|BC010522|ens|ENST00000367191|ens|ENST00000272203	chr1:202454692-202454633	hs|1q32.1	Homo sapiens pleckstrin homology domain containing, family A member 6 (PLEKHA6), mRNA [NM_014935]		TTAGGTACTGAAGAATCCCAGTGAGTTCTGCATTTGTATCTTGCAAGTTTGTATAAACCC	NA	1844	-0.137246487271729	0.109557659677416	0.455436170424739	0.0633523340055987	0.277276787613668	0.379192697835933	0.494130680935536	0.098675185058225	0.124782411525274	-0.395367535560011	-0.439242698930378	0.102906710170118	-0.191339255743992	-0.191654445610409	-0.0721909018258087	0.181513832506297	purple_M1	0.455436170424739
1850	1850	256	41	A_23_P80643	A_23_P80643	FALSE	NM_006515	NM_006515	6419	SETMAR	SET domain and mariner transposase fusion gene	Hs.475300	ENST00000307483	THC2629338	ref|NM_006515|ref|NR_024022|gb|AK222734|ens|ENST00000307483	chr3:4331190-4331249	hs|3p26.2	Homo sapiens SET domain and mariner transposase fusion gene (SETMAR), mRNA [NM_006515]	GO:0003677(DNA binding)|GO:0004803(transposase activity)|GO:0005575(cellular_component)|GO:0005634(nucleus)|GO:0006281(DNA repair)|GO:0006313(transposition, DNA-mediated)|GO:0006974(response to DNA damage stimulus)|GO:0008168(methyltransferase activity)|GO:0008270(zinc ion binding)|GO:0016568(chromatin modification)|GO:0016740(transferase activity)|GO:0018024(histone-lysine N-methyltransferase ac…	AATGCCCGACCGCATGTTGCACAACCCACACTTCAAAAGTTGAATGAATTGGGCTATGAA	NA	1850	-0.105397664173303	-0.204445446334222	-0.266626478985981	0.0680509922626899	0.166008128438968	-0.28409220730628	-0.241672778923623	-0.275311462900099	-0.0450316828499602	0.21693612411325	0.240453664731535	0.616205740273301	0.123020575586477	0.0798687797610746	0.0270976905496775	-0.0804602167774305	darkgreen_M12	0.616205740273301
1851	1851	256	39	A_23_P90014	A_23_P90014	FALSE	NM_020171	NM_020171	56927	GPR108	G protein-coupled receptor 108	Hs.167641		THC2667573	ref|NM_020171|ref|NM_001080452|gb|AX775899|gb|BC007862	chr19:6682507-6682258	hs|19p13.3	Homo sapiens G protein-coupled receptor 108 (GPR108), transcript variant 2, mRNA [NM_020171]	GO:0016020(membrane)|GO:0016021(integral to membrane)	CTGTTCCGGCATTACTATGTCATGGTCATCTGCTACGTCTACTTCACCCGCATCATCGCC	NA	1851	0.0507927489245899	0.0308475880867307	0.17423797924155	0.333058521324672	0.310854381721948	-0.255702862222117	0.0113348358121055	-0.00221508715960931	-0.2535579752218	0.107392460622166	-0.201562396289213	-0.0550924809932744	-0.575743980201876	-0.303999598068369	-0.536866131602722	-0.527430026688262	blue_M2	0.333058521324672
1856	1856	256	29	A_23_P416705	A_23_P416705	FALSE	NM_147129	NM_147129	259173	ALS2CL	ALS2 C-terminal like	Hs.517937		NP1163147	ref|NM_147129|ref|NM_182775|gb|BC109233|gb|AB107015	chr3:46687998-46687516	hs|3p21.31	Homo sapiens ALS2 C-terminal like (ALS2CL), transcript variant 1, mRNA [NM_147129]	GO:0005096(GTPase activator activity)|GO:0005737(cytoplasm)|GO:0007032(endosome organization)|GO:0008104(protein localization)|GO:0016023(cytoplasmic membrane-bounded vesicle)|GO:0017137(Rab GTPase binding)|GO:0042802(identical protein binding)	TGCTCACAGCCCTGGAGTCCTGTTACGAGCACATCCAGAAAGAAGACATGAGGCTGCACC	NA	1856	-0.0467721291878478	-0.549131859860133	-0.691981170608169	-0.312494684993478	-0.638511785296669	-0.458595631706377	-0.466849974844521	-0.145043867256953	0.0954876602254039	0.511722364779711	0.748100144679588	0.0736848317398426	0.429070950413763	0.573858543718695	0.30322898178553	0.0558530216218831	lightyellow_M10	0.748100144679588
1859	1859	256	23	A_23_P402604	A_23_P402604	FALSE	NM_012393	NM_012393	5198	PFAS	phosphoribosylformylglycinamidine synthase	Hs.573976	ENST00000314666	THC2462821	ref|NM_012393|ens|ENST00000314666|gb|AB002359|gb|BC167158	chr17:8114432-8114491	hs|17p13.1	Homo sapiens phosphoribosylformylglycinamidine synthase (PFAS), mRNA [NM_012393]	GO:0000166(nucleotide binding)|GO:0004642(phosphoribosylformylglycinamidine synthase activity)|GO:0005515(protein binding)|GO:0005524(ATP binding)|GO:0005737(cytoplasm)|GO:0005829(cytosol)|GO:0006164(purine nucleotide biosynthetic process)|GO:0006189('de novo' IMP biosynthetic process)|GO:0006541(glutamine metabolic process)|GO:0016874(ligase activity)	AGGCATTTGGTATGTATCTGAATTAATTCTCACTAAAATTCAGCAAAGGACTTGATAGCC	NA	1859	0.29515630065417	0.312484310868504	0.280051525750498	0.476342141058093	0.550559547834618	-0.178766347604653	-0.128456499206754	-0.255390494630866	-0.423622748248511	0.111156540374803	-0.230071364452341	-0.075029763083737	-0.314215073811532	-0.425289696988403	-0.459370530789769	-0.459118475762064	blue_M2	0.476342141058093
1860	1860	256	21	A_23_P69868	A_23_P69868	FALSE	NM_022978	NM_022978	728492	SERF1B	small EDRK-rich factor 1B (centromeric)	Hs.658079	ENST00000354833	THC2644504	ref|NM_022978|ref|NM_021967|ens|ENST00000354833|ens|ENST00000380750	chr5:69374401-69374460	hs|5q13.2	Homo sapiens small EDRK-rich factor 1B (centromeric) (SERF1B), mRNA [NM_022978]	GO:0003674(molecular_function)|GO:0005575(cellular_component)|GO:0007399(nervous system development)	AGCCTGGTTACAGTTTCTACTGTTCTCTGCAAGTAAATAGGCCCAGAAAGGTATAAGAGA	NA	1860	0.594645771779743	0.488743823496135	0.424718760673163	0.862319465121209	0.65034591059456	0.000637784589797321	-0.239144305451735	-0.482153174471387	-0.839586117579155	0.304684283609739	-0.26880865204159	-0.2769312558713	-0.452887798077499	-0.748155967025364	-0.450616531041914	-0.616514530884828	blue_M2	0.862319465121209
1866	1866	256	9	A_23_P85800	A_23_P85800	FALSE	NM_001803	NM_001803	1043	CD52	CD52 molecule	Hs.276770	ENST00000374213	THC2462243	ref|NM_001803|ens|ENST00000374213|gb|A23013|gb|X62466	chr1:26519472-26519531	hs|1p36.11	Homo sapiens CD52 molecule (CD52), mRNA [NM_001803]	GO:0005624(membrane fraction)|GO:0005886(plasma membrane)|GO:0005887(integral to plasma membrane)|GO:0007204(elevation of cytosolic calcium ion concentration)|GO:0031225(anchored to membrane)|GO:0045730(respiratory burst)	TGCCAGACATCACCAGGTTGTAGAAGTTGACAGGCAGTGCCATGGGGGCAACAGCCAAAA	NA	1866	-0.195419989500484	-0.0280912714774427	0.0902246768541555	-0.21273836043092	-0.196229067624006	0.29012351340923	0.298984391048802	0.712292255724787	0.282742303531235	-0.272059422250892	-0.161761138934832	-0.119184242157169	-0.114698868731132	0.0676864163857121	0.100739966614392	0.081347527241307	black_M6	0.712292255724787
1876	1876	255	160	A_23_P391607	A_23_P391607	FALSE	NM_152285	NM_152285	92714	ARRDC1	arrestin domain containing 1	Hs.12999	ENST00000371421	NP1209419	ref|NM_152285|ens|ENST00000371421|ens|ENST00000405007|gb|AK308376	chr9:139629212-139629271	hs|9q34.3	Homo sapiens arrestin domain containing 1 (ARRDC1), mRNA [NM_152285]		AGTGCCCACTACCAGCACCTTGATTCTTCCTCCAGAGTACAGTTCTTGGGGCTACCCCTA	NA	1876	-0.280656287068034	-0.199323736369381	-0.339244892422414	-0.457448453065857	-0.472770375089636	-0.0618120809881474	0.0448846137840301	0.404848580071241	0.485720948677073	-0.0480074868406027	0.285855987533329	0.029869675833928	0.239621118281334	0.494437740336371	0.0769245212952042	0.0353965243921677	turquoise_M3	0.494437740336371
1878	1878	255	156	A_23_P41227	A_23_P41227	FALSE	NM_001627	NM_001627	214	ALCAM	activated leukocyte cell adhesion molecule	Hs.591293	ENST00000306107	THC2511276	ref|NM_001627|gb|AK127617|gb|AL833702|ens|ENST00000306107	chr3:106754075-106773400	hs|3q13.11	Homo sapiens activated leukocyte cell adhesion molecule (ALCAM), mRNA [NM_001627]	GO:0005102(receptor binding)|GO:0005515(protein binding)|GO:0007155(cell adhesion)|GO:0007165(signal transduction)|GO:0008045(motor axon guidance)|GO:0009897(external side of plasma membrane)|GO:0016020(membrane)|GO:0016021(integral to membrane)|GO:0030424(axon)|GO:0043025(cell soma)	CCTTGTTGCTGGTGTCGTCTACTGGCTGTACATGAAGAAGTCAAAGACTGCATCAAAACA	NA	1878	-0.0037936777314116	0.394658068565878	0.5127774376615	-0.0278127930463079	0.165371994391714	0.411075882122675	0.489035177413871	0.374924495101892	0.197544451090887	-0.578848681608687	-0.581525155313358	-0.265425094933723	-0.259780542074337	-0.210709850910172	-0.161960805211202	0.182240248994595	purple_M1	0.5127774376615
1880	1880	255	152	A_23_P13359	A_23_P13359	FALSE	NM_006362	NM_006362	10482	NXF1	nuclear RNA export factor 1	Hs.523739	ENST00000294172	THC2550442	ref|NM_006362|ref|NM_001081491|ens|ENST00000294172|gb|AK307998	chr11:62319007-62318454	hs|11q12.3	Homo sapiens nuclear RNA export factor 1 (NXF1), transcript variant 1, mRNA [NM_006362]	GO:0000166(nucleotide binding)|GO:0003729(mRNA binding)|GO:0005487(nucleocytoplasmic transporter activity)|GO:0005515(protein binding)|GO:0005622(intracellular)|GO:0005634(nucleus)|GO:0005643(nuclear pore)|GO:0005737(cytoplasm)|GO:0006405(RNA export from nucleus)|GO:0006810(transport)|GO:0016973(poly(A)+ mRNA export from nucleus)|GO:0042405(nuclear inclusion body)|GO:0044419(interspecies interact…	TTGCTGTTCCTGCTAGCAATTCAGGGCTATGTATTGTAAATGATGAGCTATTTGTGCGGA	NA	1880	-0.00737839299682273	-0.0876551912417476	0.00727309537487454	0.25207652127458	0.321943812260525	-0.209579254688023	-0.150473329111201	-0.0617724334748289	-0.163573719138536	0.0762940105944096	-0.0943500219420831	0.253909346623804	-0.251877065254352	-0.214685444399147	-0.1732949249188	-0.0990816792611179	blue_M2	0.25207652127458
1888	1888	255	136	A_32_P138557	A_32_P138557	FALSE		AK055742	100131998	LOC100131998	hypothetical protein LOC100131998	Hs.709576		THC2494466	gb|AK055742|gb|BC050479|gb|BC062372|thc|THC2494466	chr16:22338617-22338558	hs|16p12.1	Homo sapiens cDNA FLJ31180 fis, clone KIDNE2000266. [AK055742]		ATGCTGAGGCTTTTCTGTCTGAAATGCTGAATAGACTCTAGCACACGCAAAACAGCCCAC	NA	1888	-0.5551755993174	-0.674846043315433	-0.391580226921601	-0.782386632814183	-0.578310696207823	0.124781714326852	0.261742090312938	0.395601058770005	0.786604808485803	-0.343298951745424	0.19598582469357	0.374823461741309	0.401362722112893	0.690048836517711	0.450991015264513	0.6837678872454	cyan_M4	0.786604808485803
1900	1900	255	112	A_23_P45396	A_23_P45396	FALSE	NM_004493	NM_004493	3028	HSD17B10	hydroxysteroid (17-beta) dehydrogenase 10	Hs.171280	ENST00000375304	THC2660987	ref|NM_004493|ref|NM_001037811|ens|ENST00000375304|ens|ENST00000375298	chrX:53475165-53475106	hs|Xp11.22	Homo sapiens hydroxysteroid (17-beta) dehydrogenase 10 (HSD17B10), nuclear gene encoding mitochondrial protein, transcript variant 1, mRNA [NM_004493]	GO:0003857(3-hydroxyacyl-CoA dehydrogenase activity)|GO:0005488(binding)|GO:0005515(protein binding)|GO:0005737(cytoplasm)|GO:0005739(mitochondrion)|GO:0005743(mitochondrial inner membrane)|GO:0005783(endoplasmic reticulum)|GO:0005886(plasma membrane)|GO:0006629(lipid metabolic process)|GO:0008152(metabolic process)|GO:0008709(7-alpha-hydroxysteroid dehydrogenase activity)|GO:0016491(oxidoreducta…	ATGCTCACCTCGTACAGGCCATCATCGAGAACCCATTCCTCAATGGAGAGGTCATCCGGC	NA	1900	-0.191353093843985	0.083695393890523	-0.118648207461919	0.176600681737811	0.00166988671709357	-0.319822361568668	-0.16030431285362	-0.178980221095726	-0.217923967645726	0.41656959945986	0.207994657488498	-0.333606286487136	-0.389736756364829	-0.116433750524515	-0.247163668476108	-0.418306920824465	green_M7	0.41656959945986
1904	1904	255	104	A_23_P108922	A_23_P108922	FALSE		AK001650	55233	MOBKL1B	MOB1, Mps One Binder kinase activator-like 1B (yeast)	Hs.196437	ENST00000409969	THC2468495	ens|ENST00000409969|gb|AK001650|thc|THC2468495	chr2:74235752-74235693	hs|2p13.1	Mps one binder kinase activator-like 1B (Mob1 homolog 1B)(Mob1 alpha)(Mob1A)(Protein Mob4B) [Source:UniProtKB/Swiss-Prot;Acc:Q9H8S9] [ENST00000409969]	GO:0005515(protein binding)|GO:0008270(zinc ion binding)|GO:0046872(metal ion binding)	TTCAGAGCTGTGATTTTTGCAAAGTATTTTACCAACCTCCTCGATGGCTTTGATAAAGGT	NA	1904	-0.00100541704202709	0.364239149930216	0.429531850054481	0.228917826536429	0.407472141706659	0.332087847346011	0.314324334068006	0.276775213795571	-0.0999084982674632	-0.202641581433984	-0.428165812542619	-0.0404506246193717	-0.379768287772839	-0.406784860763609	-0.258344614742067	-0.135418639726965	purple_M1	0.429531850054481
1906	1906	255	100	A_32_P147678	A_32_P147678	FALSE		AK123430	4293	MAP3K9	mitogen-activated protein kinase kinase kinase 9	Hs.445496		THC2530466	gb|AK123430|thc|THC2530466|thc|THC2564071|thc|THC2543720	chr14:70259294-70259235	hs|14q24.2	Homo sapiens cDNA FLJ41436 fis, clone BRHIP2007741. [AK123430]	GO:0000166(nucleotide binding)|GO:0004674(protein serine/threonine kinase activity)|GO:0004706(JUN kinase kinase kinase activity)|GO:0004708(MAP kinase kinase activity)|GO:0004713(protein tyrosine kinase activity)|GO:0005524(ATP binding)|GO:0005575(cellular_component)|GO:0007257(activation of JUN kinase activity)|GO:0016740(transferase activity)|GO:0042803(protein homodimerization activity)|GO:00…	TGTCTTGTTCATGTGTCCTGACCCCGTGTCCTTGAATTCCCACTTTGCTTTGGGATTTAA	NA	1906	0.125443848675147	-0.241044851395011	-0.590502882233302	0.27266542656672	-0.113615556729489	-0.612583441364259	-0.781001261572555	-0.617118088463717	-0.458894761133998	0.911446763868851	0.794623551623794	0.232003342359609	0.285460667663864	0.124864848150232	0.112722398198699	-0.309195777764821	green_M7	0.911446763868851
1915	1915	255	82	A_23_P401568	A_23_P401568	FALSE	NM_005911	NM_005911	4144	MAT2A	methionine adenosyltransferase II, alpha	Hs.516157	ENST00000306434	THC2465708	ref|NM_005911|ens|ENST00000306434|gb|BC001686|gb|BC001854	chr2:85625440-85625499	hs|2p11.2	Homo sapiens methionine adenosyltransferase II, alpha (MAT2A), mRNA [NM_005911]	GO:0000166(nucleotide binding)|GO:0000287(magnesium ion binding)|GO:0004478(methionine adenosyltransferase activity)|GO:0005524(ATP binding)|GO:0006556(S-adenosylmethionine biosynthetic process)|GO:0006730(one-carbon compound metabolic process)|GO:0007623(circadian rhythm)|GO:0009416(response to light stimulus)|GO:0009725(response to hormone stimulus)|GO:0016740(transferase activity)|GO:0030955(p…	AGAGAGCAGTGCTTTTGGCGGGGAGGAGGAAATCCCTTCATACTTGAACGTTTTCTAATT	NA	1915	0.0734701376554249	0.527144848005297	0.403175682695741	0.70708629663335	0.755649180872353	-0.211511904207483	-0.0765008292189266	-0.197721468691667	-0.624123025617923	0.304971776766417	-0.270516508390612	-0.113394756466253	-0.619344599473113	-0.735334976372221	-0.432661480305433	-0.616744973852049	blue_M2	0.70708629663335
1925	1925	255	62	A_23_P163647	A_23_P163647	FALSE	NM_001919	NM_001919	1632	DCI	dodecenoyl-Coenzyme A delta isomerase (3,2 trans-enoyl-Coenzyme A isomerase)	Hs.403436	ENST00000301729	THC2464894	ref|NM_001919|gb|BC002746|gb|BC000762|ens|ENST00000301729	chr16:2229998-2229939	hs|16p13.3	Homo sapiens dodecenoyl-Coenzyme A delta isomerase (3,2 trans-enoyl-Coenzyme A isomerase) (DCI), nuclear gene encoding mitochondrial protein, mRNA [NM_001919]	GO:0004165(dodecenoyl-CoA delta-isomerase activity)|GO:0005739(mitochondrion)|GO:0005743(mitochondrial inner membrane)|GO:0005759(mitochondrial matrix)|GO:0006629(lipid metabolic process)|GO:0006631(fatty acid metabolic process)|GO:0006635(fatty acid beta-oxidation)|GO:0008152(metabolic process)|GO:0016853(isomerase activity)	AAAGAAGAAAAAGGCTAACGATTGGGCTGCCACAGGCTTACGGCCACACGTGCCCCTGTG	NA	1925	-0.405575977690494	0.0288454589083006	0.174136007571127	-0.523915161921617	-0.0981302860289517	0.296523896521089	0.559890048109451	0.398192262474145	0.673557285631652	-0.699184396400395	-0.365285605889896	0.0694412738241712	0.0286649578951134	0.256199137669939	-0.00565508797919265	0.427282912910263	cyan_M4	0.673557285631652
1931	1931	255	50	A_24_P35228	A_24_P35228	FALSE	NM_024915	NM_024915	79977	GRHL2	grainyhead-like 2 (Drosophila)	Hs.661088	ENST00000251808	THC2474454	ref|NM_024915|ens|ENST00000251808|ens|ENST00000395928|gb|AK023844	chr8:102750748-102750807	hs|8q22.3	Homo sapiens grainyhead-like 2 (Drosophila) (GRHL2), mRNA [NM_024915]	GO:0003677(DNA binding)|GO:0005634(nucleus)|GO:0005737(cytoplasm)|GO:0006350(transcription)|GO:0006355(regulation of transcription, DNA-dependent)	TGTTTAGAAGTTCGGACCAACAGAAAAATGCAGTCAGATGTCATCTTGGAATTGGTTTCT	NA	1931	0.188734453069121	0.426350277584972	0.246744670447219	0.325736546564515	0.384127432712079	-0.234302850075789	0.0354289986620981	-0.312346041120105	-0.330206001943493	0.121066892912443	-0.209906832569228	-0.339715849655071	-0.381075354080153	-0.392840368945683	-0.261110363051126	-0.330597616223447	greenyellow_M5	0.426350277584972
1935	1935	255	42	A_24_P170295	A_24_P170295	FALSE	NM_007355	NM_007355	3326	HSP90AB1	heat shock protein 90kDa alpha (cytosolic), class B member 1	Hs.509736	ENST00000371556	NP1202704	ref|NM_007355|gb|AF275719|gb|BC012807|ens|ENST00000371556	chr6:44325427-44325486	hs|6p21.1	Homo sapiens heat shock protein 90kDa alpha (cytosolic), class B member 1 (HSP90AB1), mRNA [NM_007355]	GO:0000166(nucleotide binding)|GO:0001890(placenta development)|GO:0005524(ATP binding)|GO:0005575(cellular_component)|GO:0005737(cytoplasm)|GO:0005739(mitochondrion)|GO:0006457(protein folding)|GO:0006986(response to unfolded protein)|GO:0030235(nitric-oxide synthase regulator activity)|GO:0030911(TPR domain binding)|GO:0042470(melanosome)|GO:0045429(positive regulation of nitric oxide biosynthe…	TTGGCTTTTATTCTGCCTACTTGGTGGCAGAGAAAGTGGTTGTGATCACAAAGCACAACG	NA	1935	0.387388244726951	0.380912722186797	0.245170430895848	0.438129802161641	0.174251365921419	0.0917110040612712	-0.131375624512052	-0.168559313646035	-0.411664499349746	0.158306157191437	-0.171917418996596	-0.466748599811125	-0.314484546201953	-0.401447636762651	-0.197704169074603	-0.140906875708335	blue_M2	0.438129802161641
1941	1941	255	30	A_24_P212021	A_24_P212021	FALSE	NM_000851	NM_000851	2949	GSTM5	glutathione S-transferase mu 5	Hs.75652	ENST00000369812	THC2516181	ref|NM_000851|ens|ENST00000369812|ens|ENST00000256593|gb|AK315260	chr1:110057893-110059137	hs|1p13.3	Homo sapiens glutathione S-transferase mu 5 (GSTM5), mRNA [NM_000851]	GO:0004364(glutathione transferase activity)|GO:0005737(cytoplasm)|GO:0008152(metabolic process)|GO:0016740(transferase activity)	ATGACCCAGATTTTGAGAAACTGAAGCCAAAATACTTGGAGGAACTCCCTGAAAAGCTAA	NA	1941	-0.280561453706324	0.26586103555111	0.154118166867113	-0.262009000788266	-0.0323573270272803	0.0887315486116785	0.219445538121802	0.409902836798975	0.309627273761571	-0.339423524218458	-0.201292693973952	-0.142994866560894	0.106242303602281	0.10557260242441	0.00142915116048767	0.0566548176808467	purple_M1	0.154118166867113
1948	1948	255	16	A_23_P10873	A_23_P10873	FALSE	NM_003263	NM_003263	7096	TLR1	toll-like receptor 1	Hs.654532	ENST00000308979	THC2471445	ref|NM_003263|ens|ENST00000308979|gb|AK292982|gb|BC109093	chr4:38474467-38474408	hs|4p14	Homo sapiens toll-like receptor 1 (TLR1), mRNA [NM_003263]	GO:0004888(transmembrane receptor activity)|GO:0005515(protein binding)|GO:0005886(plasma membrane)|GO:0005887(integral to plasma membrane)|GO:0006954(inflammatory response)|GO:0007165(signal transduction)|GO:0031410(cytoplasmic vesicle)|GO:0042116(macrophage activation)|GO:0042535(positive regulation of tumor necrosis factor biosynthetic process)|GO:0045087(innate immune response)|GO:0045410(pos…	ATATTCCTCCTGTTGATATTGCTGCTTTTGGAAGTTCCAACAATGACTTTATTTTGCATC	NA	1948	-0.0197565789863063	0.549744471882097	0.576062522903219	0.320600169921655	0.434724124644894	0.367473047872795	0.314186140820621	0.288976070092232	-0.189621426761619	-0.260852381955639	-0.549590603310292	-0.197976288682617	-0.425503007460132	-0.481087697377896	-0.312764829485211	-0.238683440543544	purple_M1	0.576062522903219
1951	1951	255	10	A_23_P157495	A_23_P157495	FALSE	NM_005605	NM_005605	5533	PPP3CC	protein phosphatase 3 (formerly 2B), catalytic subunit, gamma isoform	Hs.655661	ENST00000240139	THC2482040	ref|NM_005605|gb|S46622|ens|ENST00000240139|ens|ENST00000397775	chr8:22454511-22454570	hs|8p21.3	Homo sapiens protein phosphatase 3 (formerly 2B), catalytic subunit, gamma isoform (PPP3CC), mRNA [NM_005605]	GO:0004721(phosphoprotein phosphatase activity)|GO:0005506(iron ion binding)|GO:0005516(calmodulin binding)|GO:0005829(cytosol)|GO:0008270(zinc ion binding)|GO:0008633(activation of pro-apoptotic gene products)|GO:0016787(hydrolase activity)|GO:0046872(metal ion binding)	TGTCAACACATTTGTGAAGTCTTGTGCTATAAAGGGGAACTTCCCCTAATAAAAGGGCCT	NA	1951	-0.0271046485707717	-0.199628599941316	-0.326090127576209	-0.0510675004062248	-0.0657293511270027	-0.32640911249292	-0.280345031931779	0.121010612821208	0.114164926921455	0.121810707036922	0.196039440166973	0.167920150658225	-0.0746303407700584	0.157722530443724	-0.204074941620174	-0.145478815250021	cyan_M4	0.114164926921455
1953	1953	255	6	A_23_P160631	A_23_P160631	FALSE	NM_005998	NM_005998	7203	CCT3	chaperonin containing TCP1, subunit 3 (gamma)	Hs.491494		THC2555909	ref|NM_005998|ref|NM_001008883|ref|NM_001008800|gb|AK126400	chr1:154547061-154547002	hs|1q22	Homo sapiens chaperonin containing TCP1, subunit 3 (gamma) (CCT3), transcript variant 1, mRNA [NM_005998]	GO:0000166(nucleotide binding)|GO:0005524(ATP binding)|GO:0005634(nucleus)|GO:0005737(cytoplasm)|GO:0005856(cytoskeleton)|GO:0005886(plasma membrane)|GO:0006457(protein folding)|GO:0051082(unfolded protein binding)	GTGAGACGGGTACTTTGGTGGACATGAAGGAACTGGGCATATGGGAGCCATTGGCTGTGA	NA	1953	0.269490584830071	0.570968030563424	0.410885357000337	0.550297049535154	0.395428017543187	-0.109621246414695	0.0263548635597963	0.00563467510504711	-0.477300477018129	0.139841536156522	-0.334885341978657	-0.662688286871047	-0.694901442446442	-0.569231367408854	-0.558604708040442	-0.724873145546911	blue_M2	0.550297049535154
[truncated: 12,101 more rows]
