# Supplementary material for: FNDC3B and BPGM Are Involved in Human Papillomavirus-Mediated Carcinogenesis of Cervical Cancer
Source: Front Oncol. 2021 Dec 16;11:783868. doi: 10.3389/fonc.2021.783868 (PMC8716600; doi:10.3389/fonc.2021.783868)
Supplement: Supplementary file 1 [file Presentation_1.zip › Supporting Table S2-hub gene in M1.xlsx]

## Sheet: purple_M1.hub
ProbeName	purple_M1_MM	GeneSignificance	COL	ROW	NAME	SPOT_ID	CONTROL_TYPE	REFSEQ	GB_ACC	GENE	GENE_SYMBOL	GENE_NAME	UNIGENE_ID	ENSEMBL_ID	TIGR_ID	ACCESSION_STRING	CHROMOSOMAL_LOCATION	CYTOBAND	DESCRIPTION	GO_ID	SEQUENCE	SPOT_ID.1	ORDER
6072	0.848333	0.831005	231	97	A_24_P248251	A_24_P248251	FALSE	NM_139048	NM_139048	6596	HLTF	helicase-like transcription factor	Hs.3068	ENST00000392912	THC2766428	ref|NM_139048|ref|NM_003071|gb|BC044659|ens|ENST00000392912	chr3:150276400-150274809	hs|3q24	Homo sapiens helicase-like transcription factor (HLTF), transcript variant 2, mRNA [NM_139048]	GO:0000166(nucleotide binding)|GO:0003677(DNA binding)|GO:0003702(RNA polymerase II transcription factor activity)|GO:0004386(helicase activity)|GO:0005515(protein binding)|GO:0005524(ATP binding)|GO:0005634(nucleus)|GO:0006350(transcription)|GO:0006357(regulation of transcription from RNA polymerase II promoter)|GO:0008270(zinc ion binding)|GO:0016563(transcription activator activity)|GO:0016568…	CTTTGGCCTATATCATGGACAACAAATTGGCACAAATTGAAGGGGTAGTTCCTTTTGGTG	NA	6072
8432	0.868544	0.816533	217	137	A_23_P35219	A_23_P35219	FALSE	NM_002497	NM_002497	4751	NEK2	NIMA (never in mitosis gene a)-related kinase 2	Hs.153704	ENST00000366999	THC2613265	ref|NM_002497|ens|ENST00000366999|gb|BT019729|gb|AK303092	chr1:209903543-209903484	hs|1q32.3	Homo sapiens NIMA (never in mitosis gene a)-related kinase 2 (NEK2), mRNA [NM_002497]	GO:0000166(nucleotide binding)|GO:0000287(magnesium ion binding)|GO:0004674(protein serine/threonine kinase activity)|GO:0005515(protein binding)|GO:0005524(ATP binding)|GO:0005634(nucleus)|GO:0005737(cytoplasm)|GO:0005813(centrosome)|GO:0005829(cytosol)|GO:0006468(protein amino acid phosphorylation)|GO:0007049(cell cycle)|GO:0007088(regulation of mitosis)|GO:0007126(meiosis)|GO:0016740(transfera…	AGGAGTGAGAATTCTGAGAGTCAGCTCACATCTAAGTCCAAGTGCAAGGACCTGAAGAAA	NA	8432
27397	0.831441	0.800612	105	118	A_23_P74349	A_23_P74349	FALSE	NM_145697	NM_145697	83540	NUF2	NUF2, NDC80 kinetochore complex component, homolog (S. cerevisiae)	Hs.651950	ENST00000271452	THC2603234	ref|NM_145697|ref|NM_031423|ens|ENST00000271452|ens|ENST00000367900	chr1:161591768-161591827	hs|1q23.3	Homo sapiens NUF2, NDC80 kinetochore complex component, homolog (S. cerevisiae) (NUF2), transcript variant 1, mRNA [NM_145697]	GO:0000775(chromosome, centromeric region)|GO:0000777(condensed chromosome kinetochore)|GO:0003674(molecular_function)|GO:0005515(protein binding)|GO:0005634(nucleus)|GO:0007049(cell cycle)|GO:0007059(chromosome segregation)|GO:0007067(mitosis)|GO:0051301(cell division)	AAACTGCTTTGGAGAAATACCACGACGGTATTGAAAAGGCAGCAGAGGACTCCTATGCTA	NA	27397
33687	0.820796	0.777531	68	118	A_23_P97157	A_23_P97157	FALSE	NM_018085	NM_018085	55705	IPO9	importin 9	Hs.596014	ENST00000361565	THC2530305	ref|NM_018085|gb|AK001264|ens|ENST00000361565|gb|AF410465	chr1:200110680-200110954	hs|1q32.1	Homo sapiens importin 9 (IPO9), mRNA [NM_018085]	GO:0000059(protein import into nucleus, docking)|GO:0005634(nucleus)|GO:0005643(nuclear pore)|GO:0005737(cytoplasm)|GO:0006886(intracellular protein transport)|GO:0008536(Ran GTPase binding)|GO:0008565(protein transporter activity)|GO:0042393(histone binding)	TAAATATGAGGAGGATTACTACGAGGATGATGAGGAAGATGACCCTGATGCCCTGAAGGA	NA	33687
8117	0.82999	0.774235	219	87	A_24_P183094	A_24_P183094	FALSE	NM_024524	NM_024524	79572	ATP13A3	ATPase type 13A3	Hs.529609	ENST00000256031	THC2603435	ref|NM_024524|ens|ENST00000256031|gb|Z24724|gb|AJ306929	chr3:195604832-195604773	hs|3q29	Homo sapiens ATPase type 13A3 (ATP13A3), mRNA [NM_024524]	GO:0000166(nucleotide binding)|GO:0000287(magnesium ion binding)|GO:0005524(ATP binding)|GO:0006754(ATP biosynthetic process)|GO:0006812(cation transport)|GO:0008152(metabolic process)|GO:0015662(ATPase activity, coupled to transmembrane movement of ions, phosphorylative mechanism)|GO:0016020(membrane)|GO:0016021(integral to membrane)|GO:0016787(hydrolase activity)|GO:0016820(hydrolase activity, …	AAATTGTATTGCTGCTCAAGAATGGTACCCTCTTGTCAAAAAGGCATACATTCATAATTG	NA	8117
281	0.83715	0.765092	265	119	A_23_P7033	A_23_P7033	FALSE	NM_022149	NM_022149	64110	MAGEF1	melanoma antigen family F, 1	Hs.306123		THC2468301	ref|NM_022149|gb|CR592482|gb|CR601957|gb|CR623566	chr3:185911095-185911036	hs|3q27.1	Homo sapiens melanoma antigen family F, 1 (MAGEF1), mRNA [NM_022149]		TGCAACATTGGAAGGAAGGCTGTACTTTGATGGTTTGAAGGAACTCAGCAGTATGATGAT	NA	281
27850	0.820219	0.764758	103	61	A_23_P19455	A_23_P19455	FALSE	NM_014641	NM_014641	9656	MDC1	mediator of DNA damage checkpoint 1	Hs.653495	ENST00000376406	THC2461591	ref|NM_014641|ens|ENST00000376406|ens|ENST00000376405|ens|ENST00000383387	chr6:30775771-30775712	hs|6p21.33	Homo sapiens mediator of DNA damage checkpoint 1 (MDC1), mRNA [NM_014641]	GO:0005515(protein binding)|GO:0005622(intracellular)|GO:0005634(nucleus)|GO:0005654(nucleoplasm)|GO:0005856(cytoskeleton)|GO:0005925(focal adhesion)|GO:0006281(DNA repair)|GO:0006974(response to DNA damage stimulus)|GO:0007049(cell cycle)	GAACTTGAAGGGATGCTTGGAGTGAGTAGATTTGAGGGTCCAGTTATGGAGTGCTACTAA	NA	27850
5331	0.819772	0.750818	235	50	A_23_P109034	A_23_P109034	FALSE	NM_002999	NM_002999	6385	SDC4	syndecan 4	Hs.632267	ENST00000372733	THC2778099	ref|NM_002999|ens|ENST00000372733|gb|D13292|gb|X67016	chr20:43388051-43387992	hs|20q13.12	Homo sapiens syndecan 4 (SDC4), mRNA [NM_002999]	GO:0003674(molecular_function)|GO:0005794(Golgi apparatus)|GO:0005886(plasma membrane)|GO:0005887(integral to plasma membrane)|GO:0008092(cytoskeletal protein binding)|GO:0008150(biological_process)|GO:0009986(cell surface)|GO:0070053(thrombospondin receptor activity)	CCTGGTGCCTTCTGATGGGGCTGGAATAGTTGAGGTGGATGGTTCTACCCTTTCTGCCTT	NA	5331
22459	0.811149	0.744533	134	134	A_23_P39574	A_23_P39574	FALSE	NM_001080539	NM_001080539	284992	CCDC150	coiled-coil domain containing 150	Hs.132519	ENST00000272832	NP1158507	ref|NM_001080539|gb|AL834537|ens|ENST00000272832|ens|ENST00000409270	chr2:197305636-197305695	hs|2q33.1	Homo sapiens coiled-coil domain containing 150 (CCDC150), mRNA [NM_001080539]		TTGATGTGGGCTGAAGATTTTGGACCTGAGTTTATCACTTTATGAACTCTTATATCAGTA	NA	22459
5318	0.801436	0.73901	235	76	A_23_P159390	A_23_P159390	FALSE	NM_007027	NM_007027	11073	TOPBP1	topoisomerase (DNA) II binding protein 1	Hs.53454	ENST00000260810	THC2466433	ref|NM_007027|gb|D87448|ens|ENST00000260810|gb|BC126209	chr3:134812656-134812597	hs|3q22.1	Homo sapiens topoisomerase (DNA) II binding protein 1 (TOPBP1), mRNA [NM_007027]	GO:0000794(condensed nuclear chromosome)|GO:0003677(DNA binding)|GO:0005622(intracellular)|GO:0005634(nucleus)|GO:0006281(DNA repair)|GO:0006974(response to DNA damage stimulus)|GO:0008022(protein C-terminus binding)|GO:0010212(response to ionizing radiation)|GO:0016605(PML body)	GAAGTAGTTCCATACTTGATGTTCTGACTGGAATCAATGTACAGCAACGAAGACTAGCAC	NA	5318
12295	0.804399	0.736593	194	62	A_23_P88630	A_23_P88630	FALSE	NM_000057	NM_000057	641	BLM	Bloom syndrome	Hs.716515	ENST00000355112	THC2603060	ref|NM_000057|ens|ENST00000355112|gb|BC143280|gb|BC143288	chr15:89155804-89155863	hs|15q26.1	Homo sapiens Bloom syndrome (BLM), mRNA [NM_000057]	GO:0000079(regulation of cyclin-dependent protein kinase activity)|GO:0000085(G2 phase of mitotic cell cycle)|GO:0000166(nucleotide binding)|GO:0000405(bubble DNA binding)|GO:0000723(telomere maintenance)|GO:0000724(double-strand break repair via homologous recombination)|GO:0000739(DNA strand annealing activity)|GO:0000781(chromosome, telomeric region)|GO:0000800(lateral element)|GO:0002039(p53 …	TATGCATTCTCATAACAACCGAATCTCAATGTACATAGACCCTCTTTCTTGTTTGTCAGC	NA	12295
22539	0.826368	0.734032	134	143	A_24_P297539	A_24_P297539	FALSE	NM_181803	NM_181803	11065	UBE2C	ubiquitin-conjugating enzyme E2C	Hs.93002		THC2609525	ref|NM_181803|ref|NM_181799|ref|NM_007019|ref|NM_181800	chr20:43878932-43878991	hs|20q13.12	Homo sapiens ubiquitin-conjugating enzyme E2C (UBE2C), transcript variant 6, mRNA [NM_181803]	GO:0004842(ubiquitin-protein ligase activity)|GO:0005524(ATP binding)|GO:0005654(nucleoplasm)|GO:0005829(cytosol)|GO:0006511(ubiquitin-dependent protein catabolic process)|GO:0007049(cell cycle)|GO:0007051(spindle organization)|GO:0007067(mitosis)|GO:0008054(cyclin catabolic process)|GO:0016567(protein ubiquitination)|GO:0016874(ligase activity)|GO:0031145(anaphase-promoting complex-dependent pro…	TTGTCTTTTAAATTAAGCCTCGGTTGAGCCCTTGTATATTAAATAAATGCATTTTTGTCC	NA	22539
23428	0.84446	0.733651	129	65	A_24_P680947	A_24_P680947	FALSE		BC048263	146909	KIF18B	kinesin family member 18B	Hs.135094		THC2519127	gb|BC048263|gb|BC067365|gb|BC044933|thc|THC2519127	chr17:40357792-40357733	hs|17q21.31	Homo sapiens hypothetical protein LOC146909, mRNA (cDNA clone IMAGE:4418755), partial cds. [BC048263]	GO:0000166(nucleotide binding)|GO:0003777(microtubule motor activity)|GO:0005524(ATP binding)|GO:0005874(microtubule)|GO:0005875(microtubule associated complex)|GO:0007018(microtubule-based movement)	AACTCTATTGTACATAGGATACACGTTCAGTGTAAAATAAAGTGTAAAGGGGAATTCAGG	NA	23428
41238	0.889467	0.731032	24	145	A_32_P103633	A_32_P103633	FALSE	NM_004526	NM_004526	4171	MCM2	minichromosome maintenance complex component 2	Hs.477481	ENST00000265056	THC2527793	ref|NM_004526|gb|D83987|ens|ENST00000265056|gb|AK309335	chr3:128823495-128823554	hs|3q21.3	Homo sapiens minichromosome maintenance complex component 2 (MCM2), mRNA [NM_004526]	GO:0000166(nucleotide binding)|GO:0000785(chromatin)|GO:0003677(DNA binding)|GO:0003688(DNA replication origin binding)|GO:0005515(protein binding)|GO:0005524(ATP binding)|GO:0005634(nucleus)|GO:0005654(nucleoplasm)|GO:0005664(nuclear origin of replication recognition complex)|GO:0006260(DNA replication)|GO:0006268(DNA unwinding during replication)|GO:0006270(DNA replication initiation)|GO:000633…	TTTGGGTGGGATGCCTTGCCAGTGTGTCTTACTTGGTTGCTGAACATCTTGCCACCTCCG	NA	41238
19192	0.89507	0.724295	154	37	A_23_P168747	A_23_P168747	FALSE	NM_017760	NM_017760	54892	NCAPG2	non-SMC condensin II complex, subunit G2	Hs.18616	ENST00000409423	NP181724	ref|NM_017760|gb|AK000318|gb|BC043404|ens|ENST00000409423	chr7:158117063-158117004	hs|7q36.3	Homo sapiens non-SMC condensin II complex, subunit G2 (NCAPG2), mRNA [NM_017760]	GO:0001833(inner cell mass cell proliferation)|GO:0005488(binding)|GO:0005515(protein binding)|GO:0005634(nucleus)|GO:0007049(cell cycle)|GO:0007067(mitosis)|GO:0007076(mitotic chromosome condensation)|GO:0051301(cell division)	GCCTGTGTATTTTCCTATTGTTTTTAATGTTAATAACCCATATAATAGGGAAAGGGTGGG	NA	19192
7902	0.861244	0.723786	220	8	A_23_P11862	A_23_P11862	FALSE	NM_018186	NM_018186	55732	C1orf112	chromosome 1 open reading frame 112	Hs.443551	ENST00000359326	NP1459063	ref|NM_018186|gb|BC091516|ens|ENST00000359326|ens|ENST00000286031	chr1:168088734-168088793	hs|1q24.2	Homo sapiens chromosome 1 open reading frame 112 (C1orf112), mRNA [NM_018186]		CATACATACTCTAGGGTGAAACTTATCACTAGGCAGAACTGGGTTTGATGCTTTGTCAAC	NA	7902
13425	0.848234	0.719569	188	11	A_23_P44684	A_23_P44684	FALSE	NM_018098	NM_018098	1894	ECT2	epithelial cell transforming sequence 2 oncogene	Hs.518299	ENST00000392692	THC2466659	ref|NM_018098|gb|AY376439|ens|ENST00000392692|ens|ENST00000232458	chr3:174021024-174021083	hs|3q26.31	Homo sapiens epithelial cell transforming sequence 2 oncogene (ECT2), mRNA [NM_018098]	GO:0004871(signal transducer activity)|GO:0005085(guanyl-nucleotide exchange factor activity)|GO:0005089(Rho guanyl-nucleotide exchange factor activity)|GO:0005515(protein binding)|GO:0005622(intracellular)|GO:0007242(intracellular signaling cascade)|GO:0035023(regulation of Rho protein signal transduction)|GO:0043123(positive regulation of I-kappaB kinase/NF-kappaB cascade)	GAGTAAATAAATTTTATGGGCGGGTGCCAAATACTGCTGTGAATCTATTTGTATAGTATC	NA	13425
42983	0.941828	0.714218	14	55	A_23_P18196	A_23_P18196	FALSE	NM_002916	NM_002916	5984	RFC4	replication factor C (activator 1) 4, 37kDa	Hs.714318	ENST00000296273	THC2493424	ref|NM_002916|ref|NM_181573|ens|ENST00000296273|ens|ENST00000392481	chr3:187990824-187990695	hs|3q27.3	Homo sapiens replication factor C (activator 1) 4, 37kDa (RFC4), transcript variant 1, mRNA [NM_002916]	GO:0000166(nucleotide binding)|GO:0003689(DNA clamp loader activity)|GO:0005515(protein binding)|GO:0005524(ATP binding)|GO:0005634(nucleus)|GO:0005654(nucleoplasm)|GO:0005663(DNA replication factor C complex)|GO:0006260(DNA replication)|GO:0006271(DNA strand elongation during DNA replication)|GO:0006281(DNA repair)|GO:0006297(nucleotide-excision repair, DNA gap filling)|GO:0017111(nucleoside-tri…	AGAAGCTGTGGTCAAGGATTTAATAGATGAGGGTCATGCAGCAACTCAGCTCGTCAATCA	NA	42983
15056	0.80534	0.709751	178	149	A_23_P423419	A_23_P423419	FALSE	NR_022014	NR_022014	283651	C15orf21	chromosome 15 open reading frame 21	Hs.574240	ENST00000396645	THC2480728	ref|NR_022014|ens|ENST00000396645|ens|ENST00000409454|ens|ENST00000396644	chr15:43636127-43636186	hs|15q21.1	Homo sapiens chromosome 15 open reading frame 21 (C15orf21), non-coding RNA [NR_022014]		TACTGTTAACGATTGTCTGCCCATGTCCTGCCCAAAATACCATGATTCTTTATGGAAATT	NA	15056
13060	0.866983	0.70974	190	61	A_23_P128174	A_23_P128174	FALSE	NM_175623	NM_175623	117177	RAB3IP	RAB3A interacting protein (rabin3)	Hs.258209		THC2682887	ref|NM_175623|ref|NM_175625|ref|NM_022456|ref|NM_175624	chr12:68495571-68495630	hs|12q15	Homo sapiens RAB3A interacting protein (rabin3) (RAB3IP), transcript variant alpha 2, mRNA [NM_175623]	GO:0005085(guanyl-nucleotide exchange factor activity)|GO:0005515(protein binding)|GO:0005634(nucleus)|GO:0005737(cytoplasm)|GO:0005829(cytosol)|GO:0015031(protein transport)	ATTTCCAAGGAGTGAGCCTAAGACTTTTTTCCCCTTTTGCAAATTGCTCTAAGAAGTACC	NA	13060
30426	0.900817	0.705607	88	9	A_23_P89509	A_23_P89509	FALSE	NM_006461	NM_006461	10615	SPAG5	sperm associated antigen 5	Hs.514033	ENST00000321765	THC2648052	ref|NM_006461|gb|AK025725|ens|ENST00000321765|gb|AK292398	chr17:23929224-23929165	hs|17q11.2	Homo sapiens sperm associated antigen 5 (SPAG5), mRNA [NM_006461]	GO:0000777(condensed chromosome kinetochore)|GO:0005737(cytoplasm)|GO:0005876(spindle microtubule)|GO:0007049(cell cycle)|GO:0007051(spindle organization)|GO:0007067(mitosis)|GO:0048015(phosphoinositide-mediated signaling)|GO:0051301(cell division)	AGAGGAGAACCTTCGGCGCTCTGACAAGGAGTTAGAAAAACTAGATGACATTGTTCAGCA	NA	30426
19361	0.914466	0.702931	153	39	A_23_P136817	A_23_P136817	FALSE	NM_014708	NM_014708	9735	KNTC1	kinetochore associated 1	Hs.300559	ENST00000333479	THC2623867	ref|NM_014708|ens|ENST00000333479|gb|D79988|gb|AK093470	chr12:121672440-121672990	hs|12q24.31	Homo sapiens kinetochore associated 1 (KNTC1), mRNA [NM_014708]	GO:0000777(condensed chromosome kinetochore)|GO:0000922(spindle pole)|GO:0005515(protein binding)|GO:0005634(nucleus)|GO:0005737(cytoplasm)|GO:0005828(kinetochore microtubule)|GO:0006461(protein complex assembly)|GO:0007049(cell cycle)|GO:0007067(mitosis)|GO:0007093(mitotic cell cycle checkpoint)|GO:0007096(regulation of exit from mitosis)|GO:0051301(cell division)	CACGGGCCAGCTAGCAGGATTTTCACATCAAATTAGAAGTCTGATTTTGAATAATATCAT	NA	19361
17154	0.802065	0.696515	166	33	A_23_P202004	A_23_P202004	FALSE	NM_020200	NM_020200	56952	PRTFDC1	phosphoribosyl transferase domain containing 1	Hs.405619	ENST00000320152	NP1201523	ref|NM_020200|ens|ENST00000320152|ens|ENST00000358336|ens|ENST00000376380	chr10:25178154-25178095	hs|10p12.1	Homo sapiens phosphoribosyl transferase domain containing 1 (PRTFDC1), mRNA [NM_020200]	GO:0004422(hypoxanthine phosphoribosyltransferase activity)|GO:0005737(cytoplasm)|GO:0006166(purine ribonucleoside salvage)|GO:0009116(nucleoside metabolic process)	CTCTTGATTGGAGCTTCCGGTATGTGATGACGGTATGTCATGTATGCATGGATGTACTCA	NA	17154
28096	0.868821	0.69482	101	80	A_23_P24997	A_23_P24997	FALSE	NM_000075	NM_000075	1019	CDK4	cyclin-dependent kinase 4	Hs.95577	ENST00000312990	THC2506389	ref|NM_000075|gb|BC005864|gb|BC015669|ens|ENST00000312990	chr12:56428589-56428530	hs|12q14.1	Homo sapiens cyclin-dependent kinase 4 (CDK4), mRNA [NM_000075]	GO:0000082(G1/S transition of mitotic cell cycle)|GO:0000166(nucleotide binding)|GO:0000307(cyclin-dependent protein kinase holoenzyme complex)|GO:0004672(protein kinase activity)|GO:0004693(cyclin-dependent protein kinase activity)|GO:0005515(protein binding)|GO:0005524(ATP binding)|GO:0005634(nucleus)|GO:0005654(nucleoplasm)|GO:0005667(transcription factor complex)|GO:0005829(cytosol)|GO:000646…	GGTAATCCGGAGTGAGCAATGGAGTGGCTGCCATGGAAGGAAGAAAAGCTGCCATTTCCC	NA	28096
12081	0.924207	0.694624	195	150	A_23_P216068	A_23_P216068	FALSE	NM_014109	NM_014109	29028	ATAD2	ATPase family, AAA domain containing 2	Hs.370834	ENST00000287394	THC2461452	ref|NM_014109|gb|CR749832|ens|ENST00000287394|gb|AF118088	chr8:124402548-124402489	hs|8q24.13	Homo sapiens ATPase family, AAA domain containing 2 (ATAD2), mRNA [NM_014109]	GO:0000166(nucleotide binding)|GO:0003700(transcription factor activity)|GO:0005524(ATP binding)|GO:0005634(nucleus)|GO:0006355(regulation of transcription, DNA-dependent)|GO:0016787(hydrolase activity)|GO:0017111(nucleoside-triphosphatase activity)|GO:0042624(ATPase activity, uncoupled)	CATGGTATCGAGTATTCTTTATATTCAGTTCCTATTTAAGTCATTTTTGTCATGTCCGCC	NA	12081
41638	0.908959	0.687929	22	25	A_23_P121702	A_23_P121702	FALSE	NM_001014446	NM_001014446	132299	OCIAD2	OCIA domain containing 2	Hs.95835	ENST00000381464	THC2461806	ref|NM_001014446|ref|NM_152398|ens|ENST00000381464|ens|ENST00000273860	chr4:48582282-48582223	hs|4p12	Homo sapiens OCIA domain containing 2 (OCIAD2), transcript variant 1, mRNA [NM_001014446]	GO:0005739(mitochondrion)|GO:0005743(mitochondrial inner membrane)|GO:0005768(endosome)	AGACTCTCAGCCTTCAGCTTCCTAAATTCTGTGTCTGTGACTTTCGAAGTTTTTTAAACC	NA	41638
9639	0.884644	0.68297	210	103	A_23_P112673	A_23_P112673	FALSE	NM_017975	NM_017975	55055	ZWILCH	Zwilch, kinetochore associated, homolog (Drosophila)	Hs.21331	ENST00000307897	THC2716775	ref|NM_017975|ref|NR_003105|gb|BC036900|ens|ENST00000307897	chr15:64619546-64625985	hs|15q22.31	Homo sapiens Zwilch, kinetochore associated, homolog (Drosophila) (ZWILCH), transcript variant 1, mRNA [NM_017975]	GO:0000777(condensed chromosome kinetochore)|GO:0005515(protein binding)|GO:0007049(cell cycle)|GO:0007067(mitosis)|GO:0007093(mitotic cell cycle checkpoint)|GO:0051301(cell division)	CAGTTTGGCAACTGAGTGACAGCTCACCCATAGGCCATCTGAATTTTCACAAACCTGATT	NA	9639
11739	0.866673	0.681699	197	154	A_23_P53276	A_23_P53276	FALSE	NM_003920	NM_003920	8914	TIMELESS	timeless homolog (Drosophila)	Hs.118631	ENST00000229201	THC2788675	ref|NM_003920|ens|ENST00000229201|gb|CR624744|gb|CR596590	chr12:55097271-55097212	hs|12q13.2	Homo sapiens timeless homolog (Drosophila) (TIMELESS), mRNA [NM_003920]	GO:0000790(nuclear chromatin)|GO:0002009(morphogenesis of an epithelium)|GO:0005515(protein binding)|GO:0005634(nucleus)|GO:0006355(regulation of transcription, DNA-dependent)|GO:0006974(response to DNA damage stimulus)|GO:0007049(cell cycle)|GO:0007067(mitosis)|GO:0007275(multicellular organismal development)|GO:0007623(circadian rhythm)|GO:0009582(detection of abiotic stimulus)|GO:0016481(negat…	CATTCCTGCATTTGAGATAGGGTTGGAATATAGTACTCTAGATGATGAATGTGTTTGCTT	NA	11739
11772	0.858399	0.679148	197	88	A_23_P57379	A_23_P57379	FALSE	NM_003504	NM_003504	8318	CDC45L	CDC45 cell division cycle 45-like (S. cerevisiae)	Hs.474217	ENST00000404724	THC2492552	ref|NM_003504|gb|CR604288|gb|AJ223728|ens|ENST00000404724	chr22:17886385-17888015	hs|22q11.21	Homo sapiens CDC45 cell division cycle 45-like (S. cerevisiae) (CDC45L), mRNA [NM_003504]	GO:0000076(DNA replication checkpoint)|GO:0005515(protein binding)|GO:0005634(nucleus)|GO:0005654(nucleoplasm)|GO:0005737(cytoplasm)|GO:0005813(centrosome)|GO:0006260(DNA replication)|GO:0006270(DNA replication initiation)|GO:0007049(cell cycle)	AGGATCGGAGCAAGTTTCTGGACGCACTTATTTCCCTCCTGTCCTAGGAATTTGATTCTT	NA	11772
30055	0.907755	0.677403	90	71	A_23_P62659	A_23_P62659	FALSE	NM_000310	NM_000310	5538	PPT1	palmitoyl-protein thioesterase 1	Hs.3873	ENST00000372783	THC2465211	ref|NM_000310|ref|NM_001142604|ens|ENST00000372783|ens|ENST00000372776	chr1:40311171-40311112	hs|1p34.2	Homo sapiens palmitoyl-protein thioesterase 1 (PPT1), transcript variant 1, mRNA [NM_000310]	GO:0002084(protein depalmitoylation)|GO:0005576(extracellular region)|GO:0005615(extracellular space)|GO:0005624(membrane fraction)|GO:0005634(nucleus)|GO:0005764(lysosome)|GO:0005794(Golgi apparatus)|GO:0005829(cytosol)|GO:0006309(DNA fragmentation during apoptosis)|GO:0007042(lysosomal lumen acidification)|GO:0007269(neurotransmitter secretion)|GO:0007399(nervous system development)|GO:0007420(…	TAGCATGTCAGTTTGGAGAAATGATGAGCTACGCCTTGATGAAAGAACCGTGTTGGTGCT	NA	30055
21481	0.914813	0.67623	140	50	A_32_P182439	A_32_P182439	FALSE	NM_006591	NM_006591	10714	POLD3	polymerase (DNA-directed), delta 3, accessory subunit	Hs.82502	ENST00000263681	THC2500490	ref|NM_006591|ens|ENST00000263681|gb|CR604252|gb|D26018	chr11:74031280-74031339	hs|11q13.4	Homo sapiens polymerase (DNA-directed), delta 3, accessory subunit (POLD3), mRNA [NM_006591]	GO:0000731(DNA synthesis during DNA repair)|GO:0003887(DNA-directed DNA polymerase activity)|GO:0005515(protein binding)|GO:0005634(nucleus)|GO:0005654(nucleoplasm)|GO:0006297(nucleotide-excision repair, DNA gap filling)|GO:0006298(mismatch repair)|GO:0016740(transferase activity)|GO:0016779(nucleotidyltransferase activity)|GO:0043625(delta DNA polymerase complex)	ATCTCTATGCCCAATATGCTGCCTCAACTCTGAGCTGTCTGCAAGGCTTAGTAAGTATTG	NA	21481
2901	0.913872	0.675593	249	150	A_23_P370989	A_23_P370989	FALSE	NM_005914	NM_005914	4173	MCM4	minichromosome maintenance complex component 4	Hs.460184	ENST00000262105	THC2549450	ref|NM_005914|ref|NM_182746|ens|ENST00000262105|ens|ENST00000396826	chr8:49050887-49050946	hs|8q11.21	Homo sapiens minichromosome maintenance complex component 4 (MCM4), transcript variant 1, mRNA [NM_005914]	GO:0000166(nucleotide binding)|GO:0003677(DNA binding)|GO:0003678(DNA helicase activity)|GO:0003697(single-stranded DNA binding)|GO:0005515(protein binding)|GO:0005524(ATP binding)|GO:0005634(nucleus)|GO:0005654(nucleoplasm)|GO:0005730(nucleolus)|GO:0006260(DNA replication)|GO:0006268(DNA unwinding during replication)|GO:0006270(DNA replication initiation)|GO:0006350(transcription)|GO:0006355(reg…	ATTTTATCTAAGGGCAAAACACCAGCTCTAAAATACCAGCAACTTTTTGAAGATATTCGG	NA	2901
23047	0.92237	0.672222	131	147	A_23_P57306	A_23_P57306	FALSE	NM_005441	NM_005441	8208	CHAF1B	chromatin assembly factor 1, subunit B (p60)	Hs.75238	ENST00000314103	THC2515855	ref|NM_005441|ens|ENST00000314103|gb|U20980|gb|AK092781	chr21:36710828-36710887	hs|21q22.13	Homo sapiens chromatin assembly factor 1, subunit B (p60) (CHAF1B), mRNA [NM_005441]	GO:0003682(chromatin binding)|GO:0005634(nucleus)|GO:0005654(nucleoplasm)|GO:0005678(chromatin assembly complex)|GO:0005737(cytoplasm)|GO:0005829(cytosol)|GO:0006260(DNA replication)|GO:0006281(DNA repair)|GO:0006335(DNA replication-dependent nucleosome assembly)|GO:0006350(transcription)|GO:0006355(regulation of transcription, DNA-dependent)|GO:0006461(protein complex assembly)|GO:0006974(respon…	CCTGGCATCCTCGTGAAAGTGCACACACTTCATGGAGGGACTCCTTTTCAATAAGAATTA	NA	23047
36048	0.908099	0.664679	54	156	A_23_P102769	A_23_P102769	FALSE	NM_052865	NM_052865	92667	C20orf72	chromosome 20 open reading frame 72	Hs.320823	ENST00000377704	THC2500488	ref|NM_052865|ens|ENST00000377704|ens|ENST00000377710|gb|AF306684	chr20:17898939-17898998	hs|20p11.23	Homo sapiens chromosome 20 open reading frame 72 (C20orf72), mRNA [NM_052865]		TTTTCTTGTTGGAGAGGTGGAAACAGCGGATGATTCTGGAACTGGGAGAAGATGGCTTTA	NA	36048
15927	0.866995	0.658053	173	107	A_23_P145904	A_23_P145904	FALSE	NM_012412	NM_012412	94239	H2AFV	H2A histone family, member V	Hs.488189		THC2468599	ref|NM_012412|ref|NM_201436|ref|NM_201517|ref|NM_201516	chr7:44840456-44840397	hs|7p13	Homo sapiens H2A histone family, member V (H2AFV), transcript variant 1, mRNA [NM_012412]	GO:0000786(nucleosome)|GO:0003677(DNA binding)|GO:0005634(nucleus)|GO:0005694(chromosome)|GO:0006334(nucleosome assembly)	TAAAAGTACCTTTTCATGTGGTGACAGTTGTGTGTTGATTGGCTAGGTTTCTCCCGTGTG	NA	15927
17272	0.930218	0.654061	165	137	A_23_P115482	A_23_P115482	FALSE	NM_014176	NM_014176	29089	UBE2T	ubiquitin-conjugating enzyme E2T (putative)	Hs.5199	ENST00000367274	THC2613200	ref|NM_014176|ens|ENST00000367274|gb|BC004152|gb|BC019284	chr1:200567588-200567529	hs|1q32.1	Homo sapiens ubiquitin-conjugating enzyme E2T (putative) (UBE2T), mRNA [NM_014176]	GO:0004842(ubiquitin-protein ligase activity)|GO:0005634(nucleus)|GO:0005730(nucleolus)|GO:0005737(cytoplasm)|GO:0006511(ubiquitin-dependent protein catabolic process)|GO:0016874(ligase activity)|GO:0043687(post-translational protein modification)|GO:0051246(regulation of protein metabolic process)	TAGGGGACTTGTCCTGGTTCATCTTAGTTAATGTGTTCTTTGCCAAGGTGATCTAAGTTG	NA	17272
35980	0.842076	0.650196	55	121	A_23_P118246	A_23_P118246	FALSE	NM_016095	NM_016095	51659	GINS2	GINS complex subunit 2 (Psf2 homolog)	Hs.433180	ENST00000253462	THC2467056	ref|NM_016095|ens|ENST00000253462|gb|AK091519|gb|AK001275	chr16:84269214-84269155	hs|16q24.1	Homo sapiens GINS complex subunit 2 (Psf2 homolog) (GINS2), mRNA [NM_016095]	GO:0005515(protein binding)|GO:0005634(nucleus)|GO:0006260(DNA replication)	TGTGTGATGGTGCAAGGAATGGATTCAGGATGTTGTTGGAGAAACAAGTTTGTGATTAGT	NA	35980
42858	0.808478	0.649851	14	136	A_24_P320284	A_24_P320284	FALSE	NM_000791	NM_000791	1719	DHFR	dihydrofolate reductase	Hs.648635	ENST00000342938	THC2473904	ref|NM_000791|ens|ENST00000342938|gb|AK312642|gb|EU145592	chr5:79960727-79960668	hs|5q14.1	Homo sapiens dihydrofolate reductase (DHFR), mRNA [NM_000791]	GO:0004146(dihydrofolate reductase activity)|GO:0005575(cellular_component)|GO:0006545(glycine biosynthetic process)|GO:0006730(one-carbon compound metabolic process)|GO:0009165(nucleotide biosynthetic process)|GO:0016491(oxidoreductase activity)|GO:0050661(NADP binding)|GO:0055114(oxidation reduction)	CTCTCTGATGTCCAGGAGGAGAAAGGCATTAAGTACAAATTTGAAGTATATGAGAAGAAT	NA	42858
9527	0.838019	0.649043	210	158	A_23_P91900	A_23_P91900	FALSE	NM_005496	NM_005496	10051	SMC4	structural maintenance of chromosomes 4	Hs.58992	ENST00000344722	THC2478358	ref|NM_005496|ref|NM_001002800|gb|AL833949|ens|ENST00000344722	chr3:161634379-161634438	hs|3q26.1	Homo sapiens structural maintenance of chromosomes 4 (SMC4), transcript variant 1, mRNA [NM_005496]	GO:0000166(nucleotide binding)|GO:0000796(condensin complex)|GO:0005515(protein binding)|GO:0005524(ATP binding)|GO:0005634(nucleus)|GO:0005694(chromosome)|GO:0005737(cytoplasm)|GO:0007049(cell cycle)|GO:0007076(mitotic chromosome condensation)|GO:0046982(protein heterodimerization activity)|GO:0051276(chromosome organization)|GO:0051301(cell division)	ACTCCCTAAACTAGATCATGAAACTGGTTTCTGTTTTATGCAGTTGTCATTTGTAAAGTC	NA	9527
32847	0.855816	0.644189	73	98	A_24_P332314	A_24_P332314	FALSE	NM_198947	NM_198947	374393	FAM111B	family with sequence similarity 111, member B	Hs.186579	ENST00000343597	THC2612489	ref|NM_198947|ref|NM_001142703|ref|NM_001142704|ens|ENST00000343597	chr11:58648678-58648737	hs|11q12.1	Homo sapiens family with sequence similarity 111, member B (FAM111B), transcript variant 1, mRNA [NM_198947]	GO:0003824(catalytic activity)	AATCCAAACATGGAATGCATTCTTTTTCATGTTGTTGCTATAGGAAGGACAAGAAAGAAG	NA	32847
24761	0.867278	0.642406	121	119	A_23_P138507	A_23_P138507	FALSE	NM_001786	NM_001786	983	CDC2	cell division cycle 2, G1 to S and G2 to M	Hs.334562	ENST00000395284	THC2474059	ref|NM_001786|ref|NM_001130829|ref|NM_033379|ens|ENST00000395284	chr10:62222010-62223656	hs|10q21.2	Homo sapiens cell division cycle 2, G1 to S and G2 to M (CDC2), transcript variant 1, mRNA [NM_001786]	GO:0000166(nucleotide binding)|GO:0004693(cyclin-dependent protein kinase activity)|GO:0005515(protein binding)|GO:0005524(ATP binding)|GO:0005634(nucleus)|GO:0005654(nucleoplasm)|GO:0005737(cytoplasm)|GO:0005829(cytosol)|GO:0005876(spindle microtubule)|GO:0006468(protein amino acid phosphorylation)|GO:0006916(anti-apoptosis)|GO:0007049(cell cycle)|GO:0007067(mitosis)|GO:0008353(RNA polymerase su…	CCCATGTCAAAAACTTGGATGAAAATGGCTTGGATTTGCTCTCGAAAATGTTAATCTATG	NA	24761
31158	0.865161	0.642179	83	76	A_23_P92281	A_23_P92281	FALSE	NM_014170	NM_014170	29083	GTPBP8	GTP-binding protein 8 (putative)	Hs.127496	ENST00000305485	NP210151	ref|NM_014170|ref|NM_138485|ens|ENST00000305485|ens|ENST00000383678	chr3:114201088-114202432	hs|3q13.2	Homo sapiens GTP-binding protein 8 (putative) (GTPBP8), transcript variant 1, mRNA [NM_014170]	GO:0000166(nucleotide binding)|GO:0005525(GTP binding)|GO:0005622(intracellular)	TTGTTTCCTGTAAGTGCTGTGACCTTTTCTGGAATCCACCTGTTGAGATGCTTTATAGCC	NA	31158
29787	0.819412	0.640567	91	98	A_23_P136058	A_23_P136058	FALSE	NM_001184	NM_001184	545	ATR	ataxia telangiectasia and Rad3 related	Hs.271791	ENST00000350721	THC2463493	ref|NM_001184|gb|AB208847|ens|ENST00000350721|ens|ENST00000383101	chr3:143651113-143651054	hs|3q23	Homo sapiens ataxia telangiectasia and Rad3 related (ATR), mRNA [NM_001184]	GO:0000077(DNA damage checkpoint)|GO:0003677(DNA binding)|GO:0004674(protein serine/threonine kinase activity)|GO:0005515(protein binding)|GO:0005634(nucleus)|GO:0005654(nucleoplasm)|GO:0005694(chromosome)|GO:0006281(DNA repair)|GO:0006468(protein amino acid phosphorylation)|GO:0006974(response to DNA damage stimulus)|GO:0007049(cell cycle)|GO:0007275(multicellular organismal development)|GO:0008…	ATTGAGCAGCGACTACAAGGTGTAATCAAGACTCGAAATAGAGTGACAGGACTGCCGTTA	NA	29787
40430	0.842308	0.63769	29	61	A_23_P88731	A_23_P88731	FALSE	NM_002875	NM_002875	5888	RAD51	RAD51 homolog (RecA homolog, E. coli) (S. cerevisiae)	Hs.631709	ENST00000382643	THC2532894	ref|NM_002875|ref|NM_133487|gb|AK131299|ens|ENST00000382643	chr15:38810899-38810958	hs|15q15.1	Homo sapiens RAD51 homolog (RecA homolog, E. coli) (S. cerevisiae) (RAD51), transcript variant 1, mRNA [NM_002875]	GO:0000150(recombinase activity)|GO:0000166(nucleotide binding)|GO:0000724(double-strand break repair via homologous recombination)|GO:0000794(condensed nuclear chromosome)|GO:0003684(damaged DNA binding)|GO:0003690(double-stranded DNA binding)|GO:0003697(single-stranded DNA binding)|GO:0005515(protein binding)|GO:0005524(ATP binding)|GO:0005622(intracellular)|GO:0005634(nucleus)|GO:0005654(nucle…	TTCTTTGGTTTTGGAGGAGGGGTATGAAGTATCTTTGACATGGTGCCTTAGGAATGACTT	NA	40430
13491	0.900076	0.636709	187	50	A_23_P44139	A_23_P44139	FALSE	NM_000947	NM_000947	5558	PRIM2	primase, DNA, polypeptide 2 (58kDa)	Hs.654580	ENST00000389488	THC2462617	ref|NM_000947|ens|ENST00000389488|gb|X74331|gb|BC064931	chr6:57621155-57621214	hs|6p11.2	Homo sapiens primase, DNA, polypeptide 2 (58kDa) (PRIM2), mRNA [NM_000947]	GO:0003677(DNA binding)|GO:0003896(DNA primase activity)|GO:0005506(iron ion binding)|GO:0005654(nucleoplasm)|GO:0005658(alpha DNA polymerase:primase complex)|GO:0006260(DNA replication)|GO:0006269(DNA replication, synthesis of RNA primer)|GO:0006350(transcription)|GO:0016740(transferase activity)|GO:0016779(nucleotidyltransferase activity)|GO:0046872(metal ion binding)|GO:0051539(4 iron, 4 sulfu…	AATCTGTCACTTGAGTGATGTCATTTAAGTCCTATTTTAGGAGATAAAAACAGCTTTGGG	NA	13491
12820	0.817665	0.633542	191	32	A_23_P23765	A_23_P23765	FALSE	NM_014288	NM_014288	23421	ITGB3BP	integrin beta 3 binding protein (beta3-endonexin)	Hs.166539	ENST00000283568	THC2550703	ref|NM_014288|gb|BC014385|gb|U37139|ens|ENST00000283568	chr1:63693157-63692682	hs|1p31.3	Homo sapiens integrin beta 3 binding protein (beta3-endonexin) (ITGB3BP), mRNA [NM_014288]	GO:0000775(chromosome, centromeric region)|GO:0004871(signal transducer activity)|GO:0005624(membrane fraction)|GO:0005634(nucleus)|GO:0005694(chromosome)|GO:0005737(cytoplasm)|GO:0006350(transcription)|GO:0006355(regulation of transcription, DNA-dependent)|GO:0006915(apoptosis)|GO:0007155(cell adhesion)|GO:0007165(signal transduction)|GO:0008022(protein C-terminus binding)	AGTATACAGGCTTTGGAGGGCAGTAGAGAGCTTGAAAATCTCATTGGAATCTCCTGTGCA	NA	12820
27099	0.827883	0.632836	107	34	A_23_P73982	A_23_P73982	FALSE	NM_018087	NM_018087	55706	TMEM48	transmembrane protein 48	Hs.476525	ENST00000371429	THC2468473	ref|NM_018087|gb|BC003082|ens|ENST00000371429|ens|ENST00000234725	chr1:54006126-54006067	hs|1p32.3	Homo sapiens transmembrane protein 48 (TMEM48), mRNA [NM_018087]	GO:0005634(nucleus)|GO:0005643(nuclear pore)|GO:0015031(protein transport)|GO:0016020(membrane)|GO:0016021(integral to membrane)|GO:0017056(structural constituent of nuclear pore)|GO:0031081(nuclear pore distribution)|GO:0031965(nuclear membrane)|GO:0051028(mRNA transport)|GO:0051292(nuclear pore complex assembly)|GO:0065002(intracellular protein transmembrane transport)	TCCTTTGTCGTGGTGGTTGCTTTGAAAACTATACTTTAATGGGAGAAATCATGGAAAGAA	NA	27099
10813	0.835154	0.631871	203	135	A_23_P100127	A_23_P100127	FALSE	NM_170589	NM_170589	57082	CASC5	cancer susceptibility candidate 5	Hs.181855	ENST00000260369	THC2474180	ref|NM_170589|ref|NM_144508|gb|AF248041|ens|ENST00000260369	chr15:38704817-38704876	hs|15q15.1	Homo sapiens cancer susceptibility candidate 5 (CASC5), transcript variant 1, mRNA [NM_170589]	GO:0001669(acrosome)|GO:0001675(acrosome formation)|GO:0005515(protein binding)|GO:0005634(nucleus)	CGGTCTCTAGCAAAGATTCAGGCATTGGATCTGTTGCAGGTAAACTGAACCTAAGTCCTT	NA	10813
7324	0.87181	0.631516	223	144	A_23_P23303	A_23_P23303	FALSE	NM_003686	NM_003686	9156	EXO1	exonuclease 1	Hs.498248	ENST00000391848	THC2479410	ref|NM_003686|ref|NM_130398|ref|NM_006027|ens|ENST00000391848	chr1:240115340-240115399	hs|1q43	Homo sapiens exonuclease 1 (EXO1), transcript variant 3, mRNA [NM_003686]	GO:0002455(humoral immune response mediated by circulating immunoglobulin)|GO:0003677(DNA binding)|GO:0004519(endonuclease activity)|GO:0004523(ribonuclease H activity)|GO:0004527(exonuclease activity)|GO:0005515(protein binding)|GO:0005634(nucleus)|GO:0006281(DNA repair)|GO:0006298(mismatch repair)|GO:0006310(DNA recombination)|GO:0006955(immune response)|GO:0006974(response to DNA damage stimul…	AAGCATCCAGAAGAGAAAGCATCATAATGCCGAGAACAAGCCGGGGTTACAGATCAAACT	NA	7324
2171	0.902101	0.628262	254	79	A_23_P160537	A_23_P160537	FALSE	NM_024037	NM_024037	79000	C1orf135	chromosome 1 open reading frame 135	Hs.149305	ENST00000374298	THC2601722	ref|NM_024037|ens|ENST00000374298|gb|AK024326|thc|THC2601722	chr1:26033202-26033143	hs|1p36.11	Homo sapiens chromosome 1 open reading frame 135 (C1orf135), mRNA [NM_024037]		CTCCCTTAAAAAGCCTGAGCTGTACAACAATCTGGATGTGACTCTGTTACCCTTTTCCCA	NA	2171
31238	0.939184	0.62758	83	85	A_23_P14062	A_23_P14062	FALSE	NM_020401	NM_020401	57122	NUP107	nucleoporin 107kDa	Hs.524574	ENST00000229179	THC2489358	ref|NM_020401|gb|BC017167|gb|BC043343|ens|ENST00000229179	chr12:67422643-67422702	hs|12q15	Homo sapiens nucleoporin 107kDa (NUP107), mRNA [NM_020401]	GO:0000777(condensed chromosome kinetochore)|GO:0005487(nucleocytoplasmic transporter activity)|GO:0005515(protein binding)|GO:0005634(nucleus)|GO:0005643(nuclear pore)|GO:0006406(mRNA export from nucleus)|GO:0006810(transport)|GO:0015031(protein transport)|GO:0065002(intracellular protein transmembrane transport)	ATCGTGACACTTTCAACATGTAGGGATATCAGCGTTTCTCTGTGTGCTTGTTAATAAAAC	NA	31238
19967	0.891844	0.627363	149	18	A_23_P76761	A_23_P76761	FALSE	NM_003384	NM_003384	7443	VRK1	vaccinia related kinase 1	Hs.422662	ENST00000216639	THC2467019	ref|NM_003384|gb|BC103761|ens|ENST00000216639|gb|BC005970	chr14:96417342-96417401	hs|14q32.2	Homo sapiens vaccinia related kinase 1 (VRK1), mRNA [NM_003384]	GO:0000166(nucleotide binding)|GO:0004674(protein serine/threonine kinase activity)|GO:0005515(protein binding)|GO:0005524(ATP binding)|GO:0005634(nucleus)|GO:0005737(cytoplasm)|GO:0006468(protein amino acid phosphorylation)|GO:0016740(transferase activity)	GACTTTTTTCTCCTTTTCTATTTGAACTGTTTTATTTTCCTGTGAGTCTTGCGAGGTGGA	NA	19967
34950	0.918754	0.627191	61	141	A_23_P48835	A_23_P48835	FALSE	NM_138555	NM_138555	9493	KIF23	kinesin family member 23	Hs.270845	ENST00000260363	THC2463377	ref|NM_138555|ref|NM_004856|ens|ENST00000260363|ens|ENST00000352331	chr15:67527578-67527637	hs|15q23	Homo sapiens kinesin family member 23 (KIF23), transcript variant 1, mRNA [NM_138555]	GO:0000022(mitotic spindle elongation)|GO:0000166(nucleotide binding)|GO:0003777(microtubule motor activity)|GO:0005515(protein binding)|GO:0005524(ATP binding)|GO:0005634(nucleus)|GO:0005654(nucleoplasm)|GO:0005819(spindle)|GO:0005871(kinesin complex)|GO:0005874(microtubule)|GO:0007018(microtubule-based movement)|GO:0007049(cell cycle)|GO:0007067(mitosis)|GO:0051301(cell division)	TTATTGTGACTTCTCCAGCCCTGGTCTGAATTTCTTAAGGTTTTATAAACAAATGCTGCT	NA	34950
9121	0.886538	0.626325	213	119	A_23_P321630	A_23_P321630	FALSE	NM_020810	NM_020810	57570	TRMT5	TRM5 tRNA methyltransferase 5 homolog (S. cerevisiae)	Hs.380159		THC2478826	ref|NM_020810|gb|BC063551|gb|AB037814|gb|BC029638	chr14:60508090-60508031	hs|14q23.1	Homo sapiens TRM5 tRNA methyltransferase 5 homolog (S. cerevisiae) (TRMT5), mRNA [NM_020810]	GO:0005634(nucleus)|GO:0005730(nucleolus)|GO:0005737(cytoplasm)|GO:0008033(tRNA processing)|GO:0008168(methyltransferase activity)|GO:0009019(tRNA (guanine-N1-)-methyltransferase activity)|GO:0016740(transferase activity)	CATCAGATGAGGACTTCATTGGGTTTTATAGCGGCTGATTTTTGGTAGTCCATTGAAGAA	NA	9121
1972	0.885052	0.625125	255	137	A_23_P70328	A_23_P70328	FALSE	NM_018132	NM_018132	55166	CENPQ	centromere protein Q	Hs.88663	ENST00000335783	THC2474158	ref|NM_018132|ens|ENST00000335783|ens|ENST00000371200|gb|AK001407	chr6:49564899-49564958	hs|6p12.3	Homo sapiens centromere protein Q (CENPQ), mRNA [NM_018132]	GO:0000775(chromosome, centromeric region)|GO:0005634(nucleus)|GO:0005694(chromosome)	CAATGGCTTACAGTTTCTGTCTGGTCATCTGGAACTTGAAAAATCCTCAAATGCCTTCAC	NA	1972
18958	0.914115	0.624686	155	165	A_23_P90612	A_23_P90612	FALSE	NM_005915	NM_005915	4175	MCM6	minichromosome maintenance complex component 6	Hs.444118	ENST00000264156	THC2469789	ref|NM_005915|ens|ENST00000264156|gb|D84557|gb|U46838	chr2:136314746-136314687	hs|2q21.3	Homo sapiens minichromosome maintenance complex component 6 (MCM6), mRNA [NM_005915]	GO:0000166(nucleotide binding)|GO:0003677(DNA binding)|GO:0003678(DNA helicase activity)|GO:0003697(single-stranded DNA binding)|GO:0005524(ATP binding)|GO:0005634(nucleus)|GO:0005654(nucleoplasm)|GO:0006260(DNA replication)|GO:0006268(DNA unwinding during replication)|GO:0006270(DNA replication initiation)|GO:0006350(transcription)|GO:0006355(regulation of transcription, DNA-dependent)|GO:000704…	ACAAGAATTGAGTTGATGGTCCTATGTGTCACATTCATCACAGGTTTCATACCAACACAG	NA	18958
37155	0.8089	0.624502	48	151	A_23_P33914	A_23_P33914	FALSE	NM_017681	NM_017681	54830	NUP62CL	nucleoporin 62kDa C-terminal like	Hs.163629	ENST00000372465	THC2478003	ref|NM_017681|gb|BC017799|ens|ENST00000372465|ens|ENST00000372466	chrX:106253659-106253600	hs|Xq22.3	Homo sapiens nucleoporin 62kDa C-terminal like (NUP62CL), mRNA [NM_017681]	GO:0005634(nucleus)|GO:0005643(nuclear pore)|GO:0005730(nucleolus)|GO:0005737(cytoplasm)|GO:0015031(protein transport)|GO:0016020(membrane)|GO:0017056(structural constituent of nuclear pore)	GTGTGTTATAGAGATTCAGAGCAGGGAGGAAAAGTTAGGGTAGATTATTATTAAAGGGTT	NA	37155
24624	0.833092	0.623189	122	53	A_23_P124417	A_23_P124417	FALSE	NM_004336	NM_004336	699	BUB1	budding uninhibited by benzimidazoles 1 homolog (yeast)	Hs.469649	ENST00000302759	THC2465908	ref|NM_004336|ens|ENST00000302759|ens|ENST00000409311|gb|AF043294	chr2:111113812-111112171	hs|2q13	Homo sapiens budding uninhibited by benzimidazoles 1 homolog (yeast) (BUB1), mRNA [NM_004336]	GO:0000166(nucleotide binding)|GO:0000777(condensed chromosome kinetochore)|GO:0000780(condensed nuclear chromosome, centromeric region)|GO:0004674(protein serine/threonine kinase activity)|GO:0005524(ATP binding)|GO:0005634(nucleus)|GO:0005816(spindle pole body)|GO:0006468(protein amino acid phosphorylation)|GO:0007049(cell cycle)|GO:0007067(mitosis)|GO:0007094(mitotic cell cycle spindle assembl…	AGCCTGAAGGTCTTTTTAGAAGGCTTCCTCATTTGGATATGTGGAATGAATTTTTTCATG	NA	24624
8710	0.932573	0.622039	215	92	A_23_P68610	A_23_P68610	FALSE	NM_012112	NM_012112	22974	TPX2	TPX2, microtubule-associated, homolog (Xenopus laevis)	Hs.244580	ENST00000300403	THC2611534	ref|NM_012112|gb|AF287265|ens|ENST00000300403|ens|ENST00000340513	chr20:29852634-29852693	hs|20q11.21	Homo sapiens TPX2, microtubule-associated, homolog (Xenopus laevis) (TPX2), mRNA [NM_012112]	GO:0000922(spindle pole)|GO:0005515(protein binding)|GO:0005524(ATP binding)|GO:0005525(GTP binding)|GO:0005634(nucleus)|GO:0007067(mitosis)|GO:0008283(cell proliferation)	AGAGAACCCATTTCTCCAGACTTTTACCTACCCGTGCCTGAGAAAGCATACTTGACAACT	NA	8710
43021	0.869199	0.619	13	150	A_23_P45917	A_23_P45917	FALSE	NM_001826	NM_001826	1163	CKS1B	CDC28 protein kinase regulatory subunit 1B	Hs.374378	ENST00000368439	THC2614739	ref|NM_001826|ref|NR_024163|gb|CR607335|ens|ENST00000368439	chr1:153218151-153218210	hs|1q21.3	Homo sapiens CDC28 protein kinase regulatory subunit 1B (CKS1B), transcript variant 1, mRNA [NM_001826]	GO:0000079(regulation of cyclin-dependent protein kinase activity)|GO:0005515(protein binding)|GO:0005654(nucleoplasm)|GO:0007049(cell cycle)|GO:0008283(cell proliferation)|GO:0016301(kinase activity)|GO:0016538(cyclin-dependent protein kinase regulator activity)|GO:0051301(cell division)	AGATGGAGGAAGCATCTGAGTTTGAGACCATGGCTGTTACAGGGATCATGTAAACTTGCT	NA	43021
17075	0.942382	0.615556	166	22	A_23_P25873	A_23_P25873	FALSE	NM_007086	NM_007086	11169	WDHD1	WD repeat and HMG-box DNA binding protein 1	Hs.385998	ENST00000360586	THC2463552	ref|NM_007086|ref|NM_001008396|ens|ENST00000360586|ens|ENST00000359167	chr14:54477774-54477715	hs|14q22.3	Homo sapiens WD repeat and HMG-box DNA binding protein 1 (WDHD1), transcript variant 1, mRNA [NM_007086]	GO:0003677(DNA binding)|GO:0005634(nucleus)|GO:0005654(nucleoplasm)|GO:0005730(nucleolus)|GO:0005737(cytoplasm)	TCTTTGCAGATTACTCTGCCTCCAAATGCAGGGCCTTTCAGAGATGCATTGTGATTGTAA	NA	17075
28683	0.874959	0.610672	98	95	A_23_P401	A_23_P401	FALSE	NM_016343	NM_016343	1063	CENPF	centromere protein F, 350/400ka (mitosin)	Hs.497741	ENST00000366955	THC2773285	ref|NM_016343|ens|ENST00000366955|gb|CR597113|gb|U19769	chr1:212903931-212903990	hs|1q41	Homo sapiens centromere protein F, 350/400ka (mitosin) (CENPF), mRNA [NM_016343]	GO:0000085(G2 phase of mitotic cell cycle)|GO:0000785(chromatin)|GO:0000922(spindle pole)|GO:0000940(outer kinetochore of condensed chromosome)|GO:0003682(chromatin binding)|GO:0005634(nucleus)|GO:0005635(nuclear envelope)|GO:0005694(chromosome)|GO:0005737(cytoplasm)|GO:0007067(mitosis)|GO:0007094(mitotic cell cycle spindle assembly checkpoint)|GO:0008022(protein C-terminus binding)|GO:0008134(tr…	AAAGTTTGGAAGCACTGATCACCTGTTAGCATTGCCATTCCTCTACTGCAATGTAAATAG	NA	28683
37176	0.812113	0.610669	48	109	A_24_P20032	A_24_P20032	FALSE	NM_000449	NM_000449	5993	RFX5	regulatory factor X, 5 (influences HLA class II expression)	Hs.632472	ENST00000290524	THC2462765	ref|NM_000449|ref|NM_001025603|ens|ENST00000290524|gb|AL050135	chr1:149580019-149579960	hs|1q21.2	Homo sapiens regulatory factor X, 5 (influences HLA class II expression) (RFX5), transcript variant 1, mRNA [NM_000449]	GO:0000122(negative regulation of transcription from RNA polymerase II promoter)|GO:0003700(transcription factor activity)|GO:0005515(protein binding)|GO:0005634(nucleus)|GO:0006350(transcription)|GO:0006355(regulation of transcription, DNA-dependent)	TGGGAAAAGCAGTAAACCAACTAATATTTATTGAAGACCTACTTTGTCCTCTACATAGGG	NA	37176
32463	0.829532	0.610486	76	15	A_24_P122921	A_24_P122921	FALSE	NM_138621	NM_138621	10018	BCL2L11	BCL2-like 11 (apoptosis facilitator)	Hs.469658	ENST00000393256	THC2597537	ref|NM_138621|ref|NM_006538|ens|ENST00000393256|ens|ENST00000308659	chr2:111642363-111642422	hs|2q13	Homo sapiens BCL2-like 11 (apoptosis facilitator) (BCL2L11), transcript variant 1, mRNA [NM_138621]	GO:0000300(peripheral to membrane of membrane fraction)|GO:0001701(in utero embryonic development)|GO:0001822(kidney development)|GO:0005515(protein binding)|GO:0005737(cytoplasm)|GO:0005739(mitochondrion)|GO:0005741(mitochondrial outer membrane)|GO:0005829(cytosol)|GO:0005886(plasma membrane)|GO:0006917(induction of apoptosis)|GO:0007160(cell-matrix adhesion)|GO:0008017(microtubule binding)|GO:0…	ACTTGTGTTTTGCACTGATGAATTTTGACAGGGTAATTGCCACTTTACTTGTGCAATACT	NA	32463
36188	0.863031	0.606441	54	45	A_23_P207400	A_23_P207400	FALSE	NM_007295	NM_007295	672	BRCA1	breast cancer 1, early onset	Hs.194143		NP1475785	ref|NM_007295|ref|NM_007294|ref|NM_007296|ref|NM_007302	chr17:38450007-38449948	hs|17q21.31	Homo sapiens breast cancer 1, early onset (BRCA1), transcript variant BRCA1b, mRNA [NM_007295]	GO:0000075(cell cycle checkpoint)|GO:0000151(ubiquitin ligase complex)|GO:0000724(double-strand break repair via homologous recombination)|GO:0000793(condensed chromosome)|GO:0003674(molecular_function)|GO:0003677(DNA binding)|GO:0003684(damaged DNA binding)|GO:0003713(transcription coactivator activity)|GO:0004842(ubiquitin-protein ligase activity)|GO:0005515(protein binding)|GO:0005575(cellular…	AAGTGTTTTTCATAAACCCATTATCCAGGACTGTTTATAGCTGTTGGAAGGACTAGGTCT	NA	36188
33268	0.817542	0.605426	71	105	A_23_P155815	A_23_P155815	FALSE	NM_022346	NM_022346	64151	NCAPG	non-SMC condensin I complex, subunit G	Hs.567567	ENST00000251496	THC2642624	ref|NM_022346|ens|ENST00000251496|gb|AK022512|gb|AK023147	chr4:17454140-17454199	hs|4p15.32	Homo sapiens non-SMC condensin I complex, subunit G (NCAPG), mRNA [NM_022346]	GO:0005515(protein binding)|GO:0005634(nucleus)|GO:0005737(cytoplasm)|GO:0007049(cell cycle)|GO:0007067(mitosis)|GO:0007076(mitotic chromosome condensation)|GO:0051301(cell division)	AAGTTAGGAAAGACGATGGAGGTGGAATCCTTTAAGATTATGTCCAGTTATTTGCTTTAA	NA	33268
25187	0.86123	0.598104	118	118	A_23_P165937	A_23_P165937	FALSE	NM_024918	NM_024918	79980	DSN1	DSN1, MIND kinetochore complex component, homolog (S. cerevisiae)	Hs.632268	ENST00000373750	THC2471012	ref|NM_024918|gb|BC026011|ens|ENST00000373750|ens|ENST00000373733	chr20:34814228-34814169	hs|20q11.23	Homo sapiens DSN1, MIND kinetochore complex component, homolog (S. cerevisiae) (DSN1), mRNA [NM_024918]	GO:0000444(MIS12/MIND type complex)|GO:0005515(protein binding)|GO:0005634(nucleus)|GO:0005737(cytoplasm)|GO:0007049(cell cycle)|GO:0007059(chromosome segregation)|GO:0007067(mitosis)|GO:0051301(cell division)	GAATGATACTAATTTTCTAGCATGGCTCTGAAGGTGATTTTAGGTAGAAGAGTTTTGAGG	NA	25187
30883	0.85892	0.591209	85	115	A_23_P155765	A_23_P155765	FALSE	NM_002129	NM_002129	3148	HMGB2	high-mobility group box 2	Hs.434953	ENST00000296503	THC2502562	ref|NM_002129|ref|NM_001130688|ref|NM_001130689|ens|ENST00000296503	chr4:174489647-174489588	hs|4q34.1	Homo sapiens high-mobility group box 2 (HMGB2), transcript variant 1, mRNA [NM_002129]	GO:0000228(nuclear chromosome)|GO:0000793(condensed chromosome)|GO:0003690(double-stranded DNA binding)|GO:0003697(single-stranded DNA binding)|GO:0003700(transcription factor activity)|GO:0005515(protein binding)|GO:0005634(nucleus)|GO:0005730(nucleolus)|GO:0005737(cytoplasm)|GO:0006260(DNA replication)|GO:0006268(DNA unwinding during replication)|GO:0006281(DNA repair)|GO:0006288(base-excision …	TAAAAAATGCAGGTTGTAGCTTTTTGATGGGCTACTCATACAGTTAGATTTTACAGCTTC	NA	30883
22330	0.916341	0.59083	135	52	A_32_P233304	A_32_P233304	FALSE	NM_173083	NM_173083	286826	LIN9	lin-9 homolog (C. elegans)	Hs.120817	ENST00000366807	THC2472145	ref|NM_173083|gb|AF190323|gb|BC045625|ens|ENST00000366807	chr1:224485630-224485571	hs|1q42.12	Homo sapiens lin-9 homolog (C. elegans) (LIN9), mRNA [NM_173083]	GO:0005634(nucleus)|GO:0006260(DNA replication)|GO:0045786(negative regulation of cell cycle)	AAAGGCTTCCGTATTCTTTGTTGGTATTGTGCCACTGCAGAACTTTAGTGCAGAGTTTAT	NA	22330
13789	0.94067	0.590367	185	134	A_23_P206059	A_23_P206059	FALSE	NM_003981	NM_003981	9055	PRC1	protein regulator of cytokinesis 1	Hs.567385		NP839505	ref|NM_003981|ref|NM_199414|ref|NM_199413|gb|BC005140	chr15:89310489-89310430	hs|15q26.1	Homo sapiens protein regulator of cytokinesis 1 (PRC1), transcript variant 1, mRNA [NM_003981]	GO:0000022(mitotic spindle elongation)|GO:0000910(cytokinesis)|GO:0005515(protein binding)|GO:0005634(nucleus)|GO:0005737(cytoplasm)|GO:0005876(spindle microtubule)|GO:0007049(cell cycle)	TCTCAATCACTACTCTTCTTGAAGCACTATTATTTATTCTTCCGCTGTCTGCCTGCAGCA	NA	13789
18435	0.896633	0.58909	158	22	A_23_P128147	A_23_P128147	FALSE	NM_006082	NM_006082	10376	TUBA1B	tubulin, alpha 1b	Hs.524390	ENST00000336023	THC2529286	ref|NM_006082|gb|BC021564|ens|ENST00000336023|gb|AK094717	chr12:47807959-47807900	hs|12q13.12	Homo sapiens tubulin, alpha 1b (TUBA1B), mRNA [NM_006082]	GO:0000166(nucleotide binding)|GO:0003924(GTPase activity)|GO:0005198(structural molecule activity)|GO:0005525(GTP binding)|GO:0005874(microtubule)|GO:0007018(microtubule-based movement)|GO:0043234(protein complex)|GO:0051258(protein polymerization)	GCTTCAGCTTAACTGACAGATGTTAAAGCTTTCTGGTTAGATTGTTTTCACTTGGTGATC	NA	18435
40789	0.834862	0.584906	27	23	A_23_P148475	A_23_P148475	FALSE	NM_012310	NM_012310	24137	KIF4A	kinesin family member 4A	Hs.648326	ENST00000374403	THC2467470	ref|NM_012310|ref|NM_001099293|ens|ENST00000374403|gb|AB208797	chrX:69556872-69556931	hs|Xq13.1	Homo sapiens kinesin family member 4A (KIF4A), mRNA [NM_012310]	GO:0000166(nucleotide binding)|GO:0003677(DNA binding)|GO:0003777(microtubule motor activity)|GO:0005515(protein binding)|GO:0005524(ATP binding)|GO:0005634(nucleus)|GO:0005737(cytoplasm)|GO:0005875(microtubule associated complex)|GO:0005876(spindle microtubule)|GO:0006996(organelle organization)|GO:0007018(microtubule-based movement)|GO:0008089(anterograde axon cargo transport)|GO:0016363(nuclea…	GCTTGGGAGATGCTTTCAGGTTGCAGCCAGAAGGGGTTTTTTAAATGACTTCTCTGGATT	NA	40789
44727	0.955084	0.582383	3	138	A_23_P95302	A_23_P95302	FALSE	NM_181578	NM_181578	5985	RFC5	replication factor C (activator 1) 5, 36.5kDa	Hs.506989		THC2466290	ref|NM_181578|ref|NM_001130112|ref|NM_001130113|ref|NM_007370	chr12:116954157-116954216	hs|12q24.23	Homo sapiens replication factor C (activator 1) 5, 36.5kDa (RFC5), transcript variant 2, mRNA [NM_181578]	GO:0000166(nucleotide binding)|GO:0003689(DNA clamp loader activity)|GO:0005524(ATP binding)|GO:0005634(nucleus)|GO:0005654(nucleoplasm)|GO:0005663(DNA replication factor C complex)|GO:0006260(DNA replication)|GO:0006281(DNA repair)|GO:0006297(nucleotide-excision repair, DNA gap filling)|GO:0017111(nucleoside-triphosphatase activity)|GO:0019899(enzyme binding)	AAGTAAGGTTGAGCCTGACTGTAAACCTAGAACTGCGGAAGGACTGGGACTTTTGTACAA	NA	44727
2386	0.82695	0.581913	252	160	A_32_P9753	A_32_P9753	FALSE		BC024020	81671	TMEM49	transmembrane protein 49	Hs.708260			gb|BC024020	chr17:55270333-55270274	hs|17q23.1	Homo sapiens transmembrane protein 49, mRNA (cDNA clone IMAGE:4295896), with apparent retained intron. [BC024020]	GO:0005783(endoplasmic reticulum)|GO:0016020(membrane)|GO:0016021(integral to membrane)|GO:0033116(ER-Golgi intermediate compartment membrane)	ATTGGATAGGAAGAGGAATAAAATATAAAAATCAGAGAACTGCTGAAATTCTGTGACCCC	NA	2386
6145	0.930599	0.581458	230	122	A_23_P500390	A_23_P500390	FALSE	NM_017613	NM_017613	29980	DONSON	downstream neighbor of SON	Hs.436341	ENST00000303071	THC2508553	ref|NM_017613|ens|ENST00000303071|gb|AF232673|gb|AF232674	chr21:33872186-33872127	hs|21q22.11	Homo sapiens downstream neighbor of SON (DONSON), mRNA [NM_017613]	GO:0003674(molecular_function)|GO:0005575(cellular_component)|GO:0005634(nucleus)|GO:0006954(inflammatory response)|GO:0007275(multicellular organismal development)|GO:0008150(biological_process)|GO:0016563(transcription activator activity)|GO:0016564(transcription repressor activity)|GO:0045348(positive regulation of MHC class II biosynthetic process)|GO:0045892(negative regulation of transcript…	TGGCATTGTGACTAATGGCATCAGGGCAAAAATATGTTACTTTACGATTTACCTGTTAGC	NA	6145
19646	0.911254	0.58086	151	149	A_23_P99930	A_23_P99930	FALSE	NM_017858	NM_017858	54962	TIPIN	TIMELESS interacting protein	Hs.572318	ENST00000261881	THC2471305	ref|NM_017858|ens|ENST00000261881|gb|BC000870|gb|AK000523	chr15:64416326-64416267	hs|15q22.31	Homo sapiens TIMELESS interacting protein (TIPIN), mRNA [NM_017858]	GO:0000076(DNA replication checkpoint)|GO:0000790(nuclear chromatin)|GO:0005515(protein binding)|GO:0005634(nucleus)|GO:0005737(cytoplasm)|GO:0006974(response to DNA damage stimulus)|GO:0007049(cell cycle)|GO:0007067(mitosis)|GO:0008284(positive regulation of cell proliferation)|GO:0031573(intra-S DNA damage checkpoint)|GO:0033262(regulation of DNA replication during S phase)|GO:0048478(replicati…	CTGTTAAGTCATCGTCCTGCAAGCTTGGCGTTACTATGTATTTTTTCTTCTTGGAGTGAA	NA	19646
9597	0.898802	0.580336	210	18	A_23_P353717	A_23_P353717	FALSE	NM_152308	NM_152308	116028	C16orf75	chromosome 16 open reading frame 75	Hs.347524	ENST00000381820	THC2508344	ref|NM_152308|gb|BC039361|ens|ENST00000381820|ens|ENST00000312499	chr16:11352885-11352944	hs|16p13.13	Homo sapiens chromosome 16 open reading frame 75 (C16orf75), mRNA [NM_152308]	GO:0003677(DNA binding)	TTCATAACTTTCGGCGAGACGTGGTGAGCCTCCTGGTGTAGAGTTCTTTTGTCTTTGTAT	NA	9597
10448	0.868453	0.580328	205	16	A_23_P200310	A_23_P200310	FALSE	NM_017779	NM_017779	55635	DEPDC1	DEP domain containing 1	Hs.445098	ENST00000370962	NP181604	ref|NM_017779|ref|NM_001114120|gb|AK000490|ens|ENST00000370962	chr1:68712434-68712400	hs|1p31.2	Homo sapiens DEP domain containing 1 (DEPDC1), transcript variant 2, mRNA [NM_017779]	GO:0005096(GTPase activator activity)|GO:0005622(intracellular)|GO:0005634(nucleus)|GO:0007242(intracellular signaling cascade)	AGATGGACTATTTGCTCCTTTGCCTAACTTACTCATACTGTAAGCAGATTAGTGCTCAGG	NA	10448
39736	0.827768	0.578283	33	89	A_23_P94422	A_23_P94422	FALSE	NM_014791	NM_014791	9833	MELK	maternal embryonic leucine zipper kinase	Hs.184339	ENST00000298048	THC2464235	ref|NM_014791|ens|ENST00000298048|gb|AK222811|gb|D79997	chr9:36667192-36667251	hs|9p13.2	Homo sapiens maternal embryonic leucine zipper kinase (MELK), mRNA [NM_014791]	GO:0000166(nucleotide binding)|GO:0004674(protein serine/threonine kinase activity)|GO:0005515(protein binding)|GO:0005524(ATP binding)|GO:0005737(cytoplasm)|GO:0006468(protein amino acid phosphorylation)|GO:0016740(transferase activity)	GGAAAGTGACAATGCAATTTGAATTAGAAGTGTGCCAGCTTCAAAAACCCGATGTGGTGG	NA	39736
2133	0.932351	0.576421	254	155	A_23_P102202	A_23_P102202	FALSE	NM_000179	NM_000179	2956	MSH6	mutS homolog 6 (E. coli)	Hs.445052	ENST00000234420	THC2712126	ref|NM_000179|gb|Y16676|ens|ENST00000234420|gb|DQ892898	chr2:47887423-47887482	hs|2p16.3	Homo sapiens mutS homolog 6 (E. coli) (MSH6), mRNA [NM_000179]	GO:0000166(nucleotide binding)|GO:0000287(magnesium ion binding)|GO:0000400(four-way junction DNA binding)|GO:0000701(purine-specific mismatch base pair DNA N-glycosylase activity)|GO:0000710(meiotic mismatch repair)|GO:0000790(nuclear chromatin)|GO:0003682(chromatin binding)|GO:0003684(damaged DNA binding)|GO:0005515(protein binding)|GO:0005524(ATP binding)|GO:0005634(nucleus)|GO:0006298(mismatc…	GAAGTTTGCCTGGCTAGTGAAAGGTCAACTGTAGATGCTGAAGCTGTCCATAAATTGCTG	NA	2133
22973	0.916652	0.574955	131	126	A_23_P28886	A_23_P28886	FALSE	NM_002592	NM_002592	5111	PCNA	proliferating cell nuclear antigen	Hs.147433	ENST00000379143	THC2564058	ref|NM_002592|ref|NM_182649|ens|ENST00000379143|ens|ENST00000379160	chr20:5044102-5043957	hs|20p12.3	Homo sapiens proliferating cell nuclear antigen (PCNA), transcript variant 1, mRNA [NM_002592]	GO:0000307(cyclin-dependent protein kinase holoenzyme complex)|GO:0003677(DNA binding)|GO:0005515(protein binding)|GO:0005634(nucleus)|GO:0005652(nuclear lamina)|GO:0005654(nucleoplasm)|GO:0005663(DNA replication factor C complex)|GO:0006275(regulation of DNA replication)|GO:0006281(DNA repair)|GO:0006287(base-excision repair, gap-filling)|GO:0006297(nucleotide-excision repair, DNA gap filling)|G…	ACCCCTTGTTGTAGAGTATAAAATTGCGGATATGGGACACTTAAAATACTACTTGGCTCC	NA	22973
25392	0.813659	0.57375	117	48	A_23_P40078	A_23_P40078	FALSE	NM_003400	NM_003400	7514	XPO1	exportin 1 (CRM1 homolog, yeast)	Hs.370770	ENST00000406957	THC2496531	ref|NM_003400|ens|ENST00000406957|ens|ENST00000404992|ens|ENST00000195419	chr2:61559399-61559340	hs|2p15	Homo sapiens exportin 1 (CRM1 homolog, yeast) (XPO1), mRNA [NM_003400]	GO:0000059(protein import into nucleus, docking)|GO:0003723(RNA binding)|GO:0005515(protein binding)|GO:0005634(nucleus)|GO:0005642(annulate lamellae)|GO:0005643(nuclear pore)|GO:0005654(nucleoplasm)|GO:0005737(cytoplasm)|GO:0005829(cytosol)|GO:0006611(protein export from nucleus)|GO:0006886(intracellular protein transport)|GO:0008565(protein transporter activity)|GO:0009615(response to virus)|GO…	GGGTATTTGTCGACCAAAATGATGCCAATTTGTAAATTAAAATGTCACCTAGTGGCCCTT	NA	25392
21451	0.889021	0.572033	140	110	A_24_P287941	A_24_P287941	FALSE	NM_013290	NM_013290	29893	PSMC3IP	PSMC3 interacting protein	Hs.383019	ENST00000253789	THC2487374	ref|NM_013290|ref|NM_016556|gb|L38933|ens|ENST00000253789	chr17:37978301-37978242	hs|17q21.31	Homo sapiens PSMC3 interacting protein (PSMC3IP), transcript variant 1, mRNA [NM_013290]	GO:0003674(molecular_function)|GO:0003677(DNA binding)|GO:0005515(protein binding)|GO:0005575(cellular_component)|GO:0005634(nucleus)|GO:0006310(DNA recombination)|GO:0007126(meiosis)|GO:0008150(biological_process)	AAATTGCAGTAGCTTGAGGTTAACATTTAGACTTGGAACAATGCTAAAGGAAAGCATTTG	NA	21451
32089	0.849702	0.568643	78	83	A_24_P212072	A_24_P212072	FALSE	NM_032290	NM_032290	84250	ANKRD32	ankyrin repeat domain 32	Hs.657315	ENST00000255667	THC2644789	ref|NM_032290|ens|ENST00000255667|ens|ENST00000395960|ens|ENST00000265140	chr5:93992056-93992115	hs|5q15	Homo sapiens ankyrin repeat domain 32 (ANKRD32), mRNA [NM_032290]	GO:0005622(intracellular)	GAAAAAGATTCCCGTTATTCACCTCAAATGCAATCTGCACCTAAAAGATGGCGTGAAGAA	NA	32089
24523	0.823413	0.568138	122	86	A_24_P40968	A_24_P40968	FALSE	NM_001080541	NM_001080541	23269	MGA	MAX gene associated	Hs.187569	ENST00000389936	THC2492025	ref|NM_001080541|ens|ENST00000389936|gb|AK301207|gb|AK056470	chr15:39833967-39834026	hs|15q15.1	Homo sapiens MAX gene associated (MGA), mRNA [NM_001080541]	GO:0003700(transcription factor activity)|GO:0005634(nucleus)|GO:0005667(transcription factor complex)|GO:0006355(regulation of transcription, DNA-dependent)	TGGACATTGAGACTGTAGAAGAGCTCTCAGAGGAAATTAATGTTGCTCACCTGAAGACCA	NA	24523
3846	0.870997	0.565637	244	129	A_23_P52017	A_23_P52017	FALSE	NM_018136	NM_018136	259266	ASPM	asp (abnormal spindle) homolog, microcephaly associated (Drosophila)	Hs.121028		NP1456422	ref|NM_018136|gb|AY367065|gb|AY971956|gb|AY971955	chr1:195320136-195320077	hs|1q31.3	Homo sapiens asp (abnormal spindle) homolog, microcephaly associated (Drosophila) (ASPM), mRNA [NM_018136]	GO:0000922(spindle pole)|GO:0005516(calmodulin binding)|GO:0005634(nucleus)|GO:0005737(cytoplasm)|GO:0007049(cell cycle)|GO:0007067(mitosis)|GO:0021873(forebrain neuroblast division)|GO:0045665(negative regulation of neuron differentiation)|GO:0045769(negative regulation of asymmetric cell division)|GO:0051301(cell division)|GO:0051661(maintenance of centrosome location)	ATCACAAATCCCCTGCAAGCTATTCAAATGGTGATGGATACGCTTGGCATTCCTTATTAG	NA	3846
8545	0.873246	0.564887	216	82	A_23_P115872	A_23_P115872	FALSE	NM_018131	NM_018131	55165	CEP55	centrosomal protein 55kDa	Hs.14559	ENST00000371485	THC2462419	ref|NM_018131|ref|NM_001127182|ens|ENST00000371485|gb|CR617073	chr10:95278744-95278803	hs|10q23.33	Homo sapiens centrosomal protein 55kDa (CEP55), transcript variant 1, mRNA [NM_018131]	GO:0007049(cell cycle)|GO:0007067(mitosis)|GO:0051301(cell division)	GTAAACCAAAAACTTTTAAATTTCTTCAGGTTTTCTAACATGCTTACCACTGGGCTACTG	NA	8545
19019	0.837081	0.564603	155	43	A_23_P334218	A_23_P334218	FALSE	NM_145647	NM_145647	93594	WDR67	WD repeat domain 67	Hs.492716	ENST00000287380	NP1174644	ref|NM_145647|gb|AK094612|ens|ENST00000287380|ens|ENST00000309336	chr8:124233342-124233401	hs|8q24.13	Homo sapiens WD repeat domain 67 (WDR67), mRNA [NM_145647]	GO:0005097(Rab GTPase activator activity)|GO:0005622(intracellular)|GO:0032313(regulation of Rab GTPase activity)	TCATCTTTTGGCTGCATAGAATGCATGTCACCTTGAGACGGTCGAGAGAGAGACCTATTT	NA	19019
6178	0.8737	0.563244	230	56	A_23_P200866	A_23_P200866	FALSE	NM_203401	NM_203401	3925	STMN1	stathmin 1/oncoprotein 18	Hs.209983	ENST00000374292	THC2565861	ref|NM_203401|ref|NM_005563|ref|NM_203399|ens|ENST00000374292	chr1:26099739-26099680	hs|1p36.11	Homo sapiens stathmin 1/oncoprotein 18 (STMN1), transcript variant 1, mRNA [NM_203401]	GO:0004871(signal transducer activity)|GO:0005515(protein binding)|GO:0005622(intracellular)|GO:0005737(cytoplasm)|GO:0005874(microtubule)|GO:0007019(microtubule depolymerization)|GO:0007052(mitotic spindle organization)|GO:0007242(intracellular signaling cascade)|GO:0007275(multicellular organismal development)|GO:0007399(nervous system development)|GO:0015631(tubulin binding)|GO:0030154(cell di…	GCTGAATATCTGTTCACTTTTCAATCCCAATTCTGTCCCAATCTTACCAGATGCTACTGG	NA	6178
25599	0.884819	0.561457	116	143	A_32_P222383	A_32_P222383	FALSE	NM_005517	NM_005517	3151	HMGN2	high-mobility group nucleosomal binding domain 2	Hs.181163	ENST00000361427	THC2505478	ref|NM_005517|ref|NM_020810|gb|BC063551|ens|ENST00000361427	chr1:26674779-26674838	hs|1p36.11	Homo sapiens high-mobility group nucleosomal binding domain 2 (HMGN2), mRNA [NM_005517]	GO:0000785(chromatin)|GO:0003677(DNA binding)|GO:0005515(protein binding)|GO:0005634(nucleus)|GO:0005737(cytoplasm)|GO:0006325(establishment or maintenance of chromatin architecture)|GO:0006355(regulation of transcription, DNA-dependent)	TACTGAAAGTCAGGGTCGGCTTGTGAAAAGTTGTTAAACAACATGCTAAATGTGAAATGT	NA	25599
8785	0.827923	0.559879	215	111	A_23_P169576	A_23_P169576	FALSE	NM_019053	NM_019053	54536	EXOC6	exocyst complex component 6	Hs.655657		THC2467379	ref|NM_019053|ref|NM_001013848|gb|BC028395|gb|BC041403	chr10:94809096-94809155	hs|10q23.33	Homo sapiens exocyst complex component 6 (EXOC6), transcript variant 1, mRNA [NM_019053]	GO:0000145(exocyst)|GO:0006904(vesicle docking during exocytosis)|GO:0015031(protein transport)	ATGCTGAATCTTCCCTTTGCCTTTTCAGGATTTAGGCCTGTAAGAAACTATGCCTGATTC	NA	8785
40136	0.80539	0.558717	30	140	A_23_P415443	A_23_P415443	FALSE	NM_015341	NM_015341	23397	NCAPH	non-SMC condensin I complex, subunit H	Hs.308045	ENST00000240423	THC2461132	ref|NM_015341|ens|ENST00000240423|gb|AK303725|gb|CR592757	chr2:96403053-96403112	hs|2q11.2	Homo sapiens non-SMC condensin I complex, subunit H (NCAPH), mRNA [NM_015341]	GO:0000278(mitotic cell cycle)|GO:0005634(nucleus)|GO:0005737(cytoplasm)|GO:0005856(cytoskeleton)|GO:0007067(mitosis)|GO:0007076(mitotic chromosome condensation)|GO:0051301(cell division)	GGAGGGCAGAGGGGGTGAGGGTACTATTCTGGATTGAGAAAACCTATATCCATTCTTTAT	NA	40136
21514	0.838331	0.553751	140	153	A_24_P187948	A_24_P187948	FALSE	NM_197966	NM_197966	637	BID	BH3 interacting domain death agonist	Hs.591054	ENST00000399761	THC2743156	ref|NM_197966|ref|NM_001196|ref|NM_197967|ens|ENST00000399761	chr22:16598241-16598182	hs|22q11.21	Homo sapiens BH3 interacting domain death agonist (BID), transcript variant 1, mRNA [NM_197966]	GO:0001836(release of cytochrome c from mitochondria)|GO:0005123(death receptor binding)|GO:0005515(protein binding)|GO:0005624(membrane fraction)|GO:0005737(cytoplasm)|GO:0005739(mitochondrion)|GO:0005741(mitochondrial outer membrane)|GO:0005829(cytosol)|GO:0008625(induction of apoptosis via death domain receptors)|GO:0008633(activation of pro-apoptotic gene products)|GO:0016020(membrane)|GO:005…	GAAGACAGGCTGGAAGATAGCTGTGACTTCTATTTTAAAGACAATGTTAAACTTATAACC	NA	21514
20660	0.840751	0.548571	145	161	A_23_P389919	A_23_P389919	FALSE	NM_133330	NM_133330	7468	WHSC1	Wolf-Hirschhorn syndrome candidate 1	Hs.113876		THC2665202	ref|NM_133330|ref|NM_133331|ref|NM_133335|ref|NM_001042424	chr4:1953344-1953403	hs|4p16.3	Homo sapiens Wolf-Hirschhorn syndrome candidate 1 (WHSC1), transcript variant 1, mRNA [NM_133330]	GO:0003677(DNA binding)|GO:0005515(protein binding)|GO:0005634(nucleus)|GO:0005737(cytoplasm)|GO:0006350(transcription)|GO:0006355(regulation of transcription, DNA-dependent)|GO:0008168(methyltransferase activity)|GO:0008270(zinc ion binding)|GO:0009653(anatomical structure morphogenesis)|GO:0016568(chromatin modification)|GO:0016740(transferase activity)|GO:0018024(histone-lysine N-methyltransfe…	TCTTGATCCTGTGAGTGTAGTTGATGACTGTTTGTTAGTCAGTAGAGTAAAATGCTGTGT	NA	20660
19004	0.851584	0.544024	155	73	A_23_P95764	A_23_P95764	FALSE	NM_002764	NM_002764	5631	PRPS1	phosphoribosyl pyrophosphate synthetase 1	Hs.56	ENST00000372435	THC2468463	ref|NM_002764|gb|BC001605|ens|ENST00000372435|ens|ENST00000372428	chrX:106780513-106780572	hs|Xq22.3	Homo sapiens phosphoribosyl pyrophosphate synthetase 1 (PRPS1), mRNA [NM_002764]	GO:0000287(magnesium ion binding)|GO:0004749(ribose phosphate diphosphokinase activity)|GO:0005524(ATP binding)|GO:0005829(cytosol)|GO:0006144(purine base metabolic process)|GO:0006164(purine nucleotide biosynthetic process)|GO:0006221(pyrimidine nucleotide biosynthetic process)|GO:0007399(nervous system development)|GO:0007605(sensory perception of sound)|GO:0009116(nucleoside metabolic process)…	ACCATCTGCTTGACTATGTAGCTTGGATTCTCCTTTGTACCTATCCCTTTCGATTTGGCT	NA	19004
43305	0.818299	0.543566	12	91	A_23_P131383	A_23_P131383	FALSE	NM_018062	NM_018062	55120	FANCL	Fanconi anemia, complementation group L	Hs.631890	ENST00000402135	THC2492588	ref|NM_018062|ref|NM_001114636|gb|BC037570|ens|ENST00000402135	chr2:58240040-58239981	hs|2p16.1	Homo sapiens Fanconi anemia, complementation group L (FANCL), transcript variant 2, mRNA [NM_018062]	GO:0005515(protein binding)|GO:0005634(nucleus)|GO:0005737(cytoplasm)|GO:0006281(DNA repair)|GO:0006511(ubiquitin-dependent protein catabolic process)|GO:0006974(response to DNA damage stimulus)|GO:0008270(zinc ion binding)|GO:0016874(ligase activity)|GO:0046872(metal ion binding)	TCATTCAAAGGTTCTTGAGACTCTTGATATTTCTGTCTTCTCCTTGTGCTTTCCTATGGA	NA	43305
9356	0.862408	0.542283	211	160	A_23_P106433	A_23_P106433	FALSE	NM_033544	NM_033544	91433	RCCD1	RCC1 domain containing 1	Hs.655895	ENST00000300233	THC2493980	ref|NM_033544|ref|NM_001017919|ens|ENST00000300233|ens|ENST00000394258	chr15:89306423-89306482	hs|15q26.1	Homo sapiens RCC1 domain containing 1 (RCCD1), transcript variant 1, mRNA [NM_033544]		TTGCTTTTGAGTGTTAGATAAATGGAATCCTGTGTATGTGCTTTTGTGTCGTTTTTGTCA	NA	9356
27754	0.826266	0.539159	103	84	A_23_P259586	A_23_P259586	FALSE	NM_003318	NM_003318	7272	TTK	TTK protein kinase	Hs.169840	ENST00000230510	THC2737057	ref|NM_003318|gb|BC032858|ens|ENST00000230510|ens|ENST00000369798	chr6:80806149-80806208	hs|6q14.1	Homo sapiens TTK protein kinase (TTK), mRNA [NM_003318]	GO:0000166(nucleotide binding)|GO:0004674(protein serine/threonine kinase activity)|GO:0004713(protein tyrosine kinase activity)|GO:0005515(protein binding)|GO:0005524(ATP binding)|GO:0005819(spindle)|GO:0006468(protein amino acid phosphorylation)|GO:0007052(mitotic spindle organization)|GO:0007094(mitotic cell cycle spindle assembly checkpoint)|GO:0008284(positive regulation of cell proliferatio…	TGTTTGGTCCTTAGGATGTATTTTGTACTATATGACTTACGGGAAAACACCATTTCAGCA	NA	27754
11283	0.83638	0.538558	200	46	A_23_P88740	A_23_P88740	FALSE	NM_018455	NM_018455	55839	CENPN	centromere protein N	Hs.55028	ENST00000299572	THC2471285	ref|NM_018455|ens|ENST00000299572|gb|AF217515|gb|BC007334	chr16:79611372-79613909	hs|16q23.2	Homo sapiens centromere protein N (CENPN), transcript variant 3, mRNA [NM_018455]	GO:0000775(chromosome, centromeric region)|GO:0000777(condensed chromosome kinetochore)|GO:0005634(nucleus)|GO:0005694(chromosome)	TTCTGGGTCAGGAGTTAGAAGCTACTGGGAAAATCTACCTCCGACAAGAGGAGATCATTT	NA	11283
27337	0.89458	0.538258	106	67	A_24_P373286	A_24_P373286	FALSE	NM_014711	NM_014711	9738	CP110	CP110 protein	Hs.279912	ENST00000396208	THC2474560	ref|NM_014711|gb|CR749255|ens|ENST00000396208|ens|ENST00000219827	chr16:19472001-19472060	hs|16p12.3	Homo sapiens CP110 protein (CP110), mRNA [NM_014711]	GO:0005515(protein binding)|GO:0005813(centrosome)|GO:0032465(regulation of cytokinesis)|GO:0051298(centrosome duplication)	AGATAAAAGCCTGTGTTTTACACATTCTTTTTTGGTGTTCATAGCTTCTTCTCATACAGG	NA	27337
21926	0.893371	0.538225	138	9	A_23_P86133	A_23_P86133	FALSE	NM_002946	NM_002946	6118	RPA2	replication protein A2, 32kDa	Hs.79411	ENST00000373912	THC2469253	ref|NM_002946|gb|CR612693|ens|ENST00000373912|gb|AK300691	chr1:28090951-28090892	hs|1p35.3	Homo sapiens replication protein A2, 32kDa (RPA2), mRNA [NM_002946]	GO:0000718(nucleotide-excision repair, DNA damage removal)|GO:0003676(nucleic acid binding)|GO:0003697(single-stranded DNA binding)|GO:0005515(protein binding)|GO:0005634(nucleus)|GO:0005654(nucleoplasm)|GO:0005662(DNA replication factor A complex)|GO:0006261(DNA-dependent DNA replication)|GO:0006297(nucleotide-excision repair, DNA gap filling)	TAGTGCTCAGGAGTTTCTCTTCTTAAAATGTTTACTGCTGAAAGATGAGCAGGACCAGGG	NA	21926
972	0.848978	0.538173	261	97	A_23_P51085	A_23_P51085	FALSE	NM_020675	NM_020675	57405	SPC25	SPC25, NDC80 kinetochore complex component, homolog (S. cerevisiae)	Hs.421956	ENST00000282074	THC2471167	ref|NM_020675|ens|ENST00000282074|gb|AY456388|gb|CR457197	chr2:169436261-169436202	hs|2q24.3	Homo sapiens SPC25, NDC80 kinetochore complex component, homolog (S. cerevisiae) (SPC25), mRNA [NM_020675]	GO:0000777(condensed chromosome kinetochore)|GO:0005515(protein binding)|GO:0005634(nucleus)|GO:0007049(cell cycle)|GO:0007067(mitosis)|GO:0051301(cell division)	GTAAGGAAGACCAACAATTTTTCAGCTTTTCTTGCCAATGTTCGGAAAGCTTTTACTGCC	NA	972
17094	0.824253	0.533676	166	153	A_23_P77813	A_23_P77813	FALSE	NM_024619	NM_024619	79672	FN3KRP	fructosamine-3-kinase-related protein	Hs.31431	ENST00000269373	THC2466218	ref|NM_024619|ens|ENST00000269373|gb|AK022233|gb|BC014408	chr17:78278754-78278813	hs|17q25.3	Homo sapiens fructosamine-3-kinase-related protein (FN3KRP), mRNA [NM_024619]	GO:0016301(kinase activity)|GO:0016740(transferase activity)	AGCTGTTCACGTTGATGCTTCTTGGTTGGCAAGACTTGGGTGTAGACATGAAACCATCTT	NA	17094
38205	0.879411	0.523675	42	91	A_23_P65757	A_23_P65757	FALSE	NM_004701	NM_004701	9133	CCNB2	cyclin B2	Hs.194698	ENST00000288207	NP1186699	ref|NM_004701|ens|ENST00000288207|gb|CR608686|gb|CR606395	chr15:57204431-57204490	hs|15q22.2	Homo sapiens cyclin B2 (CCNB2), mRNA [NM_004701]	GO:0001701(in utero embryonic development)|GO:0005515(protein binding)|GO:0005624(membrane fraction)|GO:0005634(nucleus)|GO:0005829(cytosol)|GO:0007049(cell cycle)|GO:0007067(mitosis)|GO:0015630(microtubule cytoskeleton)|GO:0040007(growth)|GO:0043029(T cell homeostasis)|GO:0048538(thymus development)|GO:0051301(cell division)	TTGATTTTGTACATAGTCCTCTGGTCTATCTCATGAAACCTCTTCTCAGACCAGTTTTCT	NA	38205
5541	0.838191	0.521635	234	139	A_24_P126628	A_24_P126628	FALSE	NM_015257	NM_015257	23306	TMEM194A	transmembrane protein 194A	Hs.591040	ENST00000300128	THC2769180	ref|NM_015257|ref|NM_001130963|gb|AL833310|ens|ENST00000300128	chr12:55736362-55736303	hs|12q13.3	Homo sapiens transmembrane protein 194A (TMEM194A), transcript variant 2, mRNA [NM_015257]	GO:0003674(molecular_function)|GO:0008150(biological_process)|GO:0016020(membrane)|GO:0016021(integral to membrane)	ATTATGACCCAGTGATGTCTTTTGGTGACTTAAGCTTATGAATTCAGGTTACAATTGAGT	NA	5541
39692	0.840394	0.520006	33	8	A_23_P80902	A_23_P80902	FALSE	NM_020242	NM_020242	56992	KIF15	kinesin family member 15	Hs.646856	ENST00000326047	THC2471223	ref|NM_020242|gb|AB035898|ens|ENST00000326047|ens|ENST00000396031	chr3:44869390-44869449	hs|3p21.31	Homo sapiens kinesin family member 15 (KIF15), mRNA [NM_020242]	GO:0000166(nucleotide binding)|GO:0003677(DNA binding)|GO:0003777(microtubule motor activity)|GO:0005524(ATP binding)|GO:0005737(cytoplasm)|GO:0005813(centrosome)|GO:0005819(spindle)|GO:0005873(plus-end kinesin complex)|GO:0005874(microtubule)|GO:0005875(microtubule associated complex)|GO:0007018(microtubule-based movement)|GO:0007067(mitosis)|GO:0008283(cell proliferation)	ATTCTGCATCCATATACACCCTGTGACAGTCAGCAGTCTGCTATTAAGTGGCCTACTTCA	NA	39692
33100	0.813031	0.519271	72	101	A_23_P7679	A_23_P7679	FALSE	NM_153485	NM_153485	9631	NUP155	nucleoporin 155kDa	Hs.547696	ENST00000231498	THC2462444	ref|NM_153485|ref|NM_004298|ens|ENST00000231498|ens|ENST00000381843	chr5:37330311-37330252	hs|5p13.2	Homo sapiens nucleoporin 155kDa (NUP155), transcript variant 1, mRNA [NM_153485]	GO:0005215(transporter activity)|GO:0005634(nucleus)|GO:0005643(nuclear pore)|GO:0006913(nucleocytoplasmic transport)|GO:0015031(protein transport)|GO:0016020(membrane)|GO:0017056(structural constituent of nuclear pore)|GO:0031965(nuclear membrane)|GO:0051028(mRNA transport)|GO:0065002(intracellular protein transmembrane transport)	GTTTTTAGAACAGCAGGTTTGTACTTTGAACTGGGATGTGGGCTTCGTAATACAGACAAT	NA	33100
38521	0.889163	0.513959	40	139	A_23_P112341	A_23_P112341	FALSE	NM_024945	NM_024945	80010	RMI1	RMI1, RecQ mediated genome instability 1, homolog (S. cerevisiae)	Hs.284137	ENST00000401650	THC2462880	ref|NM_024945|ens|ENST00000401650|ens|ENST00000325875|gb|AK022950	chr9:85808666-85808725	hs|9q21.32	Homo sapiens RMI1, RecQ mediated genome instability 1, homolog (S. cerevisiae) (RMI1), mRNA [NM_024945]	GO:0003676(nucleic acid binding)|GO:0005634(nucleus)	AAAGAGGGACTGTTTACCATTCTTCCACTGTGCTGTTATAAAGTTGTATTTGAAAGGTAA	NA	38521
28830	0.853812	0.511721	97	141	A_23_P25019	A_23_P25019	FALSE	NM_000946	NM_000946	5557	PRIM1	primase, DNA, polypeptide 1 (49kDa)	Hs.534339	ENST00000338193	NP1207446	ref|NM_000946|ens|ENST00000338193|gb|AK314866|gb|EU176421	chr12:55419378-55418551	hs|12q13.3	Homo sapiens primase, DNA, polypeptide 1 (49kDa) (PRIM1), mRNA [NM_000946]	GO:0003896(DNA primase activity)|GO:0005515(protein binding)|GO:0005654(nucleoplasm)|GO:0005658(alpha DNA polymerase:primase complex)|GO:0006260(DNA replication)|GO:0006269(DNA replication, synthesis of RNA primer)|GO:0006350(transcription)|GO:0008270(zinc ion binding)|GO:0016740(transferase activity)|GO:0016779(nucleotidyltransferase activity)|GO:0046872(metal ion binding)	ACCAGTTTGATCCATTTACTGTTCCGACCATAAGCTTCATCTGCCGTGAATTGGATGCCA	NA	28830
30271	0.826956	0.511659	88	150	A_23_P31315	A_23_P31315	FALSE	NM_016587	NM_016587	11335	CBX3	chromobox homolog 3 (HP1 gamma homolog, Drosophila)	Hs.381189	ENST00000337620	THC2527628	ref|NM_016587|ref|NM_007276|ens|ENST00000337620|ens|ENST00000396386	chr7:26218485-26218544	hs|7p15.2	Homo sapiens chromobox homolog 3 (HP1 gamma homolog, Drosophila) (CBX3), transcript variant 2, mRNA [NM_016587]	GO:0000779(condensed chromosome, centromeric region)|GO:0000785(chromatin)|GO:0003682(chromatin binding)|GO:0005634(nucleus)|GO:0005637(nuclear inner membrane)|GO:0005701(polytene chromosome chromocenter)|GO:0005719(nuclear euchromatin)|GO:0005819(spindle)|GO:0006333(chromatin assembly or disassembly)|GO:0006338(chromatin remodeling)|GO:0006355(regulation of transcription, DNA-dependent)|GO:00164…	GCGTTGGAAGAGTTGTTGGGGGTTTTTTGCATCCATAGCACTGGTTACTTTGAACAAATA	NA	30271
17444	0.85391	0.510577	164	133	A_32_P143245	A_32_P143245	FALSE	NM_001012507	NM_001012507	387103	C6orf173	chromosome 6 open reading frame 173	Hs.486401	ENST00000368328	THC2471381	ref|NM_001012507|ens|ENST00000368328|ens|ENST00000368325|gb|AY902475	chr6:126709068-126709127	hs|6q22.32	Homo sapiens chromosome 6 open reading frame 173 (C6orf173), mRNA [NM_001012507]	GO:0005634(nucleus)	GTTCATCGATTAGCAGAAGAGTCCAGGACAAACGCTTGTGCGAGTAAATGTAGAGTCATT	NA	17444
27456	0.858453	0.510492	105	169	A_23_P92441	A_23_P92441	FALSE	NM_002358	NM_002358	4085	MAD2L1	MAD2 mitotic arrest deficient-like 1 (yeast)	Hs.591697	ENST00000296509	THC2484290	ref|NM_002358|gb|AF394735|ens|ENST00000296509|ens|ENST00000333047	chr4:121200853-121200794	hs|4q27	Homo sapiens MAD2 mitotic arrest deficient-like 1 (yeast) (MAD2L1), mRNA [NM_002358]	GO:0000070(mitotic sister chromatid segregation)|GO:0000776(kinetochore)|GO:0005515(protein binding)|GO:0005634(nucleus)|GO:0005816(spindle pole body)|GO:0005829(cytosol)|GO:0007049(cell cycle)|GO:0007067(mitosis)|GO:0007094(mitotic cell cycle spindle assembly checkpoint)|GO:0031145(anaphase-promoting complex-dependent proteasomal ubiquitin-dependent protein catabolic process)|GO:0051301(cell div…	TGTACCTGAAAAATGGGAAGAGTCGGGACCACAGTTTATTACCAATTCTGAGGAAGTCCG	NA	27456
27841	0.815317	0.508091	103	79	A_23_P60271	A_23_P60271	FALSE	NM_001042550	NM_001042550	10592	SMC2	structural maintenance of chromosomes 2	Hs.119023		THC2777947	ref|NM_001042550|ref|NM_001042551|ref|NM_006444|gb|AF113673	chr9:105941261-105941320	hs|9q31.1	Homo sapiens structural maintenance of chromosomes 2 (SMC2), transcript variant 1, mRNA [NM_001042550]	GO:0000166(nucleotide binding)|GO:0000228(nuclear chromosome)|GO:0000796(condensin complex)|GO:0005515(protein binding)|GO:0005524(ATP binding)|GO:0005634(nucleus)|GO:0005737(cytoplasm)|GO:0007049(cell cycle)|GO:0007067(mitosis)|GO:0007076(mitotic chromosome condensation)|GO:0046982(protein heterodimerization activity)|GO:0051276(chromosome organization)|GO:0051301(cell division)	AGAAGGTATGTTCAACAATGCAAACGTTCTTTTCAAAACCAAGTTTGTGGATGGTGTTTC	NA	27841
28421	0.84824	0.506913	99	110	A_24_P201702	A_24_P201702	FALSE	NM_005127	NM_005127	9976	CLEC2B	C-type lectin domain family 2, member B	Hs.85201	ENST00000228438	THC2649917	ref|NM_005127|ens|ENST00000228438|gb|AY142147|gb|AK313916	chr12:9901413-9901354	hs|12p13.31	Homo sapiens C-type lectin domain family 2, member B (CLEC2B), mRNA [NM_005127]	GO:0005488(binding)|GO:0005529(sugar binding)|GO:0005634(nucleus)|GO:0005730(nucleolus)|GO:0005737(cytoplasm)|GO:0005887(integral to plasma membrane)|GO:0016020(membrane)	ATTGGAATTCAAGTAAATACAACTGTTCCACTCAACATGCCGACCTAACTATAATTGACA	NA	28421
38490	0.840496	0.503158	40	32	A_23_P5611	A_23_P5611	FALSE	NM_018151	NM_018151	55183	RIF1	RAP1 interacting factor homolog (yeast)	Hs.655671	ENST00000359799	THC2464300	ref|NM_018151|gb|AY727912|ens|ENST00000359799|ens|ENST00000336130	chr2:152040032-152040091	hs|2q23.3	Homo sapiens RAP1 interacting factor homolog (yeast) (RIF1), mRNA [NM_018151]	GO:0000781(chromosome, telomeric region)|GO:0001939(female pronucleus)|GO:0001940(male pronucleus)|GO:0005488(binding)|GO:0005634(nucleus)|GO:0005694(chromosome)|GO:0006974(response to DNA damage stimulus)|GO:0007049(cell cycle)|GO:0019827(stem cell maintenance)	ATGTATTCTTGGCTGCTATGCGTGGTTTTTCAGGAAATTTAATTATCTTACTGAGATGTG	NA	38490
16756	0.872025	0.497175	168	149	A_23_P110802	A_23_P110802	FALSE	NM_022909	NM_022909	64946	CENPH	centromere protein H	Hs.631967	ENST00000283006	THC2470392	ref|NM_022909|ens|ENST00000283006|gb|AK290746|gb|CR591291	chr5:68541405-68541464	hs|5q13.2	Homo sapiens centromere protein H (CENPH), mRNA [NM_022909]	GO:0000777(condensed chromosome kinetochore)|GO:0005515(protein binding)|GO:0005634(nucleus)|GO:0005694(chromosome)|GO:0043515(kinetochore binding)|GO:0051383(kinetochore organization)	TTTACATTTCTGGCAATCTCAACTCTTATTTGGAATACTTCTGTGCATTTGTCTGTCCAC	NA	16756
40595	0.805263	0.496211	28	71	A_23_P258493	A_23_P258493	FALSE	NM_005573	NM_005573	4001	LMNB1	lamin B1	Hs.89497	ENST00000261366	THC2657865	ref|NM_005573|ens|ENST00000261366|gb|M34458|gb|BC012295	chr5:126200382-126200441	hs|5q23.2	Homo sapiens lamin B1 (LMNB1), mRNA [NM_005573]	GO:0005198(structural molecule activity)|GO:0005634(nucleus)|GO:0005637(nuclear inner membrane)|GO:0005638(lamin filament)|GO:0016020(membrane)	AATATTAACCTAATCACCATGTAAGCACTCTGGATGATGGATTCCACAAAACTTGGTTTT	NA	40595
6806	0.869505	0.495296	226	160	A_23_P148807	A_23_P148807	FALSE	NM_003503	NM_003503	8317	CDC7	cell division cycle 7 homolog (S. cerevisiae)	Hs.533573	ENST00000370415	THC2463644	ref|NM_003503|ref|NM_001134420|ref|NM_001134419|ens|ENST00000370415	chr1:91763635-91763694	hs|1p22.2	Homo sapiens cell division cycle 7 homolog (S. cerevisiae) (CDC7), transcript variant 1, mRNA [NM_003503]	GO:0000082(G1/S transition of mitotic cell cycle)|GO:0000166(nucleotide binding)|GO:0004674(protein serine/threonine kinase activity)|GO:0005515(protein binding)|GO:0005524(ATP binding)|GO:0005634(nucleus)|GO:0005654(nucleoplasm)|GO:0005737(cytoplasm)|GO:0006260(DNA replication)|GO:0006468(protein amino acid phosphorylation)|GO:0007049(cell cycle)|GO:0008284(positive regulation of cell proliferat…	ATGACAGCATATCAAACTTCCTATGGGAAAAAGTCTGGTGGGTGGTCAGCTGACAGATTT	NA	6806
41233	0.874667	0.49473	24	155	A_23_P257956	A_23_P257956	FALSE	NM_004515	NM_004515	3608	ILF2	interleukin enhancer binding factor 2, 45kDa	Hs.75117	ENST00000361891	THC2596886	ref|NM_004515|ens|ENST00000361891|ens|ENST00000368684|gb|CR603695	chr1:151901351-151901292	hs|1q21.3	Homo sapiens interleukin enhancer binding factor 2, 45kDa (ILF2), mRNA [NM_004515]	GO:0003677(DNA binding)|GO:0003702(RNA polymerase II transcription factor activity)|GO:0003723(RNA binding)|GO:0003725(double-stranded RNA binding)|GO:0005515(protein binding)|GO:0005524(ATP binding)|GO:0005634(nucleus)|GO:0005730(nucleolus)|GO:0006350(transcription)|GO:0006955(immune response)|GO:0016740(transferase activity)|GO:0045893(positive regulation of transcription, DNA-dependent)	TGGGTTTTGATATTGGCTTAGCTGCCAGTCTCCCATTTGTGACCTATGCCATCCATCTAT	NA	41233
34682	0.874179	0.492008	62	168	A_23_P163481	A_23_P163481	FALSE	NM_001211	NM_001211	701	BUB1B	budding uninhibited by benzimidazoles 1 homolog beta (yeast)	Hs.631699	ENST00000287598	THC2467348	ref|NM_001211|ens|ENST00000287598|gb|AK312709|gb|AK296984	chr15:38300120-38300179	hs|15q15.1	Homo sapiens budding uninhibited by benzimidazoles 1 homolog beta (yeast) (BUB1B), mRNA [NM_001211]	GO:0000166(nucleotide binding)|GO:0000940(outer kinetochore of condensed chromosome)|GO:0004674(protein serine/threonine kinase activity)|GO:0005515(protein binding)|GO:0005524(ATP binding)|GO:0005634(nucleus)|GO:0005680(anaphase-promoting complex)|GO:0005737(cytoplasm)|GO:0005829(cytosol)|GO:0006915(apoptosis)|GO:0007051(spindle organization)|GO:0007067(mitosis)|GO:0007093(mitotic cell cycle che…	CACAGTGTCTGTTCTTGGGGAGCTTGCAGCAGAAATGAATGGGGTTTTTGACACTACATT	NA	34682
19075	0.872001	0.487534	154	102	A_23_P254702	A_23_P254702	FALSE	NM_003472	NM_003472	7913	DEK	DEK oncogene	Hs.712552	ENST00000244776	THC2556705	ref|NM_003472|ref|NM_001134709|ens|ENST00000244776|ens|ENST00000397239	chr6:18332985-18332927	hs|6p22.3	Homo sapiens DEK oncogene (DEK), transcript variant 1, mRNA [NM_003472]	GO:0003677(DNA binding)|GO:0003704(specific RNA polymerase II transcription factor activity)|GO:0005634(nucleus)|GO:0006357(regulation of transcription from RNA polymerase II promoter)|GO:0007165(signal transduction)|GO:0019079(viral genome replication)|GO:0042393(histone binding)	TTTTTTATTAACTGCTTTTGCCCATATAACATGCTGATATTTACTGGAAACCTAGCCAGC	NA	19075
38513	0.804882	0.485835	40	155	A_23_P74740	A_23_P74740	FALSE	NM_007262	NM_007262	11315	PARK7	Parkinson disease (autosomal recessive, early onset) 7	Hs.419640	ENST00000377491	THC2470063	ref|NM_007262|ref|NM_001123377|ens|ENST00000377491|ens|ENST00000338639	chr1:7967755-7967814	hs|1p36.23	Homo sapiens Parkinson disease (autosomal recessive, early onset) 7 (PARK7), transcript variant 1, mRNA [NM_007262]	GO:0005515(protein binding)|GO:0005634(nucleus)|GO:0005737(cytoplasm)|GO:0005739(mitochondrion)|GO:0006950(response to stress)|GO:0007265(Ras protein signal transduction)|GO:0008344(adult locomotory behavior)|GO:0042542(response to hydrogen peroxide)|GO:0042743(hydrogen peroxide metabolic process)|GO:0051583(dopamine uptake)|GO:0051899(membrane depolarization)|GO:0051920(peroxiredoxin activity)|G…	CACTGTGTTCGCTCTAAACAAAACAGTGGTAGGTTAATGTGTTCAGAAGTCGCTGTCCTT	NA	38513
26042	0.840194	0.484046	113	108	A_23_P7636	A_23_P7636	FALSE	NM_004219	NM_004219	9232	PTTG1	pituitary tumor-transforming 1	Hs.350966	ENST00000352433	THC2465901	ref|NM_004219|ens|ENST00000352433|ens|ENST00000393964|gb|AF075242	chr5:159788222-159788281	hs|5q33.3	Homo sapiens pituitary tumor-transforming 1 (PTTG1), mRNA [NM_004219]	GO:0003674(molecular_function)|GO:0003700(transcription factor activity)|GO:0004869(cysteine-type endopeptidase inhibitor activity)|GO:0005515(protein binding)|GO:0005575(cellular_component)|GO:0005634(nucleus)|GO:0005737(cytoplasm)|GO:0005829(cytosol)|GO:0006259(DNA metabolic process)|GO:0006281(DNA repair)|GO:0006366(transcription from RNA polymerase II promoter)|GO:0006974(response to DNA dama…	CTGGATGTTGAATTGCCACCTGTTTGCTGTGACATAGATATTTAAATTTCTTAGTGCTTC	NA	26042
41061	0.91476	0.48306	25	159	A_23_P50096	A_23_P50096	FALSE	NM_001071	NM_001071	7298	TYMS	thymidylate synthetase	Hs.592338	ENST00000323274	THC2467882	ref|NM_001071|ens|ENST00000323274|ens|ENST00000323224|ens|ENST00000323250	chr18:663276-663335	hs|18p11.32	Homo sapiens thymidylate synthetase (TYMS), mRNA [NM_001071]	GO:0004799(thymidylate synthase activity)|GO:0005829(cytosol)|GO:0006139(nucleobase, nucleoside, nucleotide and nucleic acid metabolic process)|GO:0006231(dTMP biosynthetic process)|GO:0006260(DNA replication)|GO:0006281(DNA repair)|GO:0008168(methyltransferase activity)|GO:0009157(deoxyribonucleoside monophosphate biosynthetic process)|GO:0009165(nucleotide biosynthetic process)|GO:0016740(trans…	ACATGTATGTGCATTTCAATCCCACGTACTTATAAAGAAGGTTGGTGAATTTCACAAGCT	NA	41061
9959	0.871105	0.480498	208	143	A_23_P133123	A_23_P133123	FALSE	NM_032117	NM_032117	84057	MND1	meiotic nuclear divisions 1 homolog (S. cerevisiae)	Hs.294088	ENST00000240488	THC2474450	ref|NM_032117|ens|ENST00000240488|gb|AY028916|gb|BC032142	chr4:154555435-154555494	hs|4q31.3	Homo sapiens meiotic nuclear divisions 1 homolog (S. cerevisiae) (MND1), mRNA [NM_032117]	GO:0003677(DNA binding)|GO:0005515(protein binding)|GO:0005634(nucleus)|GO:0006310(DNA recombination)|GO:0007126(meiosis)	AGAAGACTTTGACTACATAGACTAAAATATTCCATGGTGGTGAAGGATGTACAAGCTTGT	NA	9959
9164	0.801915	0.480183	213	33	A_23_P92154	A_23_P92154	FALSE	NM_003925	NM_003925	8930	MBD4	methyl-CpG binding domain protein 4	Hs.35947	ENST00000249910	NP1463939	ref|NM_003925|gb|AF532602|gb|BC011752|ens|ENST00000249910	chr3:130633079-130633020	hs|3q21.3	Homo sapiens methyl-CpG binding domain protein 4 (MBD4), mRNA [NM_003925]	GO:0000785(chromatin)|GO:0003677(DNA binding)|GO:0003696(satellite DNA binding)|GO:0003824(catalytic activity)|GO:0004520(endodeoxyribonuclease activity)|GO:0005515(protein binding)|GO:0005634(nucleus)|GO:0005730(nucleolus)|GO:0006284(base-excision repair)|GO:0006974(response to DNA damage stimulus)|GO:0008630(DNA damage response, signal transduction resulting in induction of apoptosis)|GO:000931…	TCATGACTGGCTTTGGGAAAATCATGAAAAATTAAGTCTATCTTAAACTCTGCAGCTTTC	NA	9164
31123	0.810845	0.476546	83	146	A_23_P106544	A_23_P106544	FALSE	NM_020188	NM_020188	56942	C16orf61	chromosome 16 open reading frame 61	Hs.388255	ENST00000219400	THC2674917	ref|NM_020188|ens|ENST00000219400|gb|CR594333|gb|AK123193	chr16:79567445-79567386	hs|16q23.2	Homo sapiens chromosome 16 open reading frame 61 (C16orf61), mRNA [NM_020188]		TCTGGGTTGATACCTGAAAGAATCCTGTCTTATTTGGTCTCCATAATCCTTTGAATGGAA	NA	31123
15907	0.923586	0.473529	173	147	A_23_P63789	A_23_P63789	FALSE	NM_032997	NM_032997	11130	ZWINT	ZW10 interactor	Hs.591363	ENST00000361148	THC2476506	ref|NM_032997|ref|NM_007057|ref|NM_001005413|ens|ENST00000361148	chr10:57787410-57787351	hs|10q21.1	Homo sapiens ZW10 interactor (ZWINT), transcript variant 2, mRNA [NM_032997]	GO:0000070(mitotic sister chromatid segregation)|GO:0000777(condensed chromosome kinetochore)|GO:0005634(nucleus)|GO:0007049(cell cycle)|GO:0007051(spindle organization)|GO:0007093(mitotic cell cycle checkpoint)|GO:0047485(protein N-terminus binding)|GO:0048015(phosphoinositide-mediated signaling)|GO:0051301(cell division)|GO:0051649(establishment of localization in cell)	TCAAAGATTCAGAGATTGGCTTTTGTCATCCACTATTGTATGTTTTGTTTCATTGACCTC	NA	15907
38298	0.817926	0.469155	41	76	A_23_P97161	A_23_P97161	FALSE	NM_003594	NM_003594	8458	TTF2	transcription termination factor, RNA polymerase II	Hs.486818	ENST00000369466	THC2684205	ref|NM_003594|ens|ENST00000369466|gb|AF073771|gb|AK291017	chr1:117445576-117445635	hs|1p13.1	Homo sapiens transcription termination factor, RNA polymerase II (TTF2), mRNA [NM_003594]	GO:0000166(nucleotide binding)|GO:0003677(DNA binding)|GO:0003717(RNA polymerase II transcription termination factor activity)|GO:0004386(helicase activity)|GO:0005524(ATP binding)|GO:0005634(nucleus)|GO:0005681(spliceosome)|GO:0005737(cytoplasm)|GO:0006350(transcription)|GO:0006353(transcription termination)|GO:0006355(regulation of transcription, DNA-dependent)|GO:0006397(mRNA processing)|GO:00…	AAAGAAAGATTTGGCCAAACAAGTTCTATCAGGGTCTGGAGAATCTGTCACCAAGCTCAC	NA	38298
22798	0.816049	0.468551	132	136	A_23_P70007	A_23_P70007	FALSE	NM_012484	NM_012484	3161	HMMR	hyaluronan-mediated motility receptor (RHAMM)	Hs.72550		THC2462062	ref|NM_012484|ref|NM_001142556|ref|NM_012485|ref|NM_001142557	chr5:162851415-162851474	hs|5q34	Homo sapiens hyaluronan-mediated motility receptor (RHAMM) (HMMR), transcript variant 2, mRNA [NM_012484]	GO:0004872(receptor activity)|GO:0005540(hyaluronic acid binding)|GO:0005737(cytoplasm)|GO:0009986(cell surface)	ACTATTTCTTCAGAGTTTGTCATATACTGCTTGTCATCTGCATGTCTACTCAGCATTTGA	NA	22798
22771	0.835872	0.467498	133	19	A_23_P200199	A_23_P200199	FALSE	NM_015913	NM_015913	51060	TXNDC12	thioredoxin domain containing 12 (endoplasmic reticulum)	Hs.476033	ENST00000371626	THC2577582	ref|NM_015913|ens|ENST00000371626|gb|AY358982|gb|CR592480	chr1:52261782-52259245	hs|1p32.3	Homo sapiens thioredoxin domain containing 12 (endoplasmic reticulum) (TXNDC12), mRNA [NM_015913]	GO:0005783(endoplasmic reticulum)|GO:0005788(endoplasmic reticulum lumen)|GO:0016491(oxidoreductase activity)|GO:0019153(protein-disulfide reductase (glutathione) activity)|GO:0045454(cell redox homeostasis)|GO:0055114(oxidation reduction)	CTACAAGTATTTTTATGTCAGTGCCGAGCAAGTTGTTCAGGGGATGAAGGAAGCTCAGGA	NA	22771
8579	0.800506	0.466807	216	14	A_23_P79628	A_23_P79628	FALSE	NM_014614	NM_014614	23198	PSME4	proteasome (prosome, macropain) activator subunit 4	Hs.413801	ENST00000185162	THC2478141	ref|NM_014614|ens|ENST00000185162|ens|ENST00000389993|ens|ENST00000404125	chr2:53946122-53946063	hs|2p16.2	Homo sapiens proteasome (prosome, macropain) activator subunit 4 (PSME4), mRNA [NM_014614]	GO:0005488(binding)|GO:0005634(nucleus)|GO:0005829(cytosol)|GO:0007275(multicellular organismal development)|GO:0007283(spermatogenesis)|GO:0016607(nuclear speck)|GO:0030154(cell differentiation)|GO:0043234(protein complex)	CTGCTGAGCTCTCATCATTTTGGTGGTTTCTGTGTTAGATCTCGTTAGTCTGCATTCCAC	NA	8579
275	0.817821	0.461096	265	131	A_23_P163099	A_23_P163099	FALSE	NM_002692	NM_002692	5427	POLE2	polymerase (DNA directed), epsilon 2 (p59 subunit)	Hs.162777	ENST00000216367	THC2681508	ref|NM_002692|gb|AF025840|ens|ENST00000216367|gb|AK314963	chr14:49192220-49192161	hs|14q22.1	Homo sapiens polymerase (DNA directed), epsilon 2 (p59 subunit) (POLE2), mRNA [NM_002692]	GO:0003677(DNA binding)|GO:0003887(DNA-directed DNA polymerase activity)|GO:0005634(nucleus)|GO:0005654(nucleoplasm)|GO:0006261(DNA-dependent DNA replication)|GO:0006281(DNA repair)|GO:0006297(nucleotide-excision repair, DNA gap filling)|GO:0016740(transferase activity)|GO:0016779(nucleotidyltransferase activity)	AAAGATGCTATGTTTGTGTTTTTATCTGATGTTTGGTTGGACCAGGTGGAAGTATTGGAA	NA	275
22631	0.861529	0.456539	133	130	A_23_P379614	A_23_P379614	FALSE	NM_007280	NM_007280	11339	OIP5	Opa interacting protein 5	Hs.661645	ENST00000220514	THC2473317	ref|NM_007280|ens|ENST00000220514|gb|CR603974|gb|BC015050	chr15:39388916-39388857	hs|15q15.1	Homo sapiens Opa interacting protein 5 (OIP5), mRNA [NM_007280]	GO:0000785(chromatin)|GO:0005515(protein binding)|GO:0005575(cellular_component)|GO:0005634(nucleus)|GO:0007154(cell communication)|GO:0010369(chromocenter)|GO:0015030(Cajal body)	TGGTTGGTCTGAAAATAGAGTTGGGCTTAATGTTGACTTCTATTACTCCTGCATGGAGCA	NA	22631
27791	0.808747	0.455982	103	10	A_23_P311087	A_23_P311087	FALSE	NM_012482	NM_012482	23528	ZNF281	zinc finger protein 281	Hs.59757	ENST00000367352	THC2461726	ref|NM_012482|ens|ENST00000367352|ens|ENST00000367353|ens|ENST00000294740	chr1:198643015-198642956	hs|1q32.1	Homo sapiens zinc finger protein 281 (ZNF281), mRNA [NM_012482]	GO:0000122(negative regulation of transcription from RNA polymerase II promoter)|GO:0003677(DNA binding)|GO:0003704(specific RNA polymerase II transcription factor activity)|GO:0005622(intracellular)|GO:0005634(nucleus)|GO:0005665(DNA-directed RNA polymerase II, core complex)|GO:0006350(transcription)|GO:0006355(regulation of transcription, DNA-dependent)|GO:0008270(zinc ion binding)|GO:0046872(m…	AGATCCTCAGAAAGACATAGAGCCTAGAACAACGTATCAGATTGAGAACTTTGCACAAGC	NA	27791
7074	0.873496	0.453954	225	133	A_23_P88331	A_23_P88331	FALSE	NM_014750	NM_014750	9787	DLGAP5	discs, large (Drosophila) homolog-associated protein 5	Hs.77695	ENST00000395425	THC2759529	ref|NM_014750|gb|BC010658|ens|ENST00000395425|ens|ENST00000341764	chr14:54684925-54684866	hs|14q22.3	Homo sapiens discs, large (Drosophila) homolog-associated protein 5 (DLGAP5), mRNA [NM_014750]	GO:0000087(M phase of mitotic cell cycle)|GO:0004721(phosphoprotein phosphatase activity)|GO:0005515(protein binding)|GO:0005634(nucleus)|GO:0005737(cytoplasm)|GO:0007049(cell cycle)|GO:0007079(mitotic chromosome movement towards spindle pole)|GO:0007267(cell-cell signaling)|GO:0008283(cell proliferation)|GO:0031616(spindle pole centrosome)|GO:0045842(positive regulation of mitotic metaphase/anap…	ATCCATTTACTCAGCTGGAGAGGAGACATCAAGAACATGCCAGACACATTTCTTTTGGTG	NA	7074
12019	0.821872	0.453359	196	103	A_23_P109733	A_23_P109733	FALSE	NM_144718	NM_144718	152185	CCDC52	coiled-coil domain containing 52	Hs.477144	ENST00000295872	THC2471354	ref|NM_144718|ens|ENST00000295872|gb|BC038595|gb|AY099107	chr3:114646435-114646376	hs|3q13.2	Homo sapiens coiled-coil domain containing 52 (CCDC52), mRNA [NM_144718]		CTGTGTGATTAGAGTCTGGCTTTCAGGAATATGTAACACCCACTTTTCTTTCTTTTTTCT	NA	12019
21436	0.815484	0.450272	140	140	A_23_P253752	A_23_P253752	FALSE	NM_138419	NM_138419	113115	FAM54A	family with sequence similarity 54, member A	Hs.121536	ENST00000275229	THC2473271	ref|NM_138419|ref|NM_001099286|gb|BC063688|ens|ENST00000275229	chr6:136594144-136594085	hs|6q23.3	Homo sapiens family with sequence similarity 54, member A (FAM54A), transcript variant 2, mRNA [NM_138419]		GGTATCAGCAACACAAGCCTTCTAAACTCAAGGATTTAAACTCAACTTAAGGTTGAGCTT	NA	21436
11685	0.817396	0.448779	198	91	A_23_P52082	A_23_P52082	FALSE	NM_015434	NM_015434	25896	INTS7	integrator complex subunit 7	Hs.369285	ENST00000366994	NP181148	ref|NM_015434|gb|BC030716|gb|BC020523|ens|ENST00000366994	chr1:210182035-210181976	hs|1q32.3	Homo sapiens integrator complex subunit 7 (INTS7), mRNA [NM_015434]	GO:0005515(protein binding)|GO:0005634(nucleus)|GO:0016180(snRNA processing)|GO:0032039(integrator complex)	TGAACCTCATAATGATTACTTCAGTACTCAATTTCTGTTGAACTTTGCTATCCTTGGAAC	NA	11685
28382	0.801584	0.445596	100	17	A_23_P167818	A_23_P167818	FALSE	NM_024581	NM_024581	79632	FAM184A	family with sequence similarity 184, member A	Hs.443789		THC2471475	ref|NM_024581|ref|NM_001100411|gb|AK091682|gb|AK024004	chr6:119322998-119322939	hs|6q22.31	Homo sapiens family with sequence similarity 184, member A (FAM184A), transcript variant 1, mRNA [NM_024581]		AGGAGTGGTTTGCCCGGTACTTCACATTCTGAAAGAATTGTGTTGGCACAGCTCTGTATA	NA	28382
28056	0.820062	0.444726	101	160	A_24_P225468	A_24_P225468	FALSE	NM_030920	NM_030920	81611	ANP32E	acidic (leucine-rich) nuclear phosphoprotein 32 family, member E	Hs.656466		THC2467881	ref|NM_030920|ref|NM_001136478|ref|NM_001136479|gb|AL833660	chr1:148457760-148457701	hs|1q21.2	Homo sapiens acidic (leucine-rich) nuclear phosphoprotein 32 family, member E (ANP32E), transcript variant 1, mRNA [NM_030920]	GO:0005515(protein binding)|GO:0005634(nucleus)|GO:0005737(cytoplasm)|GO:0016023(cytoplasmic membrane-bounded vesicle)|GO:0019212(phosphatase inhibitor activity)	TCATCTTACTGTGCAATCAAAATTAGAGTACTTTGGTTTGAAAACAACACTTAGAGCCTC	NA	28056
6249	0.838864	0.439325	230	83	A_23_P253524	A_23_P253524	FALSE	NM_001813	NM_001813	1062	CENPE	centromere protein E, 312kDa	Hs.75573	ENST00000265148	NP094513	ref|NM_001813|gb|Z15005|ens|ENST00000265148|ens|ENST00000394771	chr4:104246847-104246788	hs|4q24	Homo sapiens centromere protein E, 312kDa (CENPE), mRNA [NM_001813]	GO:0000089(mitotic metaphase)|GO:0000166(nucleotide binding)|GO:0000775(chromosome, centromeric region)|GO:0000940(outer kinetochore of condensed chromosome)|GO:0003777(microtubule motor activity)|GO:0005515(protein binding)|GO:0005524(ATP binding)|GO:0005634(nucleus)|GO:0005819(spindle)|GO:0005874(microtubule)|GO:0005875(microtubule associated complex)|GO:0007018(microtubule-based movement)|GO:0…	CTGAGTGCAAAACTCAGTAGACTCCTCTTTGTCACTTCTCTGGAGATCCAGCATTCCTTA	NA	6249
8476	0.807825	0.438273	217	49	A_23_P104579	A_23_P104579	FALSE	NM_005851	NM_005851	10263	CDK2AP2	cyclin-dependent kinase 2 associated protein 2	Hs.714816	ENST00000301488	THC2510902	ref|NM_005851|ens|ENST00000301488|gb|CR542042|gb|BT006909	chr11:67031430-67031019	hs|11q13.1	Homo sapiens cyclin-dependent kinase 2 associated protein 2 (CDK2AP2), mRNA [NM_005851]	GO:0016301(kinase activity)	ATGGAGCGCCTGAAGAGAGGTATCATCCATGCCCGGGCCCTAGTCAGAGAGTGCCTGGCA	NA	8476
15764	0.843676	0.438115	174	93	A_23_P11372	A_23_P11372	FALSE	NM_000194	NM_000194	3251	HPRT1	hypoxanthine phosphoribosyltransferase 1	Hs.412707	ENST00000298556	THC2479985	ref|NM_000194|ens|ENST00000298556|ens|ENST00000370796|gb|M31642	chrX:133462180-133462239	hs|Xq26.2	Homo sapiens hypoxanthine phosphoribosyltransferase 1 (HPRT1), mRNA [NM_000194]	GO:0000287(magnesium ion binding)|GO:0004422(hypoxanthine phosphoribosyltransferase activity)|GO:0005515(protein binding)|GO:0005737(cytoplasm)|GO:0005829(cytosol)|GO:0006164(purine nucleotide biosynthetic process)|GO:0006166(purine ribonucleoside salvage)|GO:0007610(behavior)|GO:0009116(nucleoside metabolic process)|GO:0016757(transferase activity, transferring glycosyl groups)|GO:0042803(protei…	AAAGTAAGAAGCAGTCAATTTTCACATCAAAGACAGCATCTAAGAAGTTTTGTTCTGTCC	NA	15764
36133	0.845707	0.43558	54	155	A_23_P11652	A_23_P11652	FALSE	NM_003368	NM_003368	7398	USP1	ubiquitin specific peptidase 1	Hs.35086	ENST00000339950	NP1179127	ref|NM_003368|ref|NM_001017415|ref|NM_001017416|ens|ENST00000339950	chr1:62689858-62689917	hs|1p31.3	Homo sapiens ubiquitin specific peptidase 1 (USP1), transcript variant 1, mRNA [NM_003368]	GO:0004197(cysteine-type endopeptidase activity)|GO:0004221(ubiquitin thiolesterase activity)|GO:0004843(ubiquitin-specific protease activity)|GO:0005634(nucleus)|GO:0006281(DNA repair)|GO:0006511(ubiquitin-dependent protein catabolic process)|GO:0006974(response to DNA damage stimulus)|GO:0008233(peptidase activity)	TTGGGCATGGACTAATTTGTATCTGTTTAACTCATATTCTGCACGATCTGTATATAGTAC	NA	36133
15072	0.836403	0.433926	178	117	A_23_P430201	A_23_P430201	FALSE	NM_152446	NM_152446	145508	C14orf145	chromosome 14 open reading frame 145	Hs.162889	ENST00000281129	THC2476022	ref|NM_152446|gb|AK056756|ens|ENST00000281129|thc|THC2476022	chr14:80032890-80032831	hs|14q31.1	Homo sapiens chromosome 14 open reading frame 145 (C14orf145), mRNA [NM_152446]	GO:0005634(nucleus)|GO:0005730(nucleolus)|GO:0005737(cytoplasm)	GGCCAAATATCCTACTGTGATCACTTCAGTCATATCCTGGACCGTCTTTGGTTTACTGTG	NA	15072
30833	0.865567	0.433468	85	46	A_23_P116123	A_23_P116123	FALSE	NM_001274	NM_001274	1111	CHEK1	CHK1 checkpoint homolog (S. pombe)	Hs.24529	ENST00000278916	THC2474812	ref|NM_001274|ref|NM_001114122|ens|ENST00000278916|gb|AF016582	chr11:125030701-125030760	hs|11q24.2	Homo sapiens CHK1 checkpoint homolog (S. pombe) (CHEK1), transcript variant 1, mRNA [NM_001274]	GO:0000077(DNA damage checkpoint)|GO:0000079(regulation of cyclin-dependent protein kinase activity)|GO:0000086(G2/M transition of mitotic cell cycle)|GO:0000166(nucleotide binding)|GO:0000794(condensed nuclear chromosome)|GO:0004674(protein serine/threonine kinase activity)|GO:0005515(protein binding)|GO:0005524(ATP binding)|GO:0005634(nucleus)|GO:0005654(nucleoplasm)|GO:0005657(replication fork…	TGGTGGAAACCAAGTTTCAGGGGACATGAGTTTTCCAGCTTTTATACACACGTATCTCAT	NA	30833
32359	0.81767	0.433054	76	54	A_23_P123974	A_23_P123974	FALSE	NM_012145	NM_012145	1841	DTYMK	deoxythymidylate kinase (thymidylate kinase)	Hs.471873	ENST00000305784	THC2482297	ref|NM_012145|gb|AK126180|ens|ENST00000305784|ens|ENST00000400770	chr2_random:93045-92986		Homo sapiens deoxythymidylate kinase (thymidylate kinase) (DTYMK), mRNA [NM_012145]	GO:0000166(nucleotide binding)|GO:0004798(thymidylate kinase activity)|GO:0005524(ATP binding)|GO:0005829(cytosol)|GO:0006233(dTDP biosynthetic process)|GO:0007049(cell cycle)|GO:0008283(cell proliferation)|GO:0009165(nucleotide biosynthetic process)|GO:0016301(kinase activity)|GO:0016740(transferase activity)|GO:0019206(nucleoside kinase activity)	GAGCAGTTTCATTGTGATCACTGTAAATGGTAATCAGTTGGAATTCTCCTAAATGTCTTC	NA	32359
34532	0.855412	0.432215	63	128	A_23_P74467	A_23_P74467	FALSE	NM_014949	NM_014949	22889	KIAA0907	KIAA0907	Hs.716548	ENST00000368320	NP1188879	ref|NM_014949|gb|AB020714|ens|ENST00000368320|ens|ENST00000368321	chr1:154150111-154150052	hs|1q22	Homo sapiens KIAA0907 (KIAA0907), mRNA [NM_014949]	GO:0005634(nucleus)|GO:0005730(nucleolus)	TATTAGTGGGGAAATGATTTTAAGACCGTCCTTTTCAGTATTTAATTCTGACAGATCTGC	NA	34532
34408	0.808165	0.428579	64	36	A_23_P200216	A_23_P200216	FALSE	NM_002370	NM_002370	4116	MAGOH	mago-nashi homolog, proliferation-associated (Drosophila)	Hs.421576	ENST00000371466	THC2528161	ref|NM_002370|ens|ENST00000371466|ens|ENST00000371470|gb|AK312113	chr1:53465393-53465334	hs|1p32.3	Homo sapiens mago-nashi homolog, proliferation-associated (Drosophila) (MAGOH), mRNA [NM_002370]	GO:0000184(nuclear-transcribed mRNA catabolic process, nonsense-mediated decay)|GO:0000398(nuclear mRNA splicing, via spliceosome)|GO:0003723(RNA binding)|GO:0005515(protein binding)|GO:0005634(nucleus)|GO:0005681(spliceosome)|GO:0006810(transport)|GO:0008380(RNA splicing)|GO:0051028(mRNA transport)	GCTTACGAGTATTTTATTATCTTGTCCAGGACCTGAAGTGTTTGGTCTTCAGTCTTATTG	NA	34408
43109	0.861406	0.425405	13	143	A_23_P65110	A_23_P65110	FALSE	NM_013277	NM_013277	29127	RACGAP1	Rac GTPase activating protein 1	Hs.505469	ENST00000312377	THC2465862	ref|NM_013277|ref|NM_001126103|ref|NM_001126104|ens|ENST00000312377	chr12:48669447-48669388	hs|12q13.13	Homo sapiens Rac GTPase activating protein 1 (RACGAP1), transcript variant 1, mRNA [NM_013277]	GO:0000910(cytokinesis)|GO:0000915(cytokinesis, contractile ring formation)|GO:0001669(acrosome)|GO:0005096(GTPase activator activity)|GO:0005622(intracellular)|GO:0005634(nucleus)|GO:0005737(cytoplasm)|GO:0005819(spindle)|GO:0005874(microtubule)|GO:0006811(ion transport)|GO:0007049(cell cycle)|GO:0007108(cytokinesis, initiation of separation)|GO:0007165(signal transduction)|GO:0007242(intracellu…	TTGTGGTAAGAAAAGCTACAGTCATTTTTTCTTTGCACTTTGGATGCTGAAATTTTTCCC	NA	43109
3889	0.805342	0.420918	244	43	A_23_P105519	A_23_P105519	FALSE	NM_016312	NM_016312	51729	WBP11	WW domain binding protein 11	Hs.655138	ENST00000261167	THC2715061	ref|NM_016312|ref|NR_003558|ens|ENST00000261167|gb|AK297410	chr12:14831201-14831142	hs|12p12.3	Homo sapiens WW domain binding protein 11 (WBP11), mRNA [NM_016312]	GO:0003697(single-stranded DNA binding)|GO:0005515(protein binding)|GO:0005634(nucleus)|GO:0005737(cytoplasm)|GO:0006364(rRNA processing)|GO:0006397(mRNA processing)|GO:0008380(RNA splicing)	TAAACTTAGATGAAAGAGCTGCTTCCATTGTCAGGGTATTTTCTAATTTCAGTTCAAGGA	NA	3889
15749	0.849963	0.420496	174	123	A_23_P121602	A_23_P121602	FALSE	NM_003864	NM_003864	8819	SAP30	Sin3A-associated protein, 30kDa	Hs.591715	ENST00000296504	THC2464847	ref|NM_003864|ens|ENST00000296504|gb|AF055993|gb|BC016757	chr4:174535053-174535112	hs|4q34.1	Homo sapiens Sin3A-associated protein, 30kDa (SAP30), mRNA [NM_003864]	GO:0000118(histone deacetylase complex)|GO:0000122(negative regulation of transcription from RNA polymerase II promoter)|GO:0003714(transcription corepressor activity)|GO:0005515(protein binding)|GO:0005634(nucleus)|GO:0006355(regulation of transcription, DNA-dependent)	GGAGACGTGGAATTGAGACTAATAACTTGGATGTTAACACTGTTTACTGTTTTTTCACAT	NA	15749
41204	0.809494	0.418777	24	44	A_23_P14716	A_23_P14716	FALSE	NM_031284	NM_031284	83440	ADPGK	ADP-dependent glucokinase	Hs.654636		THC2497277	ref|NM_031284|ref|NR_023319|ref|NR_023318|gb|BC044589	chr15:70831299-70831240	hs|15q24.1	Homo sapiens ADP-dependent glucokinase (ADPGK), transcript variant 1, mRNA [NM_031284]	GO:0000287(magnesium ion binding)|GO:0005576(extracellular region)|GO:0005975(carbohydrate metabolic process)|GO:0006096(glycolysis)|GO:0016740(transferase activity)|GO:0043843(ADP-specific glucokinase activity)	TTTCCATTCCGTGTTACAATGACAATATTTAATGAGCATAACCTTCTCAGTCTCCTGCTC	NA	41204
23620	0.838158	0.418422	128	21	A_23_P26777	A_23_P26777	FALSE	NM_024844	NM_024844	79902	NUP85	nucleoporin 85kDa	Hs.362817	ENST00000245544	THC2494854	ref|NM_024844|ens|ENST00000245544|gb|AF498261|gb|CR614721	chr17:70742467-70742837	hs|17q25.1	Homo sapiens nucleoporin 85kDa (NUP85), mRNA [NM_024844]	GO:0000777(condensed chromosome kinetochore)|GO:0005634(nucleus)|GO:0005643(nuclear pore)|GO:0005737(cytoplasm)|GO:0005819(spindle)|GO:0015031(protein transport)|GO:0016020(membrane)|GO:0031965(nuclear membrane)|GO:0051028(mRNA transport)|GO:0065002(intracellular protein transmembrane transport)	GAACAGAAACAGGTGATTTTCTCAGCAGAACAGACTTATGAGTTGATGCGGTGTCTGGAG	NA	23620
32524	0.865467	0.418078	75	64	A_23_P117852	A_23_P117852	FALSE	NM_014736	NM_014736	9768	KIAA0101	KIAA0101	Hs.81892	ENST00000300035	THC2611322	ref|NM_014736|ref|NM_001029989|ens|ENST00000300035|ens|ENST00000380258	chr15:62444959-62444900	hs|15q22.31	Homo sapiens KIAA0101 (KIAA0101), transcript variant 1, mRNA [NM_014736]	GO:0005634(nucleus)|GO:0005739(mitochondrion)	TACTGCTGCCATTTTTATTGGTGTTTGATTATTGGAATGGTGCCATATTGTCACTCCTTC	NA	32524
11204	0.88543	0.415718	201	33	A_23_P19712	A_23_P19712	FALSE	NM_015895	NM_015895	51053	GMNN	geminin, DNA replication inhibitor	Hs.234896	ENST00000378059	THC2462447	ref|NM_015895|ens|ENST00000378059|ens|ENST00000230056|ens|ENST00000356509	chr6:24894087-24894146	hs|6p22.2	Homo sapiens geminin, DNA replication inhibitor (GMNN), mRNA [NM_015895]	GO:0005515(protein binding)|GO:0005634(nucleus)|GO:0005654(nucleoplasm)|GO:0008156(negative regulation of DNA replication)|GO:0009887(organ morphogenesis)|GO:0045786(negative regulation of cell cycle)	CATAATGCCAACTCTGGAATCAAATTTCCTTGTTTGAATCCTGGGACCCTATTGCATTAA	NA	11204
21075	0.823885	0.415682	143	11	A_23_P118834	A_23_P118834	FALSE	NM_001067	NM_001067	7153	TOP2A	topoisomerase (DNA) II alpha 170kDa	Hs.156346	ENST00000269577	THC2469765	ref|NM_001067|ens|ENST00000269577|ens|ENST00000357601|ens|ENST00000348049	chr17:35799294-35799235	hs|17q21.2	Homo sapiens topoisomerase (DNA) II alpha 170kDa (TOP2A), mRNA [NM_001067]	GO:0000166(nucleotide binding)|GO:0003682(chromatin binding)|GO:0003918(DNA topoisomerase (ATP-hydrolyzing) activity)|GO:0005080(protein kinase C binding)|GO:0005524(ATP binding)|GO:0005634(nucleus)|GO:0005654(nucleoplasm)|GO:0005694(chromosome)|GO:0005730(nucleolus)|GO:0005737(cytoplasm)|GO:0005814(centriole)|GO:0006260(DNA replication)|GO:0006265(DNA topological change)|GO:0006266(DNA ligation)…	TGTGAGGCGATTATTTTAAGTAATTATCTTACCAAGCCCAAGACTGGTTTTAAAGTTACC	NA	21075
5307	0.880757	0.41142	235	98	A_23_P87591	A_23_P87591	FALSE	NM_006530	NM_006530	8089	YEATS4	YEATS domain containing 4	Hs.4029	ENST00000247843	THC2463444	ref|NM_006530|ens|ENST00000247843|gb|AK001413|gb|BC000994	chr12:68070393-68070452	hs|12q15	Homo sapiens YEATS domain containing 4 (YEATS4), mRNA [NM_006530]	GO:0001558(regulation of cell growth)|GO:0003700(transcription factor activity)|GO:0005200(structural constituent of cytoskeleton)|GO:0005634(nucleus)|GO:0005654(nucleoplasm)|GO:0006350(transcription)|GO:0007067(mitosis)|GO:0008022(protein C-terminus binding)|GO:0016363(nuclear matrix)|GO:0016568(chromatin modification)|GO:0045893(positive regulation of transcription, DNA-dependent)	TAAACTGAAAATAAGGTGGGCTTCACTGGAGAAATGGACTTACTGCAAATGCTGTGATGT	NA	5307
44782	0.860622	0.409685	3	28	A_23_P45726	A_23_P45726	FALSE	NM_005826	NM_005826	10236	HNRNPR	heterogeneous nuclear ribonucleoprotein R	Hs.373763		THC2528431	ref|NM_005826|ref|NM_001102399|ref|NM_001102398|ref|NM_001102397	chr1:23509189-23509130	hs|1p36.12	Homo sapiens heterogeneous nuclear ribonucleoprotein R (HNRNPR), transcript variant 2, mRNA [NM_005826]	GO:0000166(nucleotide binding)|GO:0000398(nuclear mRNA splicing, via spliceosome)|GO:0003676(nucleic acid binding)|GO:0003723(RNA binding)|GO:0005515(protein binding)|GO:0005634(nucleus)|GO:0005681(spliceosome)|GO:0008380(RNA splicing)|GO:0030529(ribonucleoprotein complex)|GO:0030530(heterogeneous nuclear ribonucleoprotein complex)	GGGATAGATTACATAGGAGTATGGAGTATGCTGTAAATAAAAATACAAGCTAGTGCTTTG	NA	44782
34371	0.814247	0.408726	64	110	A_23_P128734	A_23_P128734	FALSE	NM_004450	NM_004450	2079	ERH	enhancer of rudimentary homolog (Drosophila)	Hs.509791	ENST00000216520	THC2468924	ref|NM_004450|ens|ENST00000216520|gb|AK130850|gb|CR618598	chr14:68916729-68916670	hs|14q24.1	Homo sapiens enhancer of rudimentary homolog (Drosophila) (ERH), mRNA [NM_004450]	GO:0005515(protein binding)|GO:0005634(nucleus)|GO:0005730(nucleolus)|GO:0005737(cytoplasm)|GO:0006139(nucleobase, nucleoside, nucleotide and nucleic acid metabolic process)|GO:0006213(pyrimidine nucleoside metabolic process)|GO:0007049(cell cycle)	AACTGTTCATATCTACTTTATAACATTCACATACTAACCCTTCTTCAAGATGGGGTGGGG	NA	34371
14615	0.832304	0.407336	181	11	A_23_P163027	A_23_P163027	FALSE	NM_005484	NM_005484	10038	PARP2	poly (ADP-ribose) polymerase 2	Hs.409412		THC2482786	ref|NM_005484|ref|NM_001042618|gb|AJ236912|gb|AK001980	chr14:19895742-19895801	hs|14q11.2	Homo sapiens poly (ADP-ribose) polymerase 2 (PARP2), transcript variant 1, mRNA [NM_005484]	GO:0003677(DNA binding)|GO:0003950(NAD+ ADP-ribosyltransferase activity)|GO:0005515(protein binding)|GO:0005634(nucleus)|GO:0006284(base-excision repair)|GO:0006471(protein amino acid ADP-ribosylation)|GO:0016757(transferase activity, transferring glycosyl groups)	GGTCCGTATGCGGTACCTTTTAAAGGTTCAGTTTAATTTCCTTCAGCTGTGGTGAATGTT	NA	14615
34473	0.842734	0.402851	64	75	A_23_P104372	A_23_P104372	FALSE	NM_015190	NM_015190	23234	DNAJC9	DnaJ (Hsp40) homolog, subfamily C, member 9	Hs.654694	ENST00000372950	THC2496603	ref|NM_015190|ens|ENST00000372950|gb|AK094162|gb|AF327347	chr10:74672739-74672680	hs|10q22.2	Homo sapiens DnaJ (Hsp40) homolog, subfamily C, member 9 (DNAJC9), mRNA [NM_015190]	GO:0031072(heat shock protein binding)	CCAGTTTACATTTGGTCTTAATGATCTTGAATAGATCCTCTCTTCATTTTACTCAGCCAG	NA	34473
28515	0.814293	0.387621	99	91	A_23_P311150	A_23_P311150	FALSE	NM_138288	NM_138288	171546	C14orf147	chromosome 14 open reading frame 147	Hs.269909	ENST00000396538	THC2468416	ref|NM_138288|ens|ENST00000396538|ens|ENST00000298130|gb|CR616537	chr14:33973334-33973275	hs|14q13.1	Homo sapiens chromosome 14 open reading frame 147 (C14orf147), mRNA [NM_138288]	GO:0016020(membrane)|GO:0016021(integral to membrane)	TTAGTTTAATGATTGTAATGGGTGCTGCATTTGCACATTGCATTAAGTTATGATGAGACG	NA	28515
11257	0.823587	0.382006	200	98	A_23_P329890	A_23_P329890	FALSE	NM_174926	NM_174926	219902	TMEM136	transmembrane protein 136	Hs.706896	ENST00000314475	THC2494126	ref|NM_174926|ens|ENST00000314475|gb|CR602717|gb|AK096813	chr11:119706461-119706520	hs|11q23.3	Homo sapiens transmembrane protein 136 (TMEM136), mRNA [NM_174926]	GO:0016020(membrane)|GO:0016021(integral to membrane)	GGGTTAAGTCAGCCATGGGAACCAGGTTGGAAATATGACTGTTACATAATTACACTTATA	NA	11257
1694	0.818483	0.381935	257	13	A_24_P141214	A_24_P141214	FALSE	NM_198194	NM_198194	2040	STOM	stomatin	Hs.253903	ENST00000286713	THC2511522	ref|NM_198194|ref|NM_004099|ens|ENST00000286713|ens|ENST00000347359	chr9:123141756-123141697	hs|9q33.2	Homo sapiens stomatin (STOM), transcript variant 2, mRNA [NM_198194]	GO:0005515(protein binding)|GO:0005737(cytoplasm)|GO:0005856(cytoskeleton)|GO:0005886(plasma membrane)|GO:0005887(integral to plasma membrane)|GO:0042470(melanosome)|GO:0043231(intracellular membrane-bounded organelle)|GO:0045121(membrane raft)|GO:0051260(protein homooligomerization)	GGGTGACATTTGTAACATTTCCTCTTTGAGACTCTGAGTTCACCTAGAGAAGTCTAAGCA	NA	1694
15461	0.839018	0.380048	176	19	A_23_P17163	A_23_P17163	FALSE	NM_194247	NM_194247	220988	HNRNPA3	heterogeneous nuclear ribonucleoprotein A3	Hs.516539	ENST00000392524	THC2503031	ref|NM_194247|ref|NR_002726|gb|S63912|ens|ENST00000392524	chr2:177792596-177792655	hs|2q31.2	Homo sapiens heterogeneous nuclear ribonucleoprotein A3 (HNRNPA3), mRNA [NM_194247]	GO:0000166(nucleotide binding)|GO:0000398(nuclear mRNA splicing, via spliceosome)|GO:0003723(RNA binding)|GO:0005515(protein binding)|GO:0005634(nucleus)|GO:0005681(spliceosome)|GO:0008380(RNA splicing)	AATGCAATGTAGTGTCAATTAGATGTACATTCCTGAGGTCTTTTATCTGTTGTAGCTTTG	NA	15461
31832	0.857501	0.378511	79	88	A_23_P201432	A_23_P201432	FALSE	NM_001126	NM_001126	159	ADSS	adenylosuccinate synthase	Hs.498313	ENST00000366535	THC2468874	ref|NM_001126|ens|ENST00000366535|gb|CR620791|gb|CR626347	chr1:242639369-242639310	hs|1q44	Homo sapiens adenylosuccinate synthase (ADSS), mRNA [NM_001126]	GO:0000166(nucleotide binding)|GO:0000287(magnesium ion binding)|GO:0002376(immune system process)|GO:0004019(adenylosuccinate synthase activity)|GO:0005525(GTP binding)|GO:0005575(cellular_component)|GO:0005737(cytoplasm)|GO:0006164(purine nucleotide biosynthetic process)|GO:0006167(AMP biosynthetic process)|GO:0016874(ligase activity)|GO:0042301(phosphate binding)	TGGATGCCTACTGTGGAGATTAACTTTGGCATATTCCAGTGTCAGCTTTCTTTAGCTGGA	NA	31832
41882	0.803277	0.37725	20	48	A_23_P5945	A_23_P5945	FALSE	NM_021931	NM_021931	60625	DHX35	DEAH (Asp-Glu-Ala-His) box polypeptide 35	Hs.444520	ENST00000252011	THC2467736	ref|NM_021931|gb|BC059369|gb|AK025541|ens|ENST00000252011	chr20:37101516-37101575	hs|20q12	Homo sapiens DEAH (Asp-Glu-Ala-His) box polypeptide 35 (DHX35), mRNA [NM_021931]	GO:0000166(nucleotide binding)|GO:0003676(nucleic acid binding)|GO:0004386(helicase activity)|GO:0005524(ATP binding)|GO:0005681(spliceosome)|GO:0006397(mRNA processing)|GO:0008026(ATP-dependent helicase activity)|GO:0008380(RNA splicing)|GO:0016787(hydrolase activity)	CCCAGGGCTGCTTTGCTGTGATGATGATTGCATTTCAACACATGCCAGATGCAGATTTTT	NA	41882
11216	0.849773	0.37144	201	9	A_24_P354468	A_24_P354468	FALSE	NM_002106	NM_002106	3015	H2AFZ	H2A histone family, member Z	Hs.119192	ENST00000296417	THC2505785	ref|NM_002106|ens|ENST00000296417|gb|CR611014|gb|CR599577	chr4:101088651-101088592	hs|4q23	Homo sapiens H2A histone family, member Z (H2AFZ), mRNA [NM_002106]	GO:0000786(nucleosome)|GO:0003677(DNA binding)|GO:0005634(nucleus)|GO:0005694(chromosome)|GO:0006334(nucleosome assembly)	GACTGTCTAAAGGATGCCTGGATTCCTTGTTATCTCAGGACTCTAAATACTCTAACAGCT	NA	11216
13538	0.850996	0.370657	187	125	A_23_P117494	A_23_P117494	FALSE	NM_005956	NM_005956	4522	MTHFD1	methylenetetrahydrofolate dehydrogenase (NADP+ dependent) 1, methenyltetrahydrofolate cyclohydrolase, formyltetrahydrofolate synthetase	Hs.652308	ENST00000216605	THC2541068	ref|NM_005956|ens|ENST00000216605|gb|CR613709|gb|CR619741	chr14:63996249-63996308	hs|14q23.2	Homo sapiens methylenetetrahydrofolate dehydrogenase (NADP+ dependent) 1, methenyltetrahydrofolate cyclohydrolase, formyltetrahydrofolate synthetase (MTHFD1), mRNA [NM_005956]	GO:0000105(histidine biosynthetic process)|GO:0000166(nucleotide binding)|GO:0004329(formate-tetrahydrofolate ligase activity)|GO:0004477(methenyltetrahydrofolate cyclohydrolase activity)|GO:0004488(methylenetetrahydrofolate dehydrogenase (NADP+) activity)|GO:0005515(protein binding)|GO:0005524(ATP binding)|GO:0005737(cytoplasm)|GO:0005739(mitochondrion)|GO:0006164(purine nucleotide biosynthetic …	AAGCTACTTTGAAAGTCTGGCCAGTGTCTATTCAGGCCCACTGGGAGTTAGGAAGTATAA	NA	13538
6858	0.805474	0.370466	226	56	A_23_P46337	A_23_P46337	FALSE	NM_014388	NM_014388	27042	C1orf107	chromosome 1 open reading frame 107	Hs.194754	ENST00000367020	THC2607740	ref|NM_014388|gb|CR749825|ens|ENST00000367020|gb|BX648514	chr1:208091790-208091849	hs|1q32.2	Homo sapiens chromosome 1 open reading frame 107 (C1orf107), mRNA [NM_014388]	GO:0005634(nucleus)|GO:0007275(multicellular organismal development)	AGGAATACACATTGCTTGCGAGAACTGGTTATGAGACATTGGAATACTTCTTGCTGCTAC	NA	6858
12537	0.800692	0.357861	193	87	A_23_P429491	A_23_P429491	FALSE	NM_145018	NM_145018	220042	C11orf82	chromosome 11 open reading frame 82	Hs.165607	ENST00000329143	THC2642949	ref|NM_145018|ens|ENST00000329143|gb|AK292399|gb|AK297366	chr11:82322999-82323058	hs|11q14.1	Homo sapiens chromosome 11 open reading frame 82 (C11orf82), mRNA [NM_145018]	GO:0005634(nucleus)|GO:0005737(cytoplasm)|GO:0006915(apoptosis)|GO:0007049(cell cycle)|GO:0007050(cell cycle arrest)	GCTTGGTCACCTGAATTGTTTTCATAAAAAGTCACCTGAACCCAATTCCTGAACTTTTAA	NA	12537
944	0.814028	0.354515	261	153	A_23_P99172	A_23_P99172	FALSE	NM_032358	NM_032358	84318	CCDC77	coiled-coil domain containing 77	Hs.631656		THC2470888	ref|NM_032358|ref|NM_001130147|ref|NM_001130146|ref|NM_001130148	chr12:421817-421876	hs|12p13.33	Homo sapiens coiled-coil domain containing 77 (CCDC77), transcript variant 1, mRNA [NM_032358]		TCTGCTATTTCACCTTCCGTCCTGAGCAGAGCCTGAATTACGTTTTTGGGCAATTTCATG	NA	944
2706	0.864489	0.344069	251	29	A_23_P96872	A_23_P96872	FALSE	NM_016126	NM_016126	51668	HSPB11	heat shock protein family B (small), member 11	Hs.525462	ENST00000371378	THC2531837	ref|NM_016126|gb|BC005245|ens|ENST00000371378|ens|ENST00000194214	chr1:54162190-54159995	hs|1p32.3	Homo sapiens heat shock protein family B (small), member 11 (HSPB11), mRNA [NM_016126]	GO:0006950(response to stress)|GO:0007155(cell adhesion)	GGCAGCTTCAAAATGAAGAAATTGTGGCACATGATGGCTCCGCTACTTACTTGAGATTCA	NA	2706
36274	0.809758	0.343523	53	44	A_23_P387943	A_23_P387943	FALSE	NM_032982	NM_032982	835	CASP2	caspase 2, apoptosis-related cysteine peptidase	Hs.368982	ENST00000310447	THC2553686	ref|NM_032982|ref|NM_032983|ens|ENST00000310447|ens|ENST00000350623	chr7:142714572-142714631	hs|7q34	Homo sapiens caspase 2, apoptosis-related cysteine peptidase (CASP2), transcript variant 1, mRNA [NM_032982]	GO:0004197(cysteine-type endopeptidase activity)|GO:0005515(protein binding)|GO:0005575(cellular_component)|GO:0005622(intracellular)|GO:0006508(proteolysis)|GO:0006916(anti-apoptosis)|GO:0008233(peptidase activity)|GO:0008632(apoptotic program)|GO:0019899(enzyme binding)|GO:0042802(identical protein binding)|GO:0042981(regulation of apoptosis)	TGATAAAATGTTCCTTTTGACAATATACACGGATTATTATTTGTACTTTGTTTTTCCATG	NA	36274
28297	0.84489	0.337451	100	18	A_23_P256455	A_23_P256455	FALSE	NM_002947	NM_002947	6119	RPA3	replication protein A3, 14kDa	Hs.487540	ENST00000401447	THC2483276	ref|NM_002947|ens|ENST00000401447|ens|ENST00000223129|ens|ENST00000396682	chr7:7643207-7643148	hs|7p21.3	Homo sapiens replication protein A3, 14kDa (RPA3), mRNA [NM_002947]	GO:0000718(nucleotide-excision repair, DNA damage removal)|GO:0003697(single-stranded DNA binding)|GO:0005634(nucleus)|GO:0005654(nucleoplasm)|GO:0005662(DNA replication factor A complex)|GO:0005737(cytoplasm)|GO:0006260(DNA replication)|GO:0006297(nucleotide-excision repair, DNA gap filling)	TATCCATGACTTCCCTCAGTTTTATCCTTTAGGGATTGTGCAACATGATTGATCTTGATG	NA	28297
2035	0.823252	0.330743	255	11	A_23_P125265	A_23_P125265	FALSE	NM_002266	NM_002266	3838	KPNA2	karyopherin alpha 2 (RAG cohort 1, importin alpha 1)	Hs.594238	ENST00000330459	THC2570850	ref|NM_002266|ens|ENST00000330459|ens|ENST00000400873|gb|CR599710	chr17:63473120-63473179	hs|17q24.2	Homo sapiens karyopherin alpha 2 (RAG cohort 1, importin alpha 1) (KPNA2), mRNA [NM_002266]	GO:0000018(regulation of DNA recombination)|GO:0000072(M phase specific microtubule process)|GO:0000085(G2 phase of mitotic cell cycle)|GO:0005488(binding)|GO:0005515(protein binding)|GO:0005634(nucleus)|GO:0005643(nuclear pore)|GO:0005654(nucleoplasm)|GO:0005737(cytoplasm)|GO:0006259(DNA metabolic process)|GO:0006606(protein import into nucleus)|GO:0006607(NLS-bearing substrate import into nucle…	TGAAGGCTACACTTTCCAAGTTCAGGATGGGGCTCCTGGGACCTTTAACTTTTAGATCAT	NA	2035
42002	0.830747	0.326642	19	148	A_23_P67771	A_23_P67771	FALSE	NM_000465	NM_000465	580	BARD1	BRCA1 associated RING domain 1	Hs.591642	ENST00000260947	THC2465055	ref|NM_000465|ens|ENST00000260947|gb|AK301843|gb|AK314260	chr2:215301964-215301905	hs|2q35	Homo sapiens BRCA1 associated RING domain 1 (BARD1), mRNA [NM_000465]	GO:0000151(ubiquitin ligase complex)|GO:0001894(tissue homeostasis)|GO:0003723(RNA binding)|GO:0004842(ubiquitin-protein ligase activity)|GO:0005515(protein binding)|GO:0005622(intracellular)|GO:0005634(nucleus)|GO:0005737(cytoplasm)|GO:0006974(response to DNA damage stimulus)|GO:0007050(cell cycle arrest)|GO:0008270(zinc ion binding)|GO:0016567(protein ubiquitination)|GO:0019900(kinase binding)|…	TTGATGGATGCTACTTCTATTTGTGGGGAACCTTCAAACACCATCCAAAGGACAACCTTA	NA	42002
15473	0.866648	0.326471	175	166	A_23_P102471	A_23_P102471	FALSE	NM_000251	NM_000251	4436	MSH2	mutS homolog 2, colon cancer, nonpolyposis type 1 (E. coli)	Hs.597656	ENST00000233146	THC2542361	ref|NM_000251|ens|ENST00000233146|ens|ENST00000394794|gb|U03911	chr2:47563665-47563724	hs|2p21	Homo sapiens mutS homolog 2, colon cancer, nonpolyposis type 1 (E. coli) (MSH2), mRNA [NM_000251]	GO:0000166(nucleotide binding)|GO:0000287(magnesium ion binding)|GO:0000400(four-way junction DNA binding)|GO:0001701(in utero embryonic development)|GO:0003677(DNA binding)|GO:0003684(damaged DNA binding)|GO:0003697(single-stranded DNA binding)|GO:0004422(hypoxanthine phosphoribosyltransferase activity)|GO:0005524(ATP binding)|GO:0005634(nucleus)|GO:0006119(oxidative phosphorylation)|GO:0006164(…	AACCCTTTTTCCATAGTGTTAACTGTCAGTGCCCATGGGCTATCAACTTAATAAGATATT	NA	15473
15784	0.805749	0.32367	174	53	A_32_P142028	A_32_P142028	FALSE	NM_031314	NM_031314	3183	HNRNPC	heterogeneous nuclear ribonucleoprotein C (C1/C2)	Hs.508848		THC2494320	ref|NM_031314|ref|NM_001077442|ref|NM_004500|ref|NM_001077443	chr14:20748767-20748708	hs|14q11.2	Homo sapiens heterogeneous nuclear ribonucleoprotein C (C1/C2) (HNRNPC), transcript variant 1, mRNA [NM_031314]	GO:0000166(nucleotide binding)|GO:0000398(nuclear mRNA splicing, via spliceosome)|GO:0003723(RNA binding)|GO:0005634(nucleus)|GO:0005681(spliceosome)|GO:0008380(RNA splicing)|GO:0042802(identical protein binding)	TGCTGTGTGGGGCAGTTCAACACAAATGTAACAATGTATTTTTGTGAATGAGAGTTGGCA	NA	15784
7505	0.829459	0.317232	222	122	A_23_P63153	A_23_P63153	FALSE	NM_007204	NM_007204	11218	DDX20	DEAD (Asp-Glu-Ala-Asp) box polypeptide 20	Hs.591405	ENST00000369702	THC2466879	ref|NM_007204|gb|AY007146|ens|ENST00000369702|gb|CR617207	chr1:112111086-112111145	hs|1p13.2	Homo sapiens DEAD (Asp-Glu-Ala-Asp) box polypeptide 20 (DDX20), mRNA [NM_007204]	GO:0000122(negative regulation of transcription from RNA polymerase II promoter)|GO:0000166(nucleotide binding)|GO:0000244(assembly of spliceosomal tri-snRNP)|GO:0003677(DNA binding)|GO:0004004(ATP-dependent RNA helicase activity)|GO:0004386(helicase activity)|GO:0005515(protein binding)|GO:0005524(ATP binding)|GO:0005634(nucleus)|GO:0005654(nucleoplasm)|GO:0005681(spliceosome)|GO:0005737(cytopla…	GATACCTTTGGATATCCATCCTCCTCGACTTATAGTACAGTGGTGTATAGTGGCATTTCT	NA	7505
37251	0.80486	0.311658	47	130	A_23_P138117	A_23_P138117	FALSE		AY037153	23261	CAMTA1	calmodulin binding transcription activator 1	Hs.397705		THC2465076	gb|AY037153|gb|BC116457|thc|THC2465076|thc|THC2537046	chr1:6807834-6854439	hs|1p36.31	Homo sapiens hypothetical protein SB141 mRNA, complete cds. [AY037153]	GO:0005634(nucleus)|GO:0005737(cytoplasm)|GO:0006350(transcription)|GO:0006355(regulation of transcription, DNA-dependent)	AGGCACCGCTGGAACACTAATGAGAGATCATGATGCAGCCGTCCTTTTGGATTTCTTTTT	NA	37251
16961	0.833522	0.300448	167	79	A_23_P123343	A_23_P123343	FALSE	NM_032869	NM_032869	84955	NUDCD1	NudC domain containing 1	Hs.380291		THC2606511	ref|NM_032869|ref|NM_001128211|gb|AF521133|gb|BC031258	chr8:110324400-110324341	hs|8q23.1	Homo sapiens NudC domain containing 1 (NUDCD1), transcript variant 1, mRNA [NM_032869]	GO:0006955(immune response)	TTGGCCTCTTTGTACTGGAAAAGTATTCAGTGGTACCTGGAGGTCTGGACAGTTATACTG	NA	16961
16413	0.803782	0.282217	170	155	A_23_P12503	A_23_P12503	FALSE	NM_018230	NM_018230	55746	NUP133	nucleoporin 133kDa	Hs.12457	ENST00000261396	THC2585420	ref|NM_018230|ens|ENST00000261396|ens|ENST00000366681|gb|CR593569	chr1:227643846-227643787	hs|1q42.13	Homo sapiens nucleoporin 133kDa (NUP133), mRNA [NM_018230]	GO:0000777(condensed chromosome kinetochore)|GO:0005487(nucleocytoplasmic transporter activity)|GO:0005515(protein binding)|GO:0005634(nucleus)|GO:0005643(nuclear pore)|GO:0006406(mRNA export from nucleus)|GO:0006913(nucleocytoplasmic transport)|GO:0015031(protein transport)|GO:0016020(membrane)|GO:0048339(paraxial mesoderm development)|GO:0065002(intracellular protein transmembrane transport)	GTTTCAGTTAGGGCTAATGGGAAATGTCTAGTAAGATAAATGTCAACTTTTGCTGACTTA	NA	16413
11025	0.824582	0.281351	202	51	A_23_P122197	A_23_P122197	FALSE	NM_031966	NM_031966	891	CCNB1	cyclin B1	Hs.23960	ENST00000256442	THC2521325	ref|NM_031966|ens|ENST00000256442|gb|CR612103|gb|CR590390	chr5:68507119-68508879	hs|5q13.2	Homo sapiens cyclin B1 (CCNB1), mRNA [NM_031966]	GO:0000086(G2/M transition of mitotic cell cycle)|GO:0005515(protein binding)|GO:0005575(cellular_component)|GO:0005634(nucleus)|GO:0005654(nucleoplasm)|GO:0005737(cytoplasm)|GO:0005813(centrosome)|GO:0005829(cytosol)|GO:0007049(cell cycle)|GO:0007067(mitosis)|GO:0031145(anaphase-promoting complex-dependent proteasomal ubiquitin-dependent protein catabolic process)|GO:0051301(cell division)|GO:00…	GGACACCAACTCTACAACATTACCTGTCATATACTGAAGAATCTCTTCTTCCAGTTATGC	NA	11025
19012	0.810681	0.269864	155	57	A_23_P84610	A_23_P84610	FALSE	NM_015450	NM_015450	25913	POT1	POT1 protection of telomeres 1 homolog (S. pombe)	Hs.31968		THC2535240	ref|NM_015450|ref|NM_001042594|ref|NR_003102|ref|NR_003104	chr7:124251059-124251000	hs|7q31.33	Homo sapiens POT1 protection of telomeres 1 homolog (S. pombe) (POT1), transcript variant 1, mRNA [NM_015450]	GO:0000723(telomere maintenance)|GO:0000783(nuclear telomere cap complex)|GO:0000784(nuclear chromosome, telomeric region)|GO:0003677(DNA binding)|GO:0005515(protein binding)|GO:0005634(nucleus)|GO:0005654(nucleoplasm)|GO:0005694(chromosome)|GO:0010521(telomerase inhibitor activity)|GO:0016233(telomere capping)|GO:0017151(DEAD/H-box RNA helicase binding)|GO:0032203(telomere formation via telomera…	GCTTTCTGTTTTGCTTTTGTACAAAGAGACCTGCTTAAACAAGTACTGCTGAGATAAGTG	NA	19012
32136	0.817699	0.262987	77	160	A_23_P339480	A_23_P339480	FALSE	NM_003642	NM_003642	8520	HAT1	histone acetyltransferase 1	Hs.632532	ENST00000264108	THC2461468	ref|NM_003642|ref|NM_001033085|gb|BC045673|ens|ENST00000264108	chr2:172556433-172556492	hs|2q31.1	Homo sapiens histone acetyltransferase 1 (HAT1), transcript variant 1, mRNA [NM_003642]	GO:0004402(histone acetyltransferase activity)|GO:0005515(protein binding)|GO:0005634(nucleus)|GO:0005737(cytoplasm)|GO:0006323(DNA packaging)|GO:0006348(chromatin silencing at telomere)|GO:0006475(internal protein amino acid acetylation)|GO:0008415(acyltransferase activity)|GO:0016573(histone acetylation)|GO:0016740(transferase activity)	AACATGAACAGCTGGAAGAGAGTTTTCAGGAACTAGTGGAAGATTACCGGCGTGTTATTG	NA	32136
25083	0.807851	0.252641	119	155	A_23_P20463	A_23_P20463	FALSE	NM_006265	NM_006265	5885	RAD21	RAD21 homolog (S. pombe)	Hs.81848	ENST00000297338	THC2465285	ref|NM_006265|ens|ENST00000297338|gb|D38551|gb|AK097915	chr8:117927590-117927531	hs|8q24.11	Homo sapiens RAD21 homolog (S. pombe) (RAD21), mRNA [NM_006265]	GO:0000228(nuclear chromosome)|GO:0005515(protein binding)|GO:0005634(nucleus)|GO:0006302(double-strand break repair)|GO:0006915(apoptosis)|GO:0006974(response to DNA damage stimulus)|GO:0007049(cell cycle)|GO:0007059(chromosome segregation)|GO:0007067(mitosis)|GO:0007131(reciprocal meiotic recombination)|GO:0051301(cell division)	AAATTGCTATTGCAGCTTTATATTCAATATGATGTGCCTGTAAACCAAGGAGTTTTCCCC	NA	25083
10854	0.81876	0.23359	203	53	A_23_P200386	A_23_P200386	FALSE	NM_006559	NM_006559	10657	KHDRBS1	KH domain containing, RNA binding, signal transduction associated 1	Hs.709204	ENST00000327300	THC2743997	ref|NM_006559|gb|BC010132|ens|ENST00000327300|ens|ENST00000307714	chr1:32281723-32281782	hs|1p35.1	Homo sapiens KH domain containing, RNA binding, signal transduction associated 1 (KHDRBS1), mRNA [NM_006559]	GO:0000086(G2/M transition of mitotic cell cycle)|GO:0003677(DNA binding)|GO:0003723(RNA binding)|GO:0005070(SH3/SH2 adaptor activity)|GO:0005515(protein binding)|GO:0005634(nucleus)|GO:0006355(regulation of transcription, DNA-dependent)|GO:0006397(mRNA processing)|GO:0007049(cell cycle)|GO:0007050(cell cycle arrest)|GO:0007166(cell surface receptor linked signal transduction)|GO:0008283(cell pro…	ATTTGAGATTCTGCACTCCATGAAAAGTTCACTTGGACGCTGGGGCCAAAAGCTGTTGAT	NA	10854
13516	0.814148	0.215877	187	169	A_23_P7101	A_23_P7101	FALSE	NM_006527	NM_006527	7884	SLBP	stem-loop binding protein	Hs.298345	ENST00000318386	NP1186090	ref|NM_006527|gb|CR594689|ens|ENST00000318386|gb|CR618954	chr4:1664830-1664771	hs|4p16.3	Homo sapiens stem-loop binding protein (SLBP), mRNA [NM_006527]	GO:0003729(mRNA binding)|GO:0005634(nucleus)|GO:0005654(nucleoplasm)|GO:0005737(cytoplasm)|GO:0006397(mRNA processing)|GO:0006398(histone mRNA 3'-end processing)|GO:0030529(ribonucleoprotein complex)	CGTCTACATAACTGGTTTTCCACAGGCATCTTCAGTTATTGCTTGTCAGGTGGACTGTTT	NA	13516
