# Supplementary material for: FNDC3B and BPGM Are Involved in Human Papillomavirus-Mediated Carcinogenesis of Cervical Cancer
Source: Front Oncol. 2021 Dec 16;11:783868. doi: 10.3389/fonc.2021.783868 (PMC8716600; doi:10.3389/fonc.2021.783868)
Supplement: Supplementary file 1 [file Presentation_1.zip › Supporting Table S3-hub gene in M7.xlsx]

## Sheet: green_M7.hub
ProbeName	green_M7_MM	GeneSignificance	COL	ROW	NAME	SPOT_ID	CONTROL_TYPE	REFSEQ	GB_ACC	GENE	GENE_SYMBOL	GENE_NAME	UNIGENE_ID	ENSEMBL_ID	TIGR_ID	ACCESSION_STRING	CHROMOSOMAL_LOCATION	CYTOBAND	DESCRIPTION	GO_ID	SEQUENCE	SPOT_ID.1	ORDER
15148	0.800006	0.898389	177	136	A_23_P94380	A_23_P94380	FALSE	NM_031426	NM_031426	83543	AIF1L	allograft inflammatory factor 1-like	Hs.4944	ENST00000372309	THC2573674	ref|NM_031426|gb|BC021253|ens|ENST00000372309|ens|ENST00000372319	chr9:132988296-132988355	hs|9q34.13	Homo sapiens allograft inflammatory factor 1-like (AIF1L), transcript variant 1, mRNA [NM_031426]	GO:0005509(calcium ion binding)|GO:0005925(focal adhesion)|GO:0015629(actin cytoskeleton)	AGTGTGCGTGGACTGGGATATCATCTCTACAGCCTGCAAATAAACCAGACAAACTTACCA	NA	15148
37615	0.837191	0.88358	45	82	A_23_P135755	A_23_P135755	FALSE	NM_001557	NM_001557	3579	IL8RB	interleukin 8 receptor, beta	Hs.846	ENST00000318507	THC2462025	ref|NM_001557|ens|ENST00000318507|gb|L19593|gb|AK290906	chr2:218708969-218709028	hs|2q35	Homo sapiens interleukin 8 receptor, beta (IL8RB), mRNA [NM_001557]	GO:0004872(receptor activity)|GO:0004918(interleukin-8 receptor activity)|GO:0004930(G-protein coupled receptor activity)|GO:0005515(protein binding)|GO:0005622(intracellular)|GO:0005886(plasma membrane)|GO:0005887(integral to plasma membrane)|GO:0006915(apoptosis)|GO:0006935(chemotaxis)|GO:0006954(inflammatory response)|GO:0006968(cellular defense response)|GO:0007200(G-protein signaling, couple…	TCACAGGAAGTAGAGGAGGCCACGTTCTTACTAGTTTCCCTTGCATGGTTTAGAAAGCTT	NA	37615
7028	0.926288	0.877071	225	56	A_23_P356494	A_23_P356494	FALSE	NM_006846	NM_006846	11005	SPINK5	serine peptidase inhibitor, Kazal type 5	Hs.331555	ENST00000256084	THC2485059	ref|NM_006846|ref|NM_001127698|gb|DQ149928|ens|ENST00000256084	chr5:147496951-147497010	hs|5q33.1	Homo sapiens serine peptidase inhibitor, Kazal type 5 (SPINK5), transcript variant 2, mRNA [NM_006846]	GO:0004867(serine-type endopeptidase inhibitor activity)|GO:0005576(extracellular region)|GO:0005737(cytoplasm)|GO:0005783(endoplasmic reticulum)|GO:0005789(endoplasmic reticulum membrane)|GO:0005794(Golgi apparatus)|GO:0005829(cytosol)|GO:0005938(cell cortex)|GO:0016525(negative regulation of angiogenesis)|GO:0030198(extracellular matrix organization)|GO:0030855(epithelial cell differentiation)|…	ACATTTCCACCAAGTTTGAGCCCTCAAAATGTCCTGATTACAATGCTGTCTGTCCAACTG	NA	7028
15542	0.885276	0.876475	175	28	A_23_P310274	A_23_P310274	FALSE	NM_002770	NM_002770	5645	PRSS2	protease, serine, 2 (trypsin 2)	Hs.622865	ENST00000361585	THC2522239	ref|NM_002770|ref|NR_001296|gb|BC103998|ens|ENST00000361585	chr7:142182175-142182234	hs|7q34	Homo sapiens protease, serine, 2 (trypsin 2) (PRSS2), transcript variant 1, mRNA [NM_002770]	GO:0004252(serine-type endopeptidase activity)|GO:0005509(calcium ion binding)|GO:0005515(protein binding)|GO:0005576(extracellular region)|GO:0005615(extracellular space)|GO:0006508(proteolysis)|GO:0007586(digestion)|GO:0008233(peptidase activity)|GO:0030307(positive regulation of cell growth)|GO:0030574(collagen catabolic process)|GO:0031012(extracellular matrix)|GO:0045785(positive regulation …	CTGTGGTCTGCAATGGACAGCTTCAAGGAATTGTCTCCTGGGGCTATGGCTGTGCCCAGA	NA	15542
1766	0.873013	0.868475	256	40	A_23_P5392	A_23_P5392	FALSE	NM_004881	NM_004881	9540	TP53I3	tumor protein p53 inducible protein 3	Hs.50649	ENST00000335934	THC2464376	ref|NM_004881|ref|NM_147184|ens|ENST00000335934|ens|ENST00000238721	chr2:24155860-24154119	hs|2p23.3	Homo sapiens tumor protein p53 inducible protein 3 (TP53I3), transcript variant 1, mRNA [NM_004881]	GO:0005488(binding)|GO:0005575(cellular_component)|GO:0008270(zinc ion binding)|GO:0008631(induction of apoptosis by oxidative stress)|GO:0016491(oxidoreductase activity)|GO:0055114(oxidation reduction)	AGGAAGTCTGATCACCAGTTTGCTGAGGTCTAGGGACAATAAGTACAAGCAAATGCTGGT	NA	1766
41653	0.929791	0.863898	21	166	A_23_P25336	A_23_P25336	FALSE	NM_016433	NM_016433	51228	GLTP	glycolipid transfer protein	Hs.381256	ENST00000318348	THC2565197	ref|NM_016433|ens|ENST00000318348|gb|BC009932|gb|AY372531	chr12:108774439-108774380	hs|12q24.11	Homo sapiens glycolipid transfer protein (GLTP), mRNA [NM_016433]	GO:0005737(cytoplasm)|GO:0016020(membrane)|GO:0017089(glycolipid transporter activity)|GO:0046836(glycolipid transport)|GO:0051861(glycolipid binding)	TGAGTCAAGTCCTAGGGTTTTTTGGTTTTGTTTTGTTGCCAACGAGGAACACAGCTCTGG	NA	41653
5016	0.910728	0.854714	237	169	A_23_P115202	A_23_P115202	FALSE	NM_016190	NM_016190	49860	CRNN	cornulin	Hs.242057	ENST00000271835	THC2464600	ref|NM_016190|ens|ENST00000271835|gb|AK291301|gb|AF077831	chr1:150648416-150648357	hs|1q21.3	Homo sapiens cornulin (CRNN), mRNA [NM_016190]	GO:0005509(calcium ion binding)|GO:0005737(cytoplasm)|GO:0006986(response to unfolded protein)|GO:0008152(metabolic process)|GO:0009408(response to heat)|GO:0016020(membrane)|GO:0016337(cell-cell adhesion)	GGACTATTTTTATCTCTGACATCTCTCTATTGCCCCATCTACCCTAATGCATCAATAAAA	NA	5016
33604	0.802701	0.848389	69	113	A_23_P257672	A_23_P257672	FALSE	NM_177458	NM_177458	66004	LYNX1	Ly6/neurotoxin 1	Hs.158665	ENST00000317543	THC2479368	ref|NM_177458|ref|NM_023946|ens|ENST00000317543|gb|AB081838	chr8:143842833-143842774	hs|8q24.3	Homo sapiens Ly6/neurotoxin 1 (LYNX1), transcript variant SLURP2, mRNA [NM_177458]	GO:0005576(extracellular region)|GO:0005886(plasma membrane)|GO:0031225(anchored to membrane)	TGGGGCCCATCGTGCCTGCCGCCCCTTCAGGTCCCGACCTCCCCACAATAAAATGTGATT	NA	33604
9644	0.915419	0.843878	210	93	A_24_P270033	A_24_P270033	FALSE		AK095399	196264	MPZL3	myelin protein zero-like 3	Hs.15396	ENST00000278949	THC2501988	ens|ENST00000278949|gb|AK095399|gb|BC008810|thc|THC2501988	chr11:117602693-117602634	hs|11q23.3	Myelin protein zero-like protein 3 Precursor [Source:UniProtKB/Swiss-Prot;Acc:Q6UWV2] [ENST00000278949]	GO:0005515(protein binding)|GO:0007155(cell adhesion)|GO:0016020(membrane)|GO:0016021(integral to membrane)	GGGCCATATGCACAAATATTGTAACTCTTGGTATCTTTACTGCATCATAGTCAATAAACT	NA	9644
39775	0.827085	0.843327	33	11	A_23_P99360	A_23_P99360	FALSE	NM_213590	NM_213590	10206	TRIM13	tripartite motif-containing 13	Hs.436922		THC2568548	ref|NM_213590|ref|NM_001007278|ref|NM_052811|ref|NM_005798	chr13:49490488-49490547	hs|13q14.3	Homo sapiens tripartite motif-containing 13 (TRIM13), transcript variant 3, mRNA [NM_213590]	GO:0004871(signal transducer activity)|GO:0005515(protein binding)|GO:0005622(intracellular)|GO:0005634(nucleus)|GO:0005730(nucleolus)|GO:0005737(cytoplasm)|GO:0005813(centrosome)|GO:0008270(zinc ion binding)|GO:0009653(anatomical structure morphogenesis)|GO:0043123(positive regulation of I-kappaB kinase/NF-kappaB cascade)|GO:0045786(negative regulation of cell cycle)|GO:0046872(metal ion binding)	CTTTGACAAATGTTTTTAGACTGTACAGTCAAGATCTGGCGCTTGGGGGTAAGTGGAATG	NA	39775
38451	0.899053	0.842549	40	110	A_23_P27473	A_23_P27473	FALSE	NM_032488	NM_032488	84518	CNFN	cornifelin	Hs.148590	ENST00000222032	THC2478456	ref|NM_032488|ens|ENST00000222032|gb|AB049591|thc|THC2478456	chr19:47583085-47583026	hs|19q13.2	Homo sapiens cornifelin (CNFN), mRNA [NM_032488]	GO:0001533(cornified envelope)|GO:0005737(cytoplasm)|GO:0031424(keratinization)	ACTCCTGGGAGGGACTGCCTCACCACCCCTGTCCCGCTGCCAGAAATACACCCACAATAA	NA	38451
24922	0.897014	0.842326	120	137	A_23_P17134	A_23_P17134	FALSE	NM_002371	NM_002371	4118	MAL	mal, T-cell differentiation protein	Hs.80395		THC2627579	ref|NM_002371|ref|NM_022438|ref|NM_022439|ref|NM_022440	chr2:95083322-95083381	hs|2q11.1	Homo sapiens mal, T-cell differentiation protein (MAL), transcript variant a, mRNA [NM_002371]	GO:0001766(membrane raft polarization)|GO:0005768(endosome)|GO:0005783(endoplasmic reticulum)|GO:0005887(integral to plasma membrane)|GO:0006917(induction of apoptosis)|GO:0007417(central nervous system development)|GO:0008289(lipid binding)|GO:0015267(channel activity)|GO:0016020(membrane)|GO:0016324(apical plasma membrane)|GO:0016505(apoptotic protease activator activity)|GO:0019911(structural …	GCCCCATCTTGTGCCATGTTTTAAGTCTTCATGGATGTTCTGCATGTCATGGGGACTAAA	NA	24922
41703	0.818786	0.840836	21	66	A_23_P403335	A_23_P403335	FALSE	NM_015065	NM_015065	23086	EXPH5	exophilin 5	Hs.269591	ENST00000265843	THC2473118	ref|NM_015065|gb|AB014524|ens|ENST00000265843|gb|AY099469	chr11:107885069-107885010	hs|11q22.3	Homo sapiens exophilin 5 (EXPH5), mRNA [NM_015065]	GO:0005515(protein binding)|GO:0006886(intracellular protein transport)|GO:0017137(Rab GTPase binding)	TGCTTCTTCCGGTCCACACCCTATACTCATGACATTAAATAAAAGGTAGGGATGATAACA	NA	41703
31573	0.817966	0.840366	81	95	A_24_P416645	A_24_P416645	FALSE	NM_015596	NM_015596	26085	KLK13	kallikrein-related peptidase 13	Hs.165296		NP711048	ref|NM_015596|gb|AY923172|gb|AY923174|gb|AY923171	chr19:56253721-56253662	hs|19q13.33	Homo sapiens kallikrein-related peptidase 13 (KLK13), mRNA [NM_015596]	GO:0003824(catalytic activity)|GO:0004252(serine-type endopeptidase activity)|GO:0005515(protein binding)|GO:0005576(extracellular region)|GO:0005737(cytoplasm)|GO:0006508(proteolysis)|GO:0008233(peptidase activity)	ATGTGCCAACATCCAACTTCGCTCAGATGAGGAGTGTCGTCAAGTCTACCCAGGAAAGAT	NA	31573
31283	0.836793	0.838492	82	166	A_23_P320261	A_23_P320261	FALSE	NM_001035516	NM_001035516	93099	DMKN	dermokine	Hs.417795		THC2630590	ref|NM_001035516|ref|NM_001126061|ref|NM_033317|ref|NM_001126059	chr19:40680034-40679975	hs|19q13.12	Homo sapiens dermokine (DMKN), transcript variant 1, mRNA [NM_001035516]	GO:0005576(extracellular region)	AGTTCTCCAGGAAGGAGGAGCTTCCTACTTTTGAGTTTCTCTGTGGAAATAAAACATGAA	NA	31283
11697	0.818771	0.837049	198	67	A_23_P118300	A_23_P118300	FALSE	NM_031208	NM_031208	81889	FAHD1	fumarylacetoacetate hydrolase domain containing 1	Hs.513265	ENST00000326061	THC2467681	ref|NM_031208|ens|ENST00000326061|gb|AL136720|gb|AF293367	chr16:1818333-1818392	hs|16p13.3	Homo sapiens fumarylacetoacetate hydrolase domain containing 1 (FAHD1), nuclear gene encoding mitochondrial protein, transcript variant 2, mRNA [NM_031208]	GO:0000287(magnesium ion binding)|GO:0005509(calcium ion binding)|GO:0005515(protein binding)|GO:0008152(metabolic process)|GO:0016787(hydrolase activity)	CTCAACTCATAGAAGATGAACCCTTCAAGAAAACGTGAAGTAGAACGGGTGGGCCAGAAA	NA	11697
16052	0.886687	0.835349	172	28	A_24_P8371	A_24_P8371	FALSE	NM_001124758	NM_001124758	124976	SPNS2	spinster homolog 2 (Drosophila)	Hs.567664	ENST00000329078	THC2465062	ref|NM_001124758|gb|BC041772|ens|ENST00000329078|gb|BC065221	chr17:4388996-4389055	hs|17p13.2	Homo sapiens spinster homolog 2 (Drosophila) (SPNS2), mRNA [NM_001124758]	GO:0005215(transporter activity)|GO:0006810(transport)|GO:0016020(membrane)|GO:0016021(integral to membrane)	GCTGCTGATTGTGAATCTCAGAGTCTTAAGAGAGAAGCCAAATATATTCCTCTTGTAAAT	NA	16052
30143	0.920613	0.832114	89	66	A_24_P586712	A_24_P586712	FALSE	NM_198485	NM_198485	285386	TPRG1	tumor protein p63 regulated 1	Hs.338851	ENST00000345063	THC2473459	ref|NM_198485|ens|ENST00000345063|gb|BC101552|gb|BC101550	chr3:190521302-190521361	hs|3q28	Homo sapiens tumor protein p63 regulated 1 (TPRG1), mRNA [NM_198485]		GAGAGTCTTTTTGGTACCATAAGCATATCATCCACAGATACGTCACTTTGAAAATTCCAG	NA	30143
37642	0.857872	0.823786	45	28	A_23_P371107	A_23_P371107	FALSE	NM_014392	NM_014392	27065	D4S234E	DNA segment on chromosome 4 (unique) 234 expressed sequence	Hs.518595	ENST00000397958	THC2516362	ref|NM_014392|ref|NM_001040101|ens|ENST00000397958|ens|ENST00000382740	chr4:4469875-4469934	hs|4p16.2	Homo sapiens DNA segment on chromosome 4 (unique) 234 expressed sequence (D4S234E), transcript variant 1, mRNA [NM_014392]	GO:0000139(Golgi membrane)|GO:0005634(nucleus)|GO:0005737(cytoplasm)|GO:0005794(Golgi apparatus)|GO:0007212(dopamine receptor signaling pathway)|GO:0016020(membrane)|GO:0016021(integral to membrane)|GO:0050780(dopamine receptor binding)	ATCCCAGAAGGCTTGGAGAGCTACTACGCGGAGCAAGACTCCAGTGCCCGGGAGAAATTT	NA	37642
16421	0.884077	0.821572	170	139	A_23_P217528	A_23_P217528	FALSE	NM_007250	NM_007250	11279	KLF8	Kruppel-like factor 8	Hs.646614	ENST00000313456	THC2473486	ref|NM_007250|gb|BX641066|gb|BC031355|ens|ENST00000313456	chrX:56328164-56328223	hs|Xp11.21	Homo sapiens Kruppel-like factor 8 (KLF8), mRNA [NM_007250]	GO:0003677(DNA binding)|GO:0005622(intracellular)|GO:0005634(nucleus)|GO:0006350(transcription)|GO:0006355(regulation of transcription, DNA-dependent)|GO:0008270(zinc ion binding)|GO:0046872(metal ion binding)	TTTCTGAGTTTGAGGCACATTCCCAGTGAATAAGCTGAGTCCCATACCACACTCAAAAGG	NA	16421
3743	0.857821	0.821278	244	166	A_23_P127495	A_23_P127495	FALSE	NM_003986	NM_003986	8424	BBOX1	butyrobetaine (gamma), 2-oxoglutarate dioxygenase (gamma-butyrobetaine hydroxylase) 1	Hs.591996	ENST00000263182	THC2464489	ref|NM_003986|ens|ENST00000263182|gb|AK290108|gb|BC011034	chr11:27105532-27105591	hs|11p14.2	Homo sapiens butyrobetaine (gamma), 2-oxoglutarate dioxygenase (gamma-butyrobetaine hydroxylase) 1 (BBOX1), mRNA [NM_003986]	GO:0005506(iron ion binding)|GO:0005737(cytoplasm)|GO:0008336(gamma-butyrobetaine dioxygenase activity)|GO:0009055(electron carrier activity)|GO:0016491(oxidoreductase activity)|GO:0016702(oxidoreductase activity, acting on single donors with incorporation of molecular oxygen, incorporation of two atoms of oxygen)|GO:0045329(carnitine biosynthetic process)|GO:0055114(oxidation reduction)	TCAAGGCTTCGTATCTTAAGGCAGAGGGTGGAGAATGGAAACTGAAGTCACCTGTAGATA	NA	3743
25966	0.831804	0.818439	114	89	A_23_P162746	A_23_P162746	FALSE	NM_015974	NM_015974	51084	CRYL1	crystallin, lambda 1	Hs.370703	ENST00000382812	THC2466931	ref|NM_015974|gb|AK024041|gb|BC071810|ens|ENST00000382812	chr13:19875891-19875832	hs|13q12.11	Homo sapiens crystallin, lambda 1 (CRYL1), mRNA [NM_015974]	GO:0005488(binding)|GO:0006631(fatty acid metabolic process)|GO:0008152(metabolic process)|GO:0016491(oxidoreductase activity)	TACTCTGGGGCCCTGCATTTATGAGGCACCTACCTTCATTTTGCTAACGCTTATTCTGAA	NA	25966
37734	0.81148	0.815177	45	13	A_23_P35414	A_23_P35414	FALSE	NM_005398	NM_005398	5507	PPP1R3C	protein phosphatase 1, regulatory (inhibitor) subunit 3C	Hs.303090	ENST00000238994	THC2468270	ref|NM_005398|gb|BC012625|ens|ENST00000238994|gb|BX537399	chr10:93378269-93378210	hs|10q23.32	Homo sapiens protein phosphatase 1, regulatory (inhibitor) subunit 3C (PPP1R3C), mRNA [NM_005398]	GO:0004722(protein serine/threonine phosphatase activity)|GO:0005975(carbohydrate metabolic process)|GO:0005978(glycogen biosynthetic process)	AGCATCCATACTTTTCTACTGTAAATATTTCACTCTCCTCTAGCTATCCTTGATGAGCTT	NA	37734
12003	0.837185	0.814224	196	135	A_23_P90453	A_23_P90453	FALSE	NM_207392	NM_207392	388533	KRTDAP	keratinocyte differentiation-associated protein	Hs.112457	ENST00000338897	THC2476638	ref|NM_207392|ens|ENST00000338897|gb|AM392574|gb|AM392667	chr19:40670479-40670175	hs|19q13.12	Homo sapiens keratinocyte differentiation-associated protein (KRTDAP), mRNA [NM_207392]	GO:0005576(extracellular region)|GO:0030154(cell differentiation)	TCCTCAACTGGGATGCCTTTCCTAAGCTGAAAGGACTGAGGAGCGCAACTCCTGATGCCC	NA	12003
34940	0.860405	0.813058	61	161	A_24_P85850	A_24_P85850	FALSE	NM_138278	NM_138278	149428	BNIPL	BCL2/adenovirus E1B 19kD interacting protein like	Hs.591473	ENST00000392804	THC2711996	ref|NM_138278|gb|BC027868|ens|ENST00000392804|ens|ENST00000392802	chr1:149282179-149282238	hs|1q21.2	Homo sapiens BCL2/adenovirus E1B 19kD interacting protein like (BNIPL), mRNA [NM_138278]	GO:0005634(nucleus)|GO:0005829(cytosol)|GO:0006915(apoptosis)|GO:0008285(negative regulation of cell proliferation)|GO:0040009(regulation of growth rate)|GO:0042802(identical protein binding)	GGGAGCAGCGCGTAGACATGACTGTCATTGAGCCCTATAAGAAAGTCCTGTCTCATGGAG	NA	34940
36677	0.869974	0.810656	51	87	A_23_P254654	A_23_P254654	FALSE	NM_004669	NM_004669	9022	CLIC3	chloride intracellular channel 3	Hs.64746	ENST00000371616	THC2667832	ref|NM_004669|gb|BC007012|ens|ENST00000371616|gb|CR542066	chr9:139009074-139009015	hs|9q34.3	Homo sapiens chloride intracellular channel 3 (CLIC3), mRNA [NM_004669]	GO:0005244(voltage-gated ion channel activity)|GO:0005247(voltage-gated chloride channel activity)|GO:0005515(protein binding)|GO:0005634(nucleus)|GO:0005737(cytoplasm)|GO:0006811(ion transport)|GO:0006821(chloride transport)|GO:0007165(signal transduction)|GO:0016020(membrane)|GO:0031404(chloride ion binding)	GGAGCTGCGCGGCGTACGCCGCTACCTGGACAGCGCGATGCAGGAGAAAGAGTTCAAATA	NA	36677
16199	0.829386	0.807414	171	74	A_23_P204879	A_23_P204879	FALSE	NM_030925	NM_030925	81617	CAB39L	calcium binding protein 39-like	Hs.87159	ENST00000410043	THC2560628	ref|NM_030925|ref|NM_001079670|ens|ENST00000410043|ens|ENST00000409130	chr13:48783027-48782968	hs|13q14.2	Homo sapiens calcium binding protein 39-like (CAB39L), transcript variant 1, mRNA [NM_030925]	GO:0005488(binding)|GO:0005515(protein binding)	CGGATGATGAGCAGTTCGCTGACGAGAAGAACTACTTGATTAAACAGATCCGAGACTTGA	NA	16199
22341	0.948648	0.807209	135	30	A_23_P254507	A_23_P254507	FALSE	NM_139211	NM_139211	84525	HOPX	HOP homeobox	Hs.654864		THC2513398	ref|NM_139211|ref|NM_032495|ref|NM_139212|gb|AF492678	chr4:57209259-57209200	hs|4q12	Homo sapiens HOP homeobox (HOPX), transcript variant 2, mRNA [NM_139211]	GO:0000122(negative regulation of transcription from RNA polymerase II promoter)|GO:0001829(trophectodermal cell differentiation)|GO:0003700(transcription factor activity)|GO:0005515(protein binding)|GO:0005634(nucleus)|GO:0006355(regulation of transcription, DNA-dependent)|GO:0007275(multicellular organismal development)|GO:0007507(heart development)|GO:0008016(regulation of heart contraction)|G…	GGAACACATTTCCTTCTGAACTTACTTCCCTAAGTCACTTTCCTTATGTATCATCTAATA	NA	22341
10413	0.867975	0.804228	205	86	A_23_P61487	A_23_P61487	FALSE	NM_018205	NM_018205	55222	LRRC20	leucine rich repeat containing 20	Hs.7778	ENST00000357631	THC2480726	ref|NM_018205|ref|NM_207119|ref|NM_018239|ens|ENST00000357631	chr10:71728838-71728779	hs|10q22.1	Homo sapiens leucine rich repeat containing 20 (LRRC20), transcript variant 3, mRNA [NM_018205]	GO:0005515(protein binding)	TCTGTCTTGGAAAGTGTGGGCAGCCACAGATGCCCCCAAATCAGAGCTCACAGTGGGTGA	NA	10413
7880	0.828649	0.802991	220	52	A_23_P214969	A_23_P214969	FALSE	NM_006079	NM_006079	10370	CITED2	Cbp/p300-interacting transactivator, with Glu/Asp-rich carboxy-terminal domain, 2	Hs.82071	ENST00000367651	THC2468190	ref|NM_006079|ens|ENST00000367651|gb|CR615989|gb|CR607406	chr6:139735344-139735285	hs|6q24.1	Homo sapiens Cbp/p300-interacting transactivator, with Glu/Asp-rich carboxy-terminal domain, 2 (CITED2), mRNA [NM_006079]	GO:0000122(negative regulation of transcription from RNA polymerase II promoter)|GO:0000790(nuclear chromatin)|GO:0001666(response to hypoxia)|GO:0001889(liver development)|GO:0003700(transcription factor activity)|GO:0003713(transcription coactivator activity)|GO:0003714(transcription corepressor activity)|GO:0005515(protein binding)|GO:0005634(nucleus)|GO:0006916(anti-apoptosis)|GO:0007368(dete…	CCACCCCCATATGTACAGATGATAATAGGGTGTGGAATGTCGTCAGTGGCAAACATTTCA	NA	7880
4995	0.836712	0.802745	237	42	A_24_P228149	A_24_P228149	FALSE	NM_002274	NM_002274	3860	KRT13	keratin 13	Hs.654550	ENST00000157775	THC2527435	ref|NM_002274|ref|NM_153490|gb|AK092276|ens|ENST00000157775	chr17:36914835-36913446	hs|17q21.2	Homo sapiens keratin 13 (KRT13), transcript variant 2, mRNA [NM_002274]	GO:0005198(structural molecule activity)|GO:0005882(intermediate filament)|GO:0008544(epidermis development)	AGATCCTGACCGCCACCATTGAAAACAACCGGGTCATCCTGGAGATTGACAATGCCAGGC	NA	4995
35568	0.973909	0.797636	57	96	A_23_P106906	A_23_P106906	FALSE	NM_002705	NM_002705	5493	PPL	periplakin	Hs.192233	ENST00000345988	THC2462779	ref|NM_002705|ens|ENST00000345988|gb|AB011140|gb|AF001691	chr16:4873128-4873069	hs|16p13.3	Homo sapiens periplakin (PPL), mRNA [NM_002705]	GO:0005200(structural constituent of cytoskeleton)|GO:0005515(protein binding)|GO:0005634(nucleus)|GO:0005737(cytoplasm)|GO:0005739(mitochondrion)|GO:0005856(cytoskeleton)|GO:0005886(plasma membrane)|GO:0030054(cell junction)|GO:0031424(keratinization)	TCCCTTTTCCTGTACACTCCCAGCAACAAACTCCTCATGATAACTGCACACAATCTGAAA	NA	35568
39244	0.921204	0.795449	36	53	A_32_P34138	A_32_P34138	FALSE	NM_001137548	NM_001137548	644054	FAM25C	family with sequence similarity 25, member C	Hs.645212	ENST00000343959	THC2711983	ref|NM_001137548|ref|NM_001137549|ref|NM_001137556|ens|ENST00000343959	chr10:47872049-47872108	hs|10q11.22	Homo sapiens family with sequence similarity 25, member C (FAM25C), mRNA [NM_001137548]		GCCATCACCCATGCAGCAGAGAGTCTGGACAAACTTGGACAGTGAGTGCACCTGCTACCA	NA	39244
7388	0.880767	0.795251	223	16	A_23_P60990	A_23_P60990	FALSE	NM_024861	NM_024861	79919	C2orf54	chromosome 2 open reading frame 54	Hs.193745	ENST00000388934	THC2477616	ref|NM_024861|ref|NM_001085437|ens|ENST00000388934|ens|ENST00000307486	chr2:241474810-241474751	hs|2q37.3	Homo sapiens chromosome 2 open reading frame 54 (C2orf54), transcript variant 2, mRNA [NM_024861]		AAATGCTGTATATTTGGTTTTGAAAAAATGAATGTGCTGGGTATACACAGCAGAAAGGGT	NA	7388
29216	0.852629	0.793249	95	49	A_23_P37088	A_23_P37088	FALSE	NM_152443	NM_152443	145226	RDH12	retinol dehydrogenase 12 (all-trans/9-cis/11-cis)	Hs.415322	ENST00000267502	THC2474778	ref|NM_152443|ens|ENST00000267502|gb|AK054835|gb|BC025724	chr14:67270692-67270751	hs|14q24.1	Homo sapiens retinol dehydrogenase 12 (all-trans/9-cis/11-cis) (RDH12), mRNA [NM_152443]	GO:0004745(retinol dehydrogenase activity)|GO:0005488(binding)|GO:0005622(intracellular)|GO:0016491(oxidoreductase activity)|GO:0042572(retinol metabolic process)|GO:0045494(photoreceptor cell maintenance)|GO:0050896(response to stimulus)|GO:0055114(oxidation reduction)	TTTCTAGGGGCTATACACTCCAACTCTTGGTTGATCTCTTTCTTTTTAAAAATATTTGCC	NA	29216
23583	0.938681	0.792304	128	95	A_23_P72850	A_23_P72850	FALSE	NM_032889	NM_032889	84975	MFSD5	major facilitator superfamily domain containing 5	Hs.654660	ENST00000329548	THC2461870	ref|NM_032889|gb|AK097576|ens|ENST00000329548|gb|AK074684	chr12:51934165-51934224	hs|12q13.13	Homo sapiens major facilitator superfamily domain containing 5 (MFSD5), mRNA [NM_032889]	GO:0006810(transport)|GO:0016020(membrane)|GO:0016021(integral to membrane)	TTCACCGTGGTAAGGCATGATGCTGAGCTGCGGGTACCTTCACCTACTGAGGAGCCCTAT	NA	23583
16765	0.88909	0.791625	168	131	A_23_P17814	A_23_P17814	FALSE	NM_015715	NM_015715	50487	PLA2G3	phospholipase A2, group III	Hs.149623	ENST00000215885	THC2480035	ref|NM_015715|ens|ENST00000215885|gb|BC025316|gb|AF220490	chr22:29860910-29860851	hs|22q12.2	Homo sapiens phospholipase A2, group III (PLA2G3), mRNA [NM_015715]	GO:0005509(calcium ion binding)|GO:0005576(extracellular region)|GO:0005615(extracellular space)|GO:0005886(plasma membrane)|GO:0006644(phospholipid metabolic process)|GO:0016042(lipid catabolic process)|GO:0016787(hydrolase activity)|GO:0047498(calcium-dependent phospholipase A2 activity)	GAGAGGTTGATGTAACCTTTTAAAGGCCTCAGTTCGCTCACCTGTGAAATGGGTCTAAGA	NA	16765
6927	0.84283	0.788792	226	87	A_23_P111267	A_23_P111267	FALSE	NM_031469	NM_031469	83699	SH3BGRL2	SH3 domain binding glutamic acid-rich protein like 2	Hs.302772	ENST00000369838	THC2780746	ref|NM_031469|ens|ENST00000369838|gb|AJ297972|gb|BC060799	chr6:80468706-80468765	hs|6q14.1	Homo sapiens SH3 domain binding glutamic acid-rich protein like 2 (SH3BGRL2), mRNA [NM_031469]	GO:0005634(nucleus)|GO:0017124(SH3 domain binding)	TGTCTCCCGTTATTGAAAAGTACCAAAGCTTCTTTCTGTTGTGTTTGATTTTACTATAGG	NA	6927
10856	0.813364	0.782767	203	49	A_23_P384663	A_23_P384663	FALSE	NM_173496	NM_173496	143098	MPP7	membrane protein, palmitoylated 7 (MAGUK p55 subfamily member 7)	Hs.499159	ENST00000337532	THC2477316	ref|NM_173496|ens|ENST00000337532|ens|ENST00000375732|ens|ENST00000375719	chr10:28385539-28385480	hs|10p11.23	Homo sapiens membrane protein, palmitoylated 7 (MAGUK p55 subfamily member 7) (MPP7), mRNA [NM_173496]	GO:0005515(protein binding)|GO:0005923(tight junction)|GO:0016020(membrane)|GO:0030054(cell junction)	CACTAGAATTTAAGCCCTATGTGATATTTATAAAGCCTCCATCAATAGAGCGTTTGAGAG	NA	10856
11172	0.813896	0.782036	201	97	A_23_P26173	A_23_P26173	FALSE	NM_007364	NM_007364	23423	TMED3	transmembrane emp24 protein transport domain containing 3	Hs.513058	ENST00000299705	THC2778205	ref|NM_007364|gb|AK075529|ens|ENST00000299705|gb|BC111547	chr15:77401699-77401758	hs|15q25.1	Homo sapiens transmembrane emp24 protein transport domain containing 3 (TMED3), mRNA [NM_007364]	GO:0005794(Golgi apparatus)|GO:0015031(protein transport)|GO:0016020(membrane)|GO:0016021(integral to membrane)|GO:0033116(ER-Golgi intermediate compartment membrane)	AGGGTGGAGGCAGAACGATGCTGCTGTGGTAGCCCTTTGCCTTTCATGCCCATGCTTGAT	NA	11172
13014	0.90122	0.780333	190	153	A_23_P101246	A_23_P101246	FALSE		BC016993	147645	LOC147645	hypothetical protein LOC147645	Hs.293236		THC2607038	gb|BC016993|gb|CR626634|gb|AF086436|gb|BC032383	chr19:56526830-56526771	hs|19q13.33	Homo sapiens, clone IMAGE:4401841, mRNA. [BC016993]		ACATCATTAACTCAGCACTTAACCCAGAGCCTCACACACAGCAGGCAATCAATAAATATT	NA	13014
42784	0.827849	0.778712	15	113	A_23_P169197	A_23_P169197	FALSE	NM_032303	NM_032303	84263	HSDL2	hydroxysteroid dehydrogenase like 2	Hs.59486	ENST00000262542	THC2468700	ref|NM_032303|gb|BC004331|ens|ENST00000262542|ens|ENST00000338786	chr9:114273591-114273650	hs|9q32	Homo sapiens hydroxysteroid dehydrogenase like 2 (HSDL2), mRNA [NM_032303]	GO:0005488(binding)|GO:0005498(sterol carrier activity)|GO:0016491(oxidoreductase activity)|GO:0055114(oxidation reduction)	GGCTTCAGAAGAAACAAAATCACCAGCACCTTGATCTTTGACTTCTAATCTCCAGAATAG	NA	42784
122	0.906056	0.777379	266	97	A_23_P204947	A_23_P204947	FALSE	NM_004004	NM_004004	2706	GJB2	gap junction protein, beta 2, 26kDa	Hs.524894	ENST00000382844	THC2462198	ref|NM_004004|ens|ENST00000382844|ens|ENST00000382848|gb|BC017048	chr13:19659974-19659915	hs|13q12.11	Homo sapiens gap junction protein, beta 2, 26kDa (GJB2), mRNA [NM_004004]	GO:0000139(Golgi membrane)|GO:0005243(gap junction channel activity)|GO:0005515(protein binding)|GO:0005886(plasma membrane)|GO:0005922(connexon complex)|GO:0006810(transport)|GO:0007267(cell-cell signaling)|GO:0007605(sensory perception of sound)|GO:0016021(integral to membrane)|GO:0016328(lateral plasma membrane)|GO:0030054(cell junction)|GO:0030539(male genitalia development)	ATTCTGTTGATTAAAGATGAGCTTTGTCTACTTCAAAAGTTTGTTTGCTTACCCCTTCAG	NA	122
38399	0.873299	0.775099	41	43	A_23_P4536	A_23_P4536	FALSE	NM_012307	NM_012307	23136	EPB41L3	erythrocyte membrane protein band 4.1-like 3	Hs.213394	ENST00000342933	THC2675816	ref|NM_012307|gb|BC006141|gb|BC008377|ens|ENST00000342933	chr18:5383451-5383392	hs|18p11.31	Homo sapiens erythrocyte membrane protein band 4.1-like 3 (EPB41L3), mRNA [NM_012307]	GO:0003779(actin binding)|GO:0005198(structural molecule activity)|GO:0005488(binding)|GO:0005737(cytoplasm)|GO:0005856(cytoskeleton)|GO:0005886(plasma membrane)|GO:0005911(cell-cell junction)|GO:0008150(biological_process)|GO:0019898(extrinsic to membrane)|GO:0030866(cortical actin cytoskeleton organization)	AGTCATGCAAACCGTTAGGAAAACCAGAGCCTATATGGAGTTCCCTCTTCTAACCCAACT	NA	38399
11760	0.830591	0.774518	197	112	A_24_P408736	A_24_P408736	FALSE	NM_014568	NM_014568	11227	GALNT5	UDP-N-acetyl-alpha-D-galactosamine:polypeptide N-acetylgalactosaminyltransferase 5 (GalNAc-T5)	Hs.269027	ENST00000259056	THC2473222	ref|NM_014568|ens|ENST00000259056|gb|AJ245539|gb|AJ505956	chr2:157865744-157870552	hs|2q24.1	Homo sapiens UDP-N-acetyl-alpha-D-galactosamine:polypeptide N-acetylgalactosaminyltransferase 5 (GalNAc-T5) (GALNT5), mRNA [NM_014568]	GO:0000139(Golgi membrane)|GO:0004653(polypeptide N-acetylgalactosaminyltransferase activity)|GO:0005509(calcium ion binding)|GO:0005529(sugar binding)|GO:0005575(cellular_component)|GO:0005794(Golgi apparatus)|GO:0006024(glycosaminoglycan biosynthetic process)|GO:0016020(membrane)|GO:0016021(integral to membrane)|GO:0016757(transferase activity, transferring glycosyl groups)|GO:0030145(manganese…	GAGCTAGTGGTGTGCTTATTAATGTGGCTTTGGGTAAATGCATTTCCATTGAAAACACTA	NA	11760
14954	0.849283	0.772626	179	13	A_24_P250815	A_24_P250815	FALSE	NM_024921	NM_024921	79983	POF1B	premature ovarian failure, 1B	Hs.267038		NP286844	ref|NM_024921|gb|AF309774|gb|AK026445|gb|AK025039	chrX:84419541-84419482	hs|Xq21.1	Homo sapiens premature ovarian failure, 1B (POF1B), mRNA [NM_024921]	GO:0003779(actin binding)|GO:0005634(nucleus)|GO:0005737(cytoplasm)|GO:0005794(Golgi apparatus)	ATGCACACATTACAAATAATATAAGGGGAAGTTTTATTAGCTTAGTAGGAAATTGTTATT	NA	14954
29943	0.930183	0.772588	90	126	A_24_P658584	A_24_P658584	FALSE	NM_015278	NM_015278	23328	SASH1	SAM and SH3 domain containing 1	Hs.193133	ENST00000367467	THC2517431	ref|NM_015278|gb|AJ507735|ens|ENST00000367467|gb|AK023607	chr6:148914116-148914175	hs|6q24.3	Homo sapiens SAM and SH3 domain containing 1 (SASH1), mRNA [NM_015278]	GO:0005515(protein binding)|GO:0045786(negative regulation of cell cycle)	TCAGTTGCATTTGGTACAGAATTTTGAGTAATGGTGAAAATTGTTGTCTTTGGAAAGCAC	NA	29943
11350	0.845878	0.77255	200	81	A_24_P410510	A_24_P410510	FALSE		AK095213	100129115	LOC100129115	hypothetical protein LOC100129115	Hs.683858		THC2484758	gb|AK095213|thc|THC2484758	chr17:40560066-40560007	hs|17q21.31	Homo sapiens cDNA FLJ37894 fis, clone BRTHA2004639. [AK095213]		GAGCCCTGCCTCAGTTTCCTTCTTTGTGATCATTTACTGAGCACCCACTATGGGCCAGGC	NA	11350
7997	0.983154	0.767041	219	158	A_23_P66599	A_23_P66599	FALSE	NM_032353	NM_032353	84313	VPS25	vacuolar protein sorting 25 homolog (S. cerevisiae)	Hs.500165	ENST00000253794	THC2728149	ref|NM_032353|ens|ENST00000253794|gb|CR615047|gb|CR611687	chr17:38184846-38184905	hs|17q21.31	Homo sapiens vacuolar protein sorting 25 homolog (S. cerevisiae) (VPS25), mRNA [NM_032353]	GO:0005634(nucleus)|GO:0005737(cytoplasm)|GO:0005739(mitochondrion)|GO:0006350(transcription)|GO:0006355(regulation of transcription, DNA-dependent)|GO:0015031(protein transport)	CTTTCCCATCCTAGACTGTCCTTGAGCCAGGGTCTGTAAACCTGACACTTTATATGTGTT	NA	7997
16774	0.918317	0.765794	168	113	A_23_P12155	A_23_P12155	FALSE	NM_019060	NM_019060	54544	CRCT1	cysteine-rich C-terminal 1	Hs.110196	ENST00000368790	THC2479401	ref|NM_019060|ens|ENST00000368790|gb|AJ243662|thc|THC2479401	chr1:150755014-150755073	hs|1q21.3	Homo sapiens cysteine-rich C-terminal 1 (CRCT1), mRNA [NM_019060]	GO:0005515(protein binding)	TCTACACGGGCTTGCACACAGCAGGTGCTCAGCAAATGCCTATTGATTTGATTGTCTTTT	NA	16774
28798	0.890347	0.761961	97	36	A_23_P110319	A_23_P110319	FALSE	NM_025087	NM_025087	80157	FLJ21511	hypothetical protein FLJ21511	Hs.479703	ENST00000226432	THC2476368	ref|NM_025087|ens|ENST00000226432|gb|BC137387|gb|BC137388	chr4:48729476-48734855	hs|4p11	Homo sapiens hypothetical protein FLJ21511 (FLJ21511), mRNA [NM_025087]	GO:0006506(GPI anchor biosynthetic process)|GO:0016020(membrane)|GO:0016021(integral to membrane)	TTTGGGAACCACGAAGATGACCTCGACAGGAAACTGCAGGCTATTGCTGTTTCAAAACTA	NA	28798
1564	0.86982	0.759657	257	104	A_23_P25086	A_23_P25086	FALSE		AK122782	121214	SDR9C7	short chain dehydrogenase/reductase family 9C, member 7	Hs.380178	ENST00000293502	THC2631515	ens|ENST00000293502|gb|AK122782|thc|THC2631515	chr12:55603563-55603504	hs|12q13.3	Orphan short-chain dehydrogenase/reductase (SDR-O)(RDH-S)(EC 1.1.1.-) [Source:UniProtKB/Swiss-Prot;Acc:Q8NEX9] [ENST00000293502]	GO:0005488(binding)|GO:0005737(cytoplasm)|GO:0016491(oxidoreductase activity)|GO:0055114(oxidation reduction)	TCCTGTGGAATCATGAGCCCCTTTCAGTTATCACTGCCACTGAGAAATACTGTGGGATAA	NA	1564
35901	0.896848	0.758508	55	110	A_23_P133474	A_23_P133474	FALSE	NM_002084	NM_002084	2878	GPX3	glutathione peroxidase 3 (plasma)	Hs.715551		THC2593840	ref|NM_002084|gb|BC050378|gb|AK310242|gb|CR592896	chr5:150388052-150388111	hs|5q33.1	Homo sapiens glutathione peroxidase 3 (plasma) (GPX3), mRNA [NM_002084]	GO:0004602(glutathione peroxidase activity)|GO:0005576(extracellular region)|GO:0005615(extracellular space)|GO:0005625(soluble fraction)|GO:0006749(glutathione metabolic process)|GO:0006979(response to oxidative stress)|GO:0006982(response to lipid hydroperoxide)|GO:0008134(transcription factor binding)|GO:0008430(selenium binding)|GO:0016491(oxidoreductase activity)|GO:0042744(hydrogen peroxide…	TGGGTGTGGGTGCATGTGGGTGTTTACACACATGCCTACAGGTATGCGTGATTGTGTGTG	NA	35901
22131	0.848892	0.753255	136	110	A_23_P162766	A_23_P162766	FALSE	NM_015296	NM_015296	23348	DOCK9	dedicator of cytokinesis 9	Hs.596105	ENST00000400220	THC2602012	ref|NM_015296|ref|NM_001130048|ens|ENST00000400220|ens|ENST00000357329	chr13:98244651-98244592	hs|13q32.3	Homo sapiens dedicator of cytokinesis 9 (DOCK9), transcript variant 1, mRNA [NM_015296]	GO:0005085(guanyl-nucleotide exchange factor activity)|GO:0005525(GTP binding)|GO:0005575(cellular_component)|GO:0008150(biological_process)|GO:0012505(endomembrane system)|GO:0016020(membrane)|GO:0051020(GTPase binding)	AACAAAGGTGTGGTAGACACTCTTGAGCTGGACTTAGATTTTATTCTTCCTTGCAGAGTA	NA	22131
30528	0.923761	0.753184	87	145	A_23_P160559	A_23_P160559	FALSE	NM_004425	NM_004425	1893	ECM1	extracellular matrix protein 1	Hs.81071		THC2602786	ref|NM_004425|ref|NM_022664|gb|CR622085|gb|AK097046	chr1:148752421-148752480	hs|1q21.2	Homo sapiens extracellular matrix protein 1 (ECM1), transcript variant 1, mRNA [NM_004425]	GO:0004871(signal transducer activity)|GO:0005576(extracellular region)|GO:0005578(proteinaceous extracellular matrix)|GO:0005615(extracellular space)|GO:0043123(positive regulation of I-kappaB kinase/NF-kappaB cascade)	GATGAACAGGTCAACTGCTTCAACATCAATTATCTGAGGAACGTGGCTCTAGTGTCTGGA	NA	30528
43138	0.817824	0.753073	13	85	A_23_P312932	A_23_P312932	FALSE	NM_175857	NM_175857	337879	KRTAP8-1	keratin associated protein 8-1	Hs.407655	ENST00000329621	THC2490314	ref|NM_175857|ens|ENST00000329621|gb|BC130397|gb|BC133033	chr21:31107295-31107236	hs|21q22.11	Homo sapiens keratin associated protein 8-1 (KRTAP8-1), mRNA [NM_175857]	GO:0005882(intermediate filament)	GGCTATGGCTTCGGCTATGGCTACAACGGCTGTGGGGCTTTCGGCTACAGGAGATACTCG	NA	43138
37455	0.906934	0.752494	46	62	A_23_P214330	A_23_P214330	FALSE	NM_030666	NM_030666	1992	SERPINB1	serpin peptidase inhibitor, clade B (ovalbumin), member 1	Hs.381167	ENST00000380739	THC2618870	ref|NM_030666|ens|ENST00000380739|gb|AK312973|gb|BT006928	chr6:2778922-2778863	hs|6p25.2	Homo sapiens serpin peptidase inhibitor, clade B (ovalbumin), member 1 (SERPINB1), mRNA [NM_030666]	GO:0004867(serine-type endopeptidase inhibitor activity)|GO:0005737(cytoplasm)	TGCCGACCATCCATTCCTTTTCTTTATTCGGCATAATTCCTCAGGTAGCATCCTATTCTT	NA	37455
27166	0.808752	0.750425	107	69	A_23_P151159	A_23_P151159	FALSE	NM_032300	NM_032300	84260	TCHP	trichoplein, keratin filament binding	Hs.410924	ENST00000405876	THC2734227	ref|NM_032300|ens|ENST00000405876|ens|ENST00000312777|gb|AY210413	chr12:108839020-108839079	hs|12q24.11	Homo sapiens trichoplein, keratin filament binding (TCHP), transcript variant 1, mRNA [NM_032300]	GO:0005515(protein binding)|GO:0005737(cytoplasm)|GO:0005856(cytoskeleton)|GO:0045095(keratin filament)|GO:0045179(apical cortex)	CAAGCAAGGGTCTTTGATGGGCACGTGTTTACAGCGCTGCTGCATAGTCTTGTAATATAT	NA	27166
41659	0.891496	0.750122	21	154	A_23_P74012	A_23_P74012	FALSE	NM_005987	NM_005987	6698	SPRR1A	small proline-rich protein 1A	Hs.46320	ENST00000307122	THC2547029	ref|NM_005987|ens|ENST00000307122|gb|S73288|thc|THC2547029	chr1:151224816-151224875	hs|1q21.3	Homo sapiens small proline-rich protein 1A (SPRR1A), mRNA [NM_005987]	GO:0001533(cornified envelope)|GO:0005198(structural molecule activity)|GO:0005737(cytoplasm)|GO:0008544(epidermis development)|GO:0018149(peptide cross-linking)|GO:0030216(keratinocyte differentiation)|GO:0030674(protein binding, bridging)|GO:0031424(keratinization)	GCTAGTCTTCTTGTTGCTCGGGTGCATTTGAGGATGGATTTGGGGAGGGATCAAGTGAAC	NA	41659
1309	0.848345	0.748588	259	103	A_23_P148175	A_23_P148175	FALSE	NM_015123	NM_015123	23150	FRMD4B	FERM domain containing 4B	Hs.709671	ENST00000264546	THC2538295	ref|NM_015123|gb|AB023230|ens|ENST00000264546|ens|ENST00000398540	chr3:69303514-69303455	hs|3p14.1	Homo sapiens FERM domain containing 4B (FRMD4B), mRNA [NM_015123]	GO:0005488(binding)|GO:0005737(cytoplasm)|GO:0005856(cytoskeleton)	ATTTGGCCTTTCAAACTCTAGGCACTAACGTAACTGTAGGGTCTGCCCACATGTTGAAGT	NA	1309
15477	0.894451	0.748501	175	158	A_23_P52161	A_23_P52161	FALSE	NM_030952	NM_030952	81788	NUAK2	NUAK family, SNF1-like kinase, 2	Hs.497512	ENST00000367157	THC2517506	ref|NM_030952|ens|ENST00000367157|gb|BX537564|gb|AK075308	chr1:203538099-203538040	hs|1q32.1	Homo sapiens NUAK family, SNF1-like kinase, 2 (NUAK2), mRNA [NM_030952]		AGGCCTTCAGGACTCTAGAATGTCCATATTTATTTTTATGTTCTTGGCTTTGTGTTTTAG	NA	15477
29127	0.918864	0.747829	95	58	A_23_P318115	A_23_P318115	FALSE	NM_001031628	NM_001031628	57228	LOC57228	small trans-membrane and glycosylated protein	Hs.652389		THC2520572	ref|NM_001031628|ref|NM_001033873|ref|NM_020467|gb|BC008712	chr12:49925823-49925764	hs|12q13.13	Homo sapiens small trans-membrane and glycosylated protein (LOC57228), transcript variant 1, mRNA [NM_001031628]	GO:0005886(plasma membrane)|GO:0016021(integral to membrane)|GO:0030659(cytoplasmic vesicle membrane)|GO:0031410(cytoplasmic vesicle)	CAGGGACATGGAGAAAGCTGTTTATGATATCTTTAACCAGGCCCTCTTACTAGAGCTGGT	NA	29127
1829	0.881478	0.747795	256	83	A_23_P107981	A_23_P107981	FALSE	NM_004605	NM_004605	6820	SULT2B1	sulfotransferase family, cytosolic, 2B, member 1	Hs.369331	ENST00000323090	THC2649177	ref|NM_004605|ref|NM_177973|ens|ENST00000323090|ens|ENST00000201586	chr19:53787854-53791835	hs|19q13.32	Homo sapiens sulfotransferase family, cytosolic, 2B, member 1 (SULT2B1), transcript variant 1, mRNA [NM_004605]	GO:0004027(alcohol sulfotransferase activity)|GO:0005737(cytoplasm)|GO:0005829(cytosol)|GO:0006629(lipid metabolic process)|GO:0008202(steroid metabolic process)|GO:0016740(transferase activity)|GO:0050294(steroid sulfotransferase activity)	TCCTATTTATCACCTACGAGGAGTTGCAGCAGGACTTACAGGGCTCCGTGGAGCGCATCT	NA	1829
39896	0.916343	0.746446	32	109	A_23_P2745	A_23_P2745	FALSE	NM_006783	NM_006783	10804	GJB6	gap junction protein, beta 6, 30kDa	Hs.511757		THC2474007	ref|NM_006783|ref|NM_001110219|ref|NM_001110220|ref|NM_001110221	chr13:19695060-19695001	hs|13q12.11	Homo sapiens gap junction protein, beta 6, 30kDa (GJB6), transcript variant 3, mRNA [NM_006783]	GO:0005515(protein binding)|GO:0005829(cytosol)|GO:0005886(plasma membrane)|GO:0005922(connexon complex)|GO:0006915(apoptosis)|GO:0007154(cell communication)|GO:0007605(sensory perception of sound)|GO:0008285(negative regulation of cell proliferation)|GO:0016021(integral to membrane)|GO:0016324(apical plasma membrane)|GO:0030054(cell junction)|GO:0042471(ear morphogenesis)|GO:0048839(inner ear de…	AGAAGACCGTGTTTACCATTTTTATGATTTCTGCGTCTGTGATTTGCATGCTGCTTAACG	NA	39896
25801	0.852714	0.746267	115	79	A_32_P86150	A_32_P86150	FALSE	NM_001025200	NM_001025200	440387	CTRB2	chymotrypsinogen B2	Hs.632211	ENST00000303037	THC2562346	ref|NM_001025200|ens|ENST00000303037|gb|AK131056|gb|AK225933	chr16:73795560-73795501	hs|16q23.1	Homo sapiens chymotrypsinogen B2 (CTRB2), mRNA [NM_001025200]	GO:0004252(serine-type endopeptidase activity)|GO:0005576(extracellular region)|GO:0006508(proteolysis)|GO:0007586(digestion)|GO:0008233(peptidase activity)	AGCCCGCAGCTCCTGCCACCCCTGCCTTAAGATTTCCCATTAAATGCATCTGTTTAGAAG	NA	25801
29516	0.817202	0.746058	93	129	A_23_P23380	A_23_P23380	FALSE	NM_022821	NM_022821	64834	ELOVL1	elongation of very long chain fatty acids (FEN1/Elo2, SUR4/Elo3, yeast)-like 1	Hs.25597	ENST00000372458	THC2511286	ref|NM_022821|gb|BC095456|ens|ENST00000372458|gb|CR600285	chr1:43602383-43602324	hs|1p34.2	Homo sapiens elongation of very long chain fatty acids (FEN1/Elo2, SUR4/Elo3, yeast)-like 1 (ELOVL1), mRNA [NM_022821]	GO:0005515(protein binding)|GO:0005783(endoplasmic reticulum)|GO:0005789(endoplasmic reticulum membrane)|GO:0006633(fatty acid biosynthetic process)|GO:0016020(membrane)|GO:0016021(integral to membrane)	CTGGTCTCACTGCACATCTCCCAGTACTACTTTATGTCCAGCTGTAACTACCAGTACCCA	NA	29516
32078	0.92666	0.745855	78	105	A_23_P500000	A_23_P500000	FALSE	NM_144777	NM_144777	8796	SCEL	sciellin	Hs.534699	ENST00000349847	THC2473891	ref|NM_144777|ref|NM_003843|ens|ENST00000349847|ens|ENST00000377246	chr13:77116565-77116624	hs|13q22.3	Homo sapiens sciellin (SCEL), transcript variant 2, mRNA [NM_144777]	GO:0001533(cornified envelope)|GO:0005515(protein binding)|GO:0005737(cytoplasm)|GO:0008270(zinc ion binding)|GO:0008544(epidermis development)|GO:0009790(embryonic development)|GO:0016020(membrane)|GO:0030216(keratinocyte differentiation)|GO:0046872(metal ion binding)	TCTTCAATAAGGTCACACACATAAAAAGAGCCATCTGGTCTCTGGCTAGAGTTAGCAATA	NA	32078
2670	0.882249	0.74475	251	101	A_32_P58163	A_32_P58163	FALSE	NM_024713	NM_024713	79768	C15orf29	chromosome 15 open reading frame 29	Hs.633566	ENST00000256544	NP1074920	ref|NM_024713|ref|NR_003954|ens|ENST00000256544|gb|AK026210	chr15:32226922-32226773	hs|15q14	Homo sapiens chromosome 15 open reading frame 29 (C15orf29), mRNA [NM_024713]		ATAGAAGATCTCGGCGTTGTGGTAGATTGCCTTCCTGTGCTCACCAATTGTTTACAGGAA	NA	2670
38723	0.846274	0.7414	39	75	A_23_P77761	A_23_P77761	FALSE	NM_004035	NM_004035	51	ACOX1	acyl-Coenzyme A oxidase 1, palmitoyl	Hs.464137	ENST00000293217	THC2467615	ref|NM_004035|ref|NM_007292|ens|ENST00000293217|ens|ENST00000301608	chr17:71456064-71456005	hs|17q25.1	Homo sapiens acyl-Coenzyme A oxidase 1, palmitoyl (ACOX1), transcript variant 1, mRNA [NM_004035]	GO:0003995(acyl-CoA dehydrogenase activity)|GO:0003997(acyl-CoA oxidase activity)|GO:0005737(cytoplasm)|GO:0005739(mitochondrion)|GO:0005777(peroxisome)|GO:0005778(peroxisomal membrane)|GO:0006091(generation of precursor metabolites and energy)|GO:0006629(lipid metabolic process)|GO:0006635(fatty acid beta-oxidation)|GO:0006693(prostaglandin metabolic process)|GO:0007283(spermatogenesis)|GO:00090…	CGCTCAGATGCTGTTGCTTTGGTTGATGCATTTGATTTTCAGGATGTGACACTTGGCTCT	NA	38723
2324	0.808426	0.740647	253	113	A_23_P1682	A_23_P1682	FALSE	NM_138788	NM_138788	120224	TMEM45B	transmembrane protein 45B	Hs.504301	ENST00000281441	THC2463597	ref|NM_138788|ens|ENST00000281441|gb|BC016153|gb|AK098106	chr11:129234156-129234215	hs|11q24.3	Homo sapiens transmembrane protein 45B (TMEM45B), mRNA [NM_138788]	GO:0016020(membrane)|GO:0016021(integral to membrane)	CGTGCTGCTTTTGGTAACTTATCCCTTTTTCTCTTAAGAAAGCAGGTACTTTCTTATTAG	NA	2324
36336	0.879317	0.738967	53	89	A_24_P938614	A_24_P938614	FALSE	NM_001263	NM_001263	1040	CDS1	CDP-diacylglycerol synthase (phosphatidate cytidylyltransferase) 1	Hs.654899		THC2640261	ref|NM_001263|gb|AK026697|thc|THC2640261	chr4:85791325-85791384	hs|4q21.23	Homo sapiens CDP-diacylglycerol synthase (phosphatidate cytidylyltransferase) 1 (CDS1), mRNA [NM_001263]	GO:0000287(magnesium ion binding)|GO:0004142(diacylglycerol cholinephosphotransferase activity)|GO:0004605(phosphatidate cytidylyltransferase activity)|GO:0005783(endoplasmic reticulum)|GO:0005789(endoplasmic reticulum membrane)|GO:0006629(lipid metabolic process)|GO:0007165(signal transduction)|GO:0007601(visual perception)|GO:0008654(phospholipid biosynthetic process)|GO:0016020(membrane)|GO:00…	AATTATTGTATCTCTTCCTTTTCACTTTGGTTTGAACAAAGATAGTGTCACCTTGTTCCG	NA	36336
30248	0.801287	0.738672	89	25	A_23_P134755	A_23_P134755	FALSE	NM_014112	NM_014112	7227	TRPS1	trichorhinophalangeal syndrome I	Hs.657018	ENST00000395713	THC2729970	ref|NM_014112|ens|ENST00000395713|ens|ENST00000395715|gb|AF183810	chr8:116490228-116490169	hs|8q23.3	Homo sapiens trichorhinophalangeal syndrome I (TRPS1), mRNA [NM_014112]	GO:0001501(skeletal system development)|GO:0003700(transcription factor activity)|GO:0005515(protein binding)|GO:0005622(intracellular)|GO:0005634(nucleus)|GO:0006350(transcription)|GO:0006366(transcription from RNA polymerase II promoter)|GO:0006607(NLS-bearing substrate import into nucleus)|GO:0008270(zinc ion binding)|GO:0016564(transcription repressor activity)|GO:0043565(sequence-specific DN…	GGGGGGAACATCTCAAAATGCCAATGTAAAATTTAACTTACAGCAATATTCACCAGCAGA	NA	30248
28441	0.814918	0.736883	99	70	A_23_P141180	A_23_P141180	FALSE	NM_001082968	NM_001082968	146691	TOM1L2	target of myb1-like 2 (chicken)	Hs.462379	ENST00000379504	THC2663814	ref|NM_001082968|ref|NM_001033551|gb|AK055959|ens|ENST00000379504	chr17:17687783-17687724	hs|17p11.2	Homo sapiens target of myb1-like 2 (chicken) (TOM1L2), transcript variant 3, mRNA [NM_001082968]	GO:0005622(intracellular)|GO:0006886(intracellular protein transport)	GCTACTGAAAAGAGGAATGTGTTGAATGTCGCGTTTGCTGTCCACTCGTCCTAGAAGTTT	NA	28441
7094	0.876957	0.736448	225	93	A_23_P2674	A_23_P2674	FALSE	NM_002272	NM_002272	3851	KRT4	keratin 4	Hs.654610	ENST00000293774	THC2465239	ref|NM_002272|ens|ENST00000293774|gb|AK307941|gb|AK299394	chr12:51486837-51486778	hs|12q13.13	Homo sapiens keratin 4 (KRT4), mRNA [NM_002272]	GO:0005198(structural molecule activity)|GO:0007010(cytoskeleton organization)|GO:0030855(epithelial cell differentiation)|GO:0045095(keratin filament)|GO:0050680(negative regulation of epithelial cell proliferation)	GACCAGGAGTGTCATCTCCAGAATTATTGGGGTCACATATGTCCCTTCCCAGTCCAATGC	NA	7094
16363	0.814348	0.735765	170	86	A_23_P164504	A_23_P164504	FALSE	NM_001942	NM_001942	1828	DSG1	desmoglein 1	Hs.2633	ENST00000257192	THC2474790	ref|NM_001942|ens|ENST00000257192|gb|X56654|gb|AF097935	chr18:27189334-27189393	hs|18q12.1	Homo sapiens desmoglein 1 (DSG1), mRNA [NM_001942]	GO:0005509(calcium ion binding)|GO:0005515(protein binding)|GO:0005829(cytosol)|GO:0005886(plasma membrane)|GO:0007043(cell-cell junction assembly)|GO:0007156(homophilic cell adhesion)|GO:0015643(toxin binding)|GO:0016021(integral to membrane)|GO:0016339(calcium-dependent cell-cell adhesion)|GO:0030054(cell junction)|GO:0030057(desmosome)	GTCATTGTGGTTTAGATCCAATTCCCACCACTAAAAAACTAACAATGTGATTTATAACGC	NA	16363
38571	0.874531	0.733101	40	39	A_23_P32036	A_23_P32036	FALSE	NM_017881	NM_017881	54981	C9orf95	chromosome 9 open reading frame 95	Hs.494186		THC2603752	ref|NM_017881|ref|NM_001127603|ref|NR_023352|gb|AK023413	chr9:76866199-76866140	hs|9q21.13	Homo sapiens chromosome 9 open reading frame 95 (C9orf95), transcript variant 1, mRNA [NM_017881]	GO:0000166(nucleotide binding)|GO:0000287(magnesium ion binding)|GO:0005524(ATP binding)|GO:0016740(transferase activity)|GO:0019363(pyridine nucleotide biosynthetic process)|GO:0050262(ribosylnicotinamide kinase activity)	ACTGTGGTACAATGACAGCCATTGTTTCATATGTTTGATTTTTATTGCACATGGTTTTCC	NA	38571
11444	0.919354	0.731701	199	64	A_23_P65877	A_23_P65877	FALSE	NM_001042496	NM_001042496	9990	SLC12A6	solute carrier family 12 (potassium/chloride transporters), member 6	Hs.510939		NP1175427	ref|NM_001042496|ref|NM_001042494|ref|NM_133647|ref|NM_001042497	chr15:32313021-32312962	hs|15q14	Homo sapiens solute carrier family 12 (potassium/chloride transporters), member 6 (SLC12A6), transcript variant 5, mRNA [NM_001042496]	GO:0005215(transporter activity)|GO:0005515(protein binding)|GO:0005624(membrane fraction)|GO:0005887(integral to plasma membrane)|GO:0006811(ion transport)|GO:0006813(potassium ion transport)|GO:0006814(sodium ion transport)|GO:0006821(chloride transport)|GO:0006873(cellular ion homeostasis)|GO:0006884(cell volume homeostasis)|GO:0008217(regulation of blood pressure)|GO:0015293(symporter activit…	TCAGCATTAAAGATGAATCTCAGAAGTCATGGTTCAATGTTGACACTGTGAGGATAACAA	NA	11444
21302	0.879057	0.730731	141	68	A_23_P100501	A_23_P100501	FALSE	NM_002134	NM_002134	3163	HMOX2	heme oxygenase (decycling) 2	Hs.284279		THC2520057	ref|NM_002134|ref|NM_001127204|ref|NM_001127205|ref|NM_001127206	chr16:4499723-4499782	hs|16p13.3	Homo sapiens heme oxygenase (decycling) 2 (HMOX2), transcript variant 3, mRNA [NM_002134]	GO:0001666(response to hypoxia)|GO:0004392(heme oxygenase (decyclizing) activity)|GO:0005506(iron ion binding)|GO:0005515(protein binding)|GO:0005783(endoplasmic reticulum)|GO:0005792(microsome)|GO:0005886(plasma membrane)|GO:0006788(heme oxidation)|GO:0009055(electron carrier activity)|GO:0016491(oxidoreductase activity)|GO:0046872(metal ion binding)|GO:0055114(oxidation reduction)	CTAGCTGCTGGACTCTTGGCCTGGTACTACATGTGAAGCACCCATCATGCCACACCGGTA	NA	21302
10929	0.822637	0.730357	202	74	A_23_P115064	A_23_P115064	FALSE	NM_001878	NM_001878	1382	CRABP2	cellular retinoic acid binding protein 2	Hs.405662	ENST00000368221	THC2671864	ref|NM_001878|ens|ENST00000368221|ens|ENST00000368222|gb|M68867	chr1:154936262-154936203	hs|1q23.1	Homo sapiens cellular retinoic acid binding protein 2 (CRABP2), mRNA [NM_001878]	GO:0001972(retinoic acid binding)|GO:0005215(transporter activity)|GO:0005634(nucleus)|GO:0005737(cytoplasm)|GO:0006355(regulation of transcription, DNA-dependent)|GO:0006810(transport)|GO:0007165(signal transduction)|GO:0008289(lipid binding)|GO:0008544(epidermis development)|GO:0016918(retinal binding)|GO:0019841(retinol binding)|GO:0035115(embryonic forelimb morphogenesis)|GO:0042573(retinoic …	CCCTACACCAACAAAGAGGAATGGCTGCAAGAGCCCAGATCACCCATTCCGGGTTCACTC	NA	10929
28584	0.927503	0.729719	98	124	A_23_P106806	A_23_P106806	FALSE	NM_031948	NM_031948	83886	PRSS27	protease, serine 27	Hs.332878	ENST00000302641	THC2476821	ref|NM_031948|ens|ENST00000302641|gb|AJ306593|gb|AK055576	chr16:2703598-2703539	hs|16p13.3	Homo sapiens protease, serine 27 (PRSS27), mRNA [NM_031948]	GO:0004252(serine-type endopeptidase activity)|GO:0005576(extracellular region)|GO:0006508(proteolysis)|GO:0008233(peptidase activity)	AACCCAAAACCATCAAGAATGACATGCTGTGCGCCGGCTTCGAGGAGGGCAAGAAGGATG	NA	28584
3727	0.845469	0.729387	245	27	A_23_P360340	A_23_P360340	FALSE	NM_001008224	NM_001008224	55075	UACA	uveal autoantigen with coiled-coil domains and ankyrin repeats	Hs.108049	ENST00000379983	THC2462183	ref|NM_001008224|ref|NM_018003|ens|ENST00000379983|ens|ENST00000322954	chr15:68746386-68746327	hs|15q23	Homo sapiens uveal autoantigen with coiled-coil domains and ankyrin repeats (UACA), transcript variant 2, mRNA [NM_001008224]	GO:0003674(molecular_function)|GO:0005515(protein binding)|GO:0005576(extracellular region)|GO:0005624(membrane fraction)|GO:0005625(soluble fraction)|GO:0005634(nucleus)|GO:0005635(nuclear envelope)|GO:0005737(cytoplasm)|GO:0005829(cytosol)|GO:0005856(cytoskeleton)|GO:0008630(DNA damage response, signal transduction resulting in induction of apoptosis)|GO:0008631(induction of apoptosis by oxidat…	GCAACAAAAAGTGATTTGGAGACACAGATTTCTAGCTTAAATGAAAAATTGGCCAATCTG	NA	3727
17694	0.861147	0.729008	162	144	A_23_P108948	A_23_P108948	FALSE	NM_018000	NM_018000	55686	MREG	melanoregulin	Hs.707104	ENST00000263268	NP488475	ref|NM_018000|gb|CR604344|ens|ENST00000263268|gb|AK000978	chr2:216516404-216516345	hs|2q35	Homo sapiens melanoregulin (MREG), mRNA [NM_018000]	GO:0005886(plasma membrane)|GO:0016324(apical plasma membrane)	TCATGCAGACTTGCACATATGCAGGGAGTATTGCACTGAAGATCTTTGCTGGACCTTCTT	NA	17694
19258	0.81254	0.728751	153	76	A_23_P86706	A_23_P86706	FALSE	NM_017580	NM_017580	54764	ZRANB1	zinc finger, RAN-binding domain containing 1	Hs.595158	ENST00000359653	THC2470422	ref|NM_017580|gb|BC048281|ens|ENST00000359653|gb|AK302810	chr10:126663945-126664004	hs|10q26.13	Homo sapiens zinc finger, RAN-binding domain containing 1 (ZRANB1), mRNA [NM_017580]	GO:0005515(protein binding)|GO:0005622(intracellular)|GO:0005634(nucleus)|GO:0005737(cytoplasm)|GO:0008270(zinc ion binding)|GO:0046872(metal ion binding)	CTTTGTTCCTTTCAGATATTATTTCAGTAGAACCTGGCATTCTCCTTTCACCTTAAAAGA	NA	19258
32028	0.895048	0.728493	78	36	A_23_P85503	A_23_P85503	FALSE	NM_020393	NM_020393	57115	PGLYRP4	peptidoglycan recognition protein 4	Hs.58356	ENST00000368739	THC2482151	ref|NM_020393|ens|ENST00000368739|gb|AF086392|gb|AF242518	chr1:151569351-151569292	hs|1q21.3	Homo sapiens peptidoglycan recognition protein 4 (PGLYRP4), mRNA [NM_020393]	GO:0005515(protein binding)|GO:0005622(intracellular)|GO:0008745(N-acetylmuramoyl-L-alanine amidase activity)|GO:0009253(peptidoglycan catabolic process)|GO:0016019(peptidoglycan receptor activity)|GO:0016020(membrane)|GO:0016045(detection of bacterium)|GO:0045087(innate immune response)|GO:0050830(defense response to Gram-positive bacterium)	GAGTTTCTCCAGGGGAGGAACTGTGTTTTATTCATCTCTATGTCCTCTGTTTCTCAGCAG	NA	32028
39023	0.849001	0.725218	37	155	A_23_P163467	A_23_P163467	FALSE	NM_207380	NM_207380	388115	C15orf52	chromosome 15 open reading frame 52	Hs.32433		THC2471291	ref|NM_207380|gb|CR749408|gb|AK125329|gb|AK126485	chr15:38411035-38410976	hs|15q15.1	Homo sapiens chromosome 15 open reading frame 52 (C15orf52), mRNA [NM_207380]		TTGGAGTTGGACTCTGTCTTAACAGTAGCGTGGCACACAGAAGGCACTCAGTAAATACTT	NA	39023
26157	0.836448	0.723917	113	47	A_24_P322635	A_24_P322635	FALSE	NM_182764	NM_182764	63916	ELMO2	engulfment and cell motility 2	Hs.210469		THC2465809	ref|NM_182764|ref|NM_133171|gb|AK023103|gb|AK022731	chr20:44428235-44428176	hs|20q13.12	Homo sapiens engulfment and cell motility 2 (ELMO2), transcript variant 2, mRNA [NM_182764]	GO:0005488(binding)|GO:0005737(cytoplasm)|GO:0005856(cytoskeleton)|GO:0006909(phagocytosis)|GO:0006915(apoptosis)|GO:0017124(SH3 domain binding)	GAACCTTGGGGAAAAATAAAATTGAGGGGAAGTAAAAAGTATGTAACACTTCCAGTTGTG	NA	26157
9698	0.935094	0.723826	209	156	A_23_P353524	A_23_P353524	FALSE	NM_005547	NM_005547	3713	IVL	involucrin	Hs.516439	ENST00000368764	THC2474602	ref|NM_005547|ens|ENST00000368764|ens|ENST00000392667|gb|AK300492	chr1:151150596-151150655	hs|1q21.3	Homo sapiens involucrin (IVL), mRNA [NM_005547]	GO:0001533(cornified envelope)|GO:0005198(structural molecule activity)|GO:0005737(cytoplasm)|GO:0010224(response to UV-B)|GO:0018149(peptide cross-linking)|GO:0018153(isopeptide cross-linking via N6-(L-isoglutamyl)-L-lysine)|GO:0030216(keratinocyte differentiation)|GO:0030674(protein binding, bridging)|GO:0031424(keratinization)	CTTCCTGTAGAGCACCAGCAGCAGAAGCAGGAGGTGCAGTGGCCACCCAAACATAAATAA	NA	9698
29006	0.829708	0.723639	96	129	A_24_P915371	A_24_P915371	FALSE		AF487338	150678	MYEOV2	myeloma overexpressed 2	Hs.293884	ENST00000403160	THC2607559	gb|AF487338|ens|ENST00000403160|gb|AK126809|gb|BC033955	chr2:240719029-240718970	hs|2q37.3	Homo sapiens multiple myeloma overexpression gene 2 (MYEOV2) mRNA, complete cds. [AF487338]		AGGACCTGTTTAACCAGAAAGATAAGACTGTTCTTAACGACCTAGATGATTCTGTTCATC	NA	29006
23567	0.850321	0.723261	128	127	A_23_P161428	A_23_P161428	FALSE	NM_144590	NM_144590	118932	ANKRD22	ankyrin repeat domain 22	Hs.217484	ENST00000371930	THC2475728	ref|NM_144590|ens|ENST00000371930|gb|AX721211|gb|BC021671	chr10:90572679-90572620	hs|10q23.31	Homo sapiens ankyrin repeat domain 22 (ANKRD22), mRNA [NM_144590]		AATCCTTGTGACCACACCGATGGAGATACAGAAAAAGTTAACGACTGGATTCTATCTTCA	NA	23567
33149	0.843926	0.723095	72	3	A_23_P86610	A_23_P86610	FALSE	NM_014951	NM_014951	22891	ZNF365	zinc finger protein 365	Hs.22653	ENST00000339724	THC2475938	ref|NM_014951|gb|BX647904|gb|BC070073|ens|ENST00000339724	chr10:63829668-63829727	hs|10q21.2	Homo sapiens zinc finger protein 365 (ZNF365), transcript variant A, mRNA [NM_014951]	GO:0005515(protein binding)|GO:0005622(intracellular)|GO:0008270(zinc ion binding)	AGGGCATAACACAGGCAAGCACCTCAATTAACCAGAGCTTAGCAAATGGGAATCTTAGTG	NA	33149
24645	0.842157	0.722716	122	11	A_23_P39050	A_23_P39050	FALSE	NM_001080493	NM_001080493	55552	ZNF823	zinc finger protein 823	Hs.142167	ENST00000341191	THC2595345	ref|NM_001080493|ens|ENST00000341191|gb|AK300579|gb|BC052597	chr19:11693463-11693404	hs|19p13.2	Homo sapiens zinc finger protein 823 (ZNF823), mRNA [NM_001080493]	GO:0003677(DNA binding)|GO:0005622(intracellular)|GO:0005634(nucleus)|GO:0006350(transcription)|GO:0006355(regulation of transcription, DNA-dependent)|GO:0008270(zinc ion binding)|GO:0046872(metal ion binding)	AACTCACTTTGGAGATAGACCCTATGAATGTAAACATGGGATAAAGCCTTAAGTAGTTTC	NA	24645
34014	0.894045	0.722174	66	144	A_23_P76743	A_23_P76743	FALSE	NM_001080464	NM_001080464	374569	ASPG	asparaginase homolog (S. cerevisiae)	Hs.146239		THC2771009	ref|NM_001080464|gb|AX781433|gb|E11883|gb|AX721044	chr14:103648113-103648172	hs|14q32.33	Homo sapiens asparaginase homolog (S. cerevisiae) (ASPG), mRNA [NM_001080464]	GO:0003847(1-alkyl-2-acetylglycerophosphocholine esterase activity)|GO:0004067(asparaginase activity)|GO:0004622(lysophospholipase activity)|GO:0006520(amino acid metabolic process)|GO:0016042(lipid catabolic process)|GO:0016787(hydrolase activity)	TGCTGCCTGGTGTCTAACCTGAAGGCGTCCTGCTGCAGTATAAGCCATTCCTTCCTCCCA	NA	34014
17955	0.835774	0.719826	161	131	A_23_P29551	A_23_P29551	FALSE	NM_018306	NM_018306	55287	TMEM40	transmembrane protein 40	Hs.475502	ENST00000264728	THC2778652	ref|NM_018306|gb|BC020658|ens|ENST00000264728|ens|ENST00000314124	chr3:12754207-12753277	hs|3p25.1	Homo sapiens transmembrane protein 40 (TMEM40), mRNA [NM_018306]	GO:0016020(membrane)|GO:0016021(integral to membrane)	TGATGAGTTTTTCCATTTCGTCCTCCTGTGCTTTGCCATCGGGGCCTTGCTGGTGTGTTA	NA	17955
2958	0.818345	0.714982	249	36	A_23_P3574	A_23_P3574	FALSE	NM_030819	NM_030819	81577	GFOD2	glucose-fructose oxidoreductase domain containing 2	Hs.656247	ENST00000268797	THC2496704	ref|NM_030819|gb|BC107585|ens|ENST00000268797|gb|CR614501	chr16:66266213-66266154	hs|16q22.1	Homo sapiens glucose-fructose oxidoreductase domain containing 2 (GFOD2), mRNA [NM_030819]	GO:0005488(binding)|GO:0005576(extracellular region)|GO:0009055(electron carrier activity)|GO:0016491(oxidoreductase activity)|GO:0055114(oxidation reduction)	CAGCTCGGCTGAGGCCTGAGGAGAAATGATGAGAAGTTTTGTTTCGTTCTTGGGCTGGGG	NA	2958
8681	0.893639	0.714803	215	150	A_23_P74001	A_23_P74001	FALSE	NM_005621	NM_005621	6283	S100A12	S100 calcium binding protein A12	Hs.19413	ENST00000368737	THC2473724	ref|NM_005621|ens|ENST00000368737|gb|D83664|gb|X97859	chr1:151612917-151612858	hs|1q21.3	Homo sapiens S100 calcium binding protein A12 (S100A12), mRNA [NM_005621]	GO:0005509(calcium ion binding)|GO:0005626(insoluble fraction)|GO:0005634(nucleus)|GO:0005730(nucleolus)|GO:0005737(cytoplasm)|GO:0005829(cytosol)|GO:0005886(plasma membrane)|GO:0006805(xenobiotic metabolic process)|GO:0006954(inflammatory response)|GO:0008270(zinc ion binding)|GO:0042742(defense response to bacterium)|GO:0050832(defense response to fungus)	TGAAGGCTTTTTACCCAGCAATGTCCTCAATGAGGGTCTTTTCTTTCCCTCACCAAAACC	NA	8681
6125	0.929442	0.711364	230	162	A_23_P420863	A_23_P420863	FALSE	NM_022162	NM_022162	64127	NOD2	nucleotide-binding oligomerization domain containing 2	Hs.592072	ENST00000300589	THC2477303	ref|NM_022162|ens|ENST00000300589|gb|AF178930|gb|AI090427	chr16:49324271-49324330	hs|16q12.1	Homo sapiens nucleotide-binding oligomerization domain containing 2 (NOD2), mRNA [NM_022162]	GO:0000166(nucleotide binding)|GO:0002224(toll-like receptor signaling pathway)|GO:0002227(innate immune response in mucosa)|GO:0002253(activation of immune response)|GO:0002367(cytokine production during immune response)|GO:0002381(immunoglobulin production during immune response)|GO:0002925(positive regulation of humoral immune response mediated by circulating immunoglobulin)|GO:0005524(ATP bin…	TGTCTTCCTGGATTATTCAAAATGATGTATGTTGAAGCCTTTGTAAATTGTCAGATGCTG	NA	6125
18391	0.847797	0.711334	158	110	A_23_P69810	A_23_P69810	FALSE	NM_032717	NM_032717	84803	AGPAT9	1-acylglycerol-3-phosphate O-acyltransferase 9	Hs.99196	ENST00000264409	THC2464807	ref|NM_032717|ens|ENST00000264409|ens|ENST00000395226|gb|AK055749	chr4:84745608-84745667	hs|4q21.23	Homo sapiens 1-acylglycerol-3-phosphate O-acyltransferase 9 (AGPAT9), mRNA [NM_032717]	GO:0003841(1-acylglycerol-3-phosphate O-acyltransferase activity)|GO:0005783(endoplasmic reticulum)|GO:0005789(endoplasmic reticulum membrane)|GO:0008152(metabolic process)|GO:0008415(acyltransferase activity)|GO:0008654(phospholipid biosynthetic process)|GO:0016020(membrane)|GO:0016021(integral to membrane)|GO:0016740(transferase activity)	GTAACAAAGAGCTTAGTTTTCCTTGTTTGAATGCTGTAGATCTGTACCTAGTACCCCTCC	NA	18391
14941	0.928905	0.710422	179	39	A_23_P62607	A_23_P62607	FALSE	NM_021258	NM_021258	58985	IL22RA1	interleukin 22 receptor, alpha 1	Hs.110915	ENST00000270800	THC2475049	ref|NM_021258|ens|ENST00000270800|gb|AF286095|gb|AK226001	chr1:24318878-24318835	hs|1p36.11	Homo sapiens interleukin 22 receptor, alpha 1 (IL22RA1), mRNA [NM_021258]	GO:0004872(receptor activity)|GO:0016020(membrane)|GO:0016021(integral to membrane)	ACCTACCTCATGGAGATTGTGGTGAAGATGAAATGAAGTCATGTCTTTAAAGTGCTTAAT	NA	14941
30470	0.816766	0.710098	87	92	A_24_P205994	A_24_P205994	FALSE	NM_001013442	NM_001013442	255324	EPGN	epithelial mitogen homolog (mouse)	Hs.401237	ENST00000332112	THC2641835	ref|NM_001013442|ens|ENST00000332112|gb|BC140431|gb|BC146547	chr4:75397646-75397705	hs|4q13.3	Homo sapiens epithelial mitogen homolog (mouse) (EPGN), mRNA [NM_001013442]	GO:0000187(activation of MAPK activity)|GO:0001525(angiogenesis)|GO:0004708(MAP kinase kinase activity)|GO:0005155(epidermal growth factor receptor activating ligand activity)|GO:0005887(integral to plasma membrane)|GO:0008083(growth factor activity)|GO:0016020(membrane)|GO:0045741(positive regulation of epidermal growth factor receptor activity)|GO:0045840(positive regulation of mitosis)|GO:0050…	CTTCATATGCTGTGGATTCTTATGAAAAATACATTGCAATTGGGATTGGTGTTGGATTAC	NA	30470
35963	0.824899	0.708389	55	155	A_23_P59602	A_23_P59602	FALSE	NM_019005	NM_019005	54468	FLJ20323	hypothetical protein FLJ20323	Hs.520215	ENST00000405785	THC2739111	ref|NM_019005|gb|AK000330|ens|ENST00000405785|ens|ENST00000340080	chr7:7602521-7602580	hs|7p21.3	Homo sapiens hypothetical protein FLJ20323 (FLJ20323), mRNA [NM_019005]		AAATCTAAAGTCACAAGTTGTCCTGGCTGTCGAAAACCACTTCCTCGATGTGCGCTTTGT	NA	35963
33918	0.951316	0.708276	67	165	A_23_P144417	A_23_P144417	FALSE	NM_004262	NM_004262	9407	TMPRSS11D	transmembrane protease, serine 11D	Hs.132195	ENST00000283916	THC2475104	ref|NM_004262|ens|ENST00000283916|gb|AK290289|gb|AB002134	chr4:68375588-68374143	hs|4q13.2	Homo sapiens transmembrane protease, serine 11D (TMPRSS11D), mRNA [NM_004262]	GO:0004252(serine-type endopeptidase activity)|GO:0005576(extracellular region)|GO:0005886(plasma membrane)|GO:0005887(integral to plasma membrane)|GO:0006508(proteolysis)|GO:0007585(respiratory gaseous exchange)|GO:0008233(peptidase activity)	CTCAAGAATATGCTGGCCACACAGTTCCAGAGCTAAGGCAAGGACAGGTCAGAATAATAA	NA	33918
8928	0.942289	0.707434	214	165	A_24_P319675	A_24_P319675	FALSE	NM_016131	NM_016131	10890	RAB10	RAB10, member RAS oncogene family	Hs.467960	ENST00000264710	THC2713340	ref|NM_016131|ens|ENST00000264710|gb|AF297660|gb|AF498945	chr2:26204244-26204303	hs|2p23.3	Homo sapiens RAB10, member RAS oncogene family (RAB10), mRNA [NM_016131]	GO:0000166(nucleotide binding)|GO:0005515(protein binding)|GO:0005525(GTP binding)|GO:0005794(Golgi apparatus)|GO:0005886(plasma membrane)|GO:0007264(small GTPase mediated signal transduction)|GO:0015031(protein transport)	AGGTTTTTTGAGACTAGTGCAAAAGCAAATATAAACATCGAAAAGGCGTTCCTCACGTTA	NA	8928
12947	0.87188	0.705951	190	118	A_23_P424513	A_23_P424513	FALSE	NM_005493	NM_005493	10048	RANBP9	RAN binding protein 9	Hs.708182	ENST00000011619	THC2466979	ref|NM_005493|gb|BC052781|ens|ENST00000011619|gb|AB055311	chr6:13730468-13730409	hs|6p23	Homo sapiens RAN binding protein 9 (RANBP9), mRNA [NM_005493]	GO:0005515(protein binding)|GO:0005634(nucleus)|GO:0005737(cytoplasm)|GO:0005875(microtubule associated complex)|GO:0006461(protein complex assembly)|GO:0007020(microtubule nucleation)|GO:0008536(Ran GTPase binding)	GACAGGTTTTTGTCGCTTTACATTGCTTCCTAGTTTACAGCATGATGCAAATGATTTTCT	NA	12947
30415	0.881046	0.704451	88	31	A_23_P104624	A_23_P104624	FALSE	NM_015036	NM_015036	23052	ENDOD1	endonuclease domain containing 1	Hs.167115	ENST00000278505	THC2610133	ref|NM_015036|ens|ENST00000278505|gb|AB020637|gb|AF131747	chr11:94505240-94505299	hs|11q21	Homo sapiens endonuclease domain containing 1 (ENDOD1), mRNA [NM_015036]	GO:0003676(nucleic acid binding)|GO:0004519(endonuclease activity)|GO:0005576(extracellular region)|GO:0016787(hydrolase activity)	GGAGAGAACACATGGTACAATCGTAACACATGAAGGACAAGTAAGTGCTGCAGTAAAGGT	NA	30415
42967	0.836725	0.703884	14	87	A_23_P355517	A_23_P355517	FALSE	NM_024875	NM_024875	79933	SYNPO2L	synaptopodin 2-like	Hs.645273	ENST00000372873	THC2475029	ref|NM_024875|ref|NM_001114133|gb|AB188489|ens|ENST00000372873	chr10:75075463-75075404	hs|10q22.2	Homo sapiens synaptopodin 2-like (SYNPO2L), transcript variant 2, mRNA [NM_024875]	GO:0003779(actin binding)|GO:0005515(protein binding)|GO:0005737(cytoplasm)|GO:0005856(cytoskeleton)	ACAGCATCTTGTGAAAGTTATGGAGCATGAAAAGACTGAAGGGCCAGGACAGTTTGCATG	NA	42967
15356	0.887524	0.703795	176	60	A_23_P101351	A_23_P101351	FALSE	NM_024106	NM_024106	79088	ZNF426	zinc finger protein 426	Hs.594011	ENST00000253115	THC2473236	ref|NM_024106|ens|ENST00000253115|gb|AB209837|gb|AK095759	chr19:9500038-9499979	hs|19p13.2	Homo sapiens zinc finger protein 426 (ZNF426), mRNA [NM_024106]	GO:0003677(DNA binding)|GO:0005622(intracellular)|GO:0005634(nucleus)|GO:0006350(transcription)|GO:0006355(regulation of transcription, DNA-dependent)|GO:0008270(zinc ion binding)|GO:0046872(metal ion binding)	AATAAATGTGGGAAAGCTCTCATTTGTTCCAGTTCACTTTAAAGACATGAATGAACTCAC	NA	15356
4788	0.873593	0.703221	238	116	A_24_P46130	A_24_P46130	FALSE	NM_001099	NM_001099	55	ACPP	acid phosphatase, prostate	Hs.433060	ENST00000336375	THC2478204	ref|NM_001099|ens|ENST00000336375|gb|M34840|gb|BC016344	chr3:133560033-133560092	hs|3q22.1	Homo sapiens acid phosphatase, prostate (ACPP), transcript variant 1, mRNA [NM_001099]	GO:0003993(acid phosphatase activity)|GO:0005576(extracellular region)|GO:0005765(lysosomal membrane)|GO:0016020(membrane)|GO:0016787(hydrolase activity)	TGTGCTCTATTACCATTATGGATAAAGATGAGATGGTTTCTAGAGATGGTTTCTACTGGC	NA	4788
31302	0.817086	0.703107	82	128	A_23_P104798	A_23_P104798	FALSE	NM_001562	NM_001562	3606	IL18	interleukin 18 (interferon-gamma-inducing factor)	Hs.83077	ENST00000280357	NP1072844	ref|NM_001562|gb|AY266351|ens|ENST00000280357|gb|CR542001	chr11:111526080-111526021	hs|11q23.1	Homo sapiens interleukin 18 (interferon-gamma-inducing factor) (IL18), mRNA [NM_001562]	GO:0001525(angiogenesis)|GO:0001666(response to hypoxia)|GO:0004871(signal transducer activity)|GO:0005125(cytokine activity)|GO:0005149(interleukin-1 receptor binding)|GO:0005576(extracellular region)|GO:0005615(extracellular space)|GO:0006955(immune response)|GO:0007267(cell-cell signaling)|GO:0009409(response to cold)|GO:0030155(regulation of cell adhesion)|GO:0030431(sleep)|GO:0042033(chemoki…	TTGAATGACCAAGTTCTCTTCATTGACCAAGGAAATCGGCCTCTATTTGAAGATATGACT	NA	31302
7168	0.815854	0.700409	224	116	A_24_P414205	A_24_P414205	FALSE	NM_017541	NM_017541	1427	CRYGS	crystallin, gamma S	Hs.376209	ENST00000307944	THC2663714	ref|NM_017541|gb|BC070241|ens|ENST00000307944|ens|ENST00000392499	chr3:187739395-187739336	hs|3q27.3	Homo sapiens crystallin, gamma S (CRYGS), mRNA [NM_017541]	GO:0002009(morphogenesis of an epithelium)|GO:0002088(lens development in camera-type eye)|GO:0005212(structural constituent of eye lens)	GATGTATGAAACCACCGAAGATTGCCCTTCCATCATGGAGCAATTTCACATGCGAGAGAT	NA	7168
6772	0.860151	0.698182	227	57	A_23_P54517	A_23_P54517	FALSE	NM_006293	NM_006293	7301	TYRO3	TYRO3 protein tyrosine kinase	Hs.381282	ENST00000263798	THC2461732	ref|NM_006293|gb|U18934|gb|AK131389|ens|ENST00000263798	chr15:39658551-39658610	hs|15q15.1	Homo sapiens TYRO3 protein tyrosine kinase (TYRO3), mRNA [NM_006293]	GO:0000166(nucleotide binding)|GO:0004714(transmembrane receptor protein tyrosine kinase activity)|GO:0004716(receptor signaling protein tyrosine kinase activity)|GO:0004872(receptor activity)|GO:0005515(protein binding)|GO:0005524(ATP binding)|GO:0005634(nucleus)|GO:0005730(nucleolus)|GO:0005737(cytoplasm)|GO:0005886(plasma membrane)|GO:0005887(integral to plasma membrane)|GO:0006468(protein ami…	CTCAAAATATCCTAAGACTAACAAAGGCAGCTGTGTCTGAGCCCAACCCTTCTAAACGGT	NA	6772
34527	0.871966	0.697759	63	138	A_23_P89283	A_23_P89283	FALSE	NM_006224	NM_006224	5306	PITPNA	phosphatidylinositol transfer protein, alpha	Hs.429819	ENST00000313486	THC2544201	ref|NM_006224|ens|ENST00000313486|gb|M73704|gb|CR624385	chr17:1370471-1370412	hs|17p13.3	Homo sapiens phosphatidylinositol transfer protein, alpha (PITPNA), mRNA [NM_006224]	GO:0005515(protein binding)|GO:0005543(phospholipid binding)|GO:0005622(intracellular)|GO:0005634(nucleus)|GO:0005737(cytoplasm)|GO:0006629(lipid metabolic process)|GO:0006810(transport)|GO:0007601(visual perception)|GO:0008525(phosphatidylcholine transmembrane transporter activity)|GO:0008526(phosphatidylinositol transporter activity)	TTACTGTAGCTAATTCTAGATGCCCTTCAGTATTGTGAACAAATAGACCGTCTGGTGTCA	NA	34527
20324	0.830452	0.694239	147	153	A_24_P411515	A_24_P411515	FALSE	NM_207407	NM_207407	389208	TMPRSS11F	transmembrane protease, serine 11F	Hs.677557	ENST00000356291	THC2481950	ref|NM_207407|ens|ENST00000356291|ens|ENST00000396181|gb|AK122625	chr4:68638844-68622272	hs|4q13.2	Homo sapiens transmembrane protease, serine 11F (TMPRSS11F), mRNA [NM_207407]	GO:0004252(serine-type endopeptidase activity)|GO:0005576(extracellular region)|GO:0005887(integral to plasma membrane)|GO:0006508(proteolysis)|GO:0008233(peptidase activity)|GO:0016020(membrane)	GAAAGAATGATGTCTAGGATATTTCGACATTCTTCTGTAGGCGGTCGATTTATCAAATCT	NA	20324
41978	0.867427	0.693638	20	25	A_23_P148949	A_23_P148949	FALSE	NM_001024209	NM_001024209	6704	SPRR2E	small proline-rich protein 2E	Hs.568518		THC2477837	ref|NM_001024209|ref|NM_001017418|ref|NM_005988|ref|NM_001014450	chr1:151332741-151332682	hs|1q21.3	Homo sapiens small proline-rich protein 2E (SPRR2E), mRNA [NM_001024209]	GO:0001533(cornified envelope)|GO:0005198(structural molecule activity)|GO:0005515(protein binding)|GO:0005737(cytoplasm)|GO:0008544(epidermis development)|GO:0030216(keratinocyte differentiation)|GO:0031424(keratinization)	ACCACCAAAGTGTCCACAGCCCTGCCCACCTCAGCAGTGCCAGCAAAAATGTCCTCCTGT	NA	41978
16713	0.874658	0.690184	168	66	A_23_P41114	A_23_P41114	FALSE	NM_005213	NM_005213	1475	CSTA	cystatin A (stefin A)	Hs.518198	ENST00000264474	THC2553726	ref|NM_005213|ens|ENST00000264474|gb|CR456914|gb|X05978	chr3:123539106-123539165	hs|3q21.1	Homo sapiens cystatin A (stefin A) (CSTA), mRNA [NM_005213]	GO:0001533(cornified envelope)|GO:0002020(protease binding)|GO:0004869(cysteine-type endopeptidase inhibitor activity)|GO:0005198(structural molecule activity)|GO:0005622(intracellular)|GO:0005634(nucleus)|GO:0005737(cytoplasm)|GO:0010466(negative regulation of peptidase activity)|GO:0018149(peptide cross-linking)|GO:0030216(keratinocyte differentiation)|GO:0030674(protein binding, bridging)	AAACAAATGAGACTTATGGAAAATTGGAAGCTGTGCAGTATAAAACTCAAGTTGTTGCTG	NA	16713
27224	0.846891	0.689987	106	124	A_23_P343366	A_23_P343366	FALSE	NM_152367	NM_152367	126868	C1orf161	chromosome 1 open reading frame 161	Hs.376194	ENST00000369500	THC2483423	ref|NM_152367|ens|ENST00000369500|gb|AK096035|thc|THC2483423	chr1:116478278-116478337	hs|1p13.1	Homo sapiens chromosome 1 open reading frame 161 (C1orf161), mRNA [NM_152367]		CATAGCCCTCTCTTTGCTTCCCATGCCATGGGCCATGGATGGAACTTCCTTATATATTTA	NA	27224
36243	0.861088	0.689276	53	106	A_23_P389525	A_23_P389525	FALSE	NM_152516	NM_152516	150684	COMMD1	copper metabolism (Murr1) domain containing 1	Hs.468702	ENST00000311832	THC2547632	ref|NM_152516|ens|ENST00000311832|gb|CR603473|gb|D85433	chr2:62081534-62081593	hs|2p15	Homo sapiens copper metabolism (Murr1) domain containing 1 (COMMD1), mRNA [NM_152516]	GO:0005634(nucleus)|GO:0005737(cytoplasm)|GO:0042802(identical protein binding)	AGTTGATGGCAAGTCTCAGTCAAGGCACTCAGCTCAAATACACACACCTGTTGCCATTAT	NA	36243
28615	0.897197	0.688973	98	62	A_24_P409346	A_24_P409346	FALSE	NM_006310	NM_006310	9520	NPEPPS	aminopeptidase puromycin sensitive	Hs.443837	ENST00000400815	THC2532590	ref|NM_006310|gb|Y07701|ens|ENST00000400815|ens|ENST00000312412	chr17:43015169-43017878	hs|17q21.32	Homo sapiens aminopeptidase puromycin sensitive (NPEPPS), mRNA [NM_006310]	GO:0004177(aminopeptidase activity)|GO:0005515(protein binding)|GO:0005634(nucleus)|GO:0005737(cytoplasm)|GO:0005829(cytosol)|GO:0006508(proteolysis)|GO:0008233(peptidase activity)|GO:0008237(metallopeptidase activity)|GO:0008270(zinc ion binding)|GO:0046872(metal ion binding)	TATCTCATTGGTTGTTCCTAAAGACAGAGTAGCTTTATCAAACATGAATGTAATTGACCG	NA	28615
8805	0.830687	0.688601	215	71	A_23_P113793	A_23_P113793	FALSE	NM_024508	NM_024508	79413	ZBED2	zinc finger, BED-type containing 2	Hs.136912	ENST00000317012	THC2476201	ref|NM_024508|gb|BC071956|ens|ENST00000317012|ens|ENST00000383685	chr3:112794594-112794535	hs|3q13.13	Homo sapiens zinc finger, BED-type containing 2 (ZBED2), mRNA [NM_024508]	GO:0003677(DNA binding)|GO:0008270(zinc ion binding)|GO:0046872(metal ion binding)	AGACCACCAGTATGAATAAAAGCTTGTTCTGTGTGACCCAGCAAGTGGAAGGACAAAGAA	NA	8805
8472	0.822415	0.687815	217	57	A_24_P347447	A_24_P347447	FALSE	NM_014992	NM_014992	23002	DAAM1	dishevelled associated activator of morphogenesis 1	Hs.654934	ENST00000351081	THC2484993	ref|NM_014992|gb|BC038428|ens|ENST00000351081|ens|ENST00000360909	chr14:58905983-58906042	hs|14q23.1	Homo sapiens dishevelled associated activator of morphogenesis 1 (DAAM1), mRNA [NM_014992]	GO:0003779(actin binding)|GO:0005737(cytoplasm)|GO:0016043(cellular component organization)|GO:0017048(Rho GTPase binding)|GO:0030036(actin cytoskeleton organization)	ATTTAAAAGTTGGACATCAATTTTTTCCCCTGATTTCATCAAGTTATCTCTGCCAAGTGC	NA	8472
20929	0.805339	0.687529	143	134	A_32_P6344	A_32_P6344	FALSE	NM_003010	NM_003010	6416	MAP2K4	mitogen-activated protein kinase kinase 4	Hs.514681	ENST00000353533	THC2623925	ref|NM_003010|gb|AK131544|ens|ENST00000353533|gb|AK122997	chr17:11987708-11987767	hs|17p12	Homo sapiens mitogen-activated protein kinase kinase 4 (MAP2K4), mRNA [NM_003010]	GO:0000166(nucleotide binding)|GO:0004674(protein serine/threonine kinase activity)|GO:0004713(protein tyrosine kinase activity)|GO:0005515(protein binding)|GO:0005524(ATP binding)|GO:0006468(protein amino acid phosphorylation)|GO:0007165(signal transduction)|GO:0007254(JNK cascade)|GO:0016740(transferase activity)	AGTGTTTATGTAATAGTTCTATCCTTTTGCCTGCAGGTCAGTTGTAATAAATCTAGGATG	NA	20929
27803	0.845013	0.684938	103	155	A_23_P100220	A_23_P100220	FALSE	NM_024939	NM_024939	80004	RBM35B	RNA binding motif protein 35B	Hs.592053	ENST00000251366	THC2464692	ref|NM_024939|gb|BC030146|gb|AK025571|ens|ENST00000251366	chr16:66820614-66820555	hs|16q22.1	Homo sapiens RNA binding motif protein 35B (RBM35B), mRNA [NM_024939]	GO:0000166(nucleotide binding)|GO:0003723(RNA binding)	CTCAACTGCTGGCTCTTCTTCCCTTTGTATTTGTGTAAGGAGCACTGCACTCCCATAAAA	NA	27803
2057	0.8145	0.684631	254	138	A_23_P211850	A_23_P211850	FALSE	NM_020676	NM_020676	57406	ABHD6	abhydrolase domain containing 6	Hs.476454	ENST00000295962	THC2516111	ref|NM_020676|ens|ENST00000295962|gb|AK055828|gb|AK122983	chr3:58255331-58255390	hs|3p14.3	Homo sapiens abhydrolase domain containing 6 (ABHD6), mRNA [NM_020676]	GO:0016020(membrane)|GO:0016021(integral to membrane)|GO:0016787(hydrolase activity)	TGGGCCTCTTTTCTATTTCAATGTGCTACTAAGAACCCTTGGATGTAACATACTAGTTAG	NA	2057
19067	0.870698	0.680768	154	118	A_23_P4494	A_23_P4494	FALSE	NM_024422	NM_024422	1824	DSC2	desmocollin 2	Hs.95612		THC2462770	ref|NM_024422|ref|NM_004949|gb|CR749226|gb|BC063291	chr18:26905607-26904794	hs|18q12.1	Homo sapiens desmocollin 2 (DSC2), transcript variant Dsc2a, mRNA [NM_024422]	GO:0005509(calcium ion binding)|GO:0005515(protein binding)|GO:0005886(plasma membrane)|GO:0007155(cell adhesion)|GO:0007156(homophilic cell adhesion)|GO:0016021(integral to membrane)|GO:0030054(cell junction)	CCATCCTTGCAATATTGTTGGGCATAGCATTGCTCTTTTGCATCCTGTTTACGCTGGTCT	NA	19067
2730	0.927208	0.680614	250	152	A_23_P209995	A_23_P209995	FALSE	NM_173842	NM_173842	3557	IL1RN	interleukin 1 receptor antagonist	Hs.81134		THC2506832	ref|NM_173842|ref|NM_173843|ref|NM_173841|ref|NM_000577	chr2:113607479-113607538	hs|2q13	Homo sapiens interleukin 1 receptor antagonist (IL1RN), transcript variant 1, mRNA [NM_173842]	GO:0005125(cytokine activity)|GO:0005152(interleukin-1 receptor antagonist activity)|GO:0005515(protein binding)|GO:0005576(extracellular region)|GO:0005615(extracellular space)|GO:0005622(intracellular)|GO:0005737(cytoplasm)|GO:0006954(inflammatory response)|GO:0006955(immune response)|GO:0051384(response to glucocorticoid stimulus)	TATTCCTGCATTTGTGAAATGATGGTGAAAGTAAGTGGTAGCTTTTCCCTTCTTTTTCTT	NA	2730
41145	0.802506	0.680031	24	162	A_23_P112801	A_23_P112801	FALSE	NM_007236	NM_007236	11261	CHP	calcium binding protein P22	Hs.406234	ENST00000366273	NP1075687	ref|NM_007236|gb|AK000357|gb|BC008373|ens|ENST00000366273	chr15:39361271-39361330	hs|15q15.1	Homo sapiens calcium binding protein P22 (CHP), mRNA [NM_007236]	GO:0005509(calcium ion binding)|GO:0005737(cytoplasm)|GO:0006813(potassium ion transport)|GO:0007264(small GTPase mediated signal transduction)|GO:0015459(potassium channel regulator activity)|GO:0043231(intracellular membrane-bounded organelle)	CCCCCTTTTGGCTGTATAGCAAAGTGTTTTAATCCACGGTTGTGCCTTATTGTTCCATTA	NA	41145
32288	0.815303	0.679257	77	25	A_24_P251221	A_24_P251221	FALSE	NM_006243	NM_006243	5525	PPP2R5A	protein phosphatase 2, regulatory subunit B', alpha isoform	Hs.716433	ENST00000261461	THC2468761	ref|NM_006243|ens|ENST00000261461|gb|CR604482|gb|CR624407	chr1:210601038-210601097	hs|1q32.3	Homo sapiens protein phosphatase 2, regulatory subunit B', alpha isoform (PPP2R5A), mRNA [NM_006243]	GO:0000159(protein phosphatase type 2A complex)|GO:0005515(protein binding)|GO:0005737(cytoplasm)|GO:0007165(signal transduction)|GO:0008601(protein phosphatase type 2A regulator activity)	TGAATTCTTCTTTGATTGTGTTGCACATAGATATGGTAGTCTGCTCTGTATATTTTTCCC	NA	32288
14309	0.876973	0.678623	182	114	A_23_P126089	A_23_P126089	FALSE	NR_003062	NR_003062	6702	SPRR2C	small proline-rich protein 2C (pseudogene)	Hs.2421		THC2480904	ref|NR_003062|gb|M21539|thc|THC2480904	chr1:151379324-151379265	hs|1q21.3	Homo sapiens small proline-rich protein 2C (pseudogene) (SPRR2C) on chromosome 1 [NR_003062]	GO:0001533(cornified envelope)|GO:0003676(nucleic acid binding)|GO:0008544(epidermis development)|GO:0009411(response to UV)|GO:0030216(keratinocyte differentiation)|GO:0046872(metal ion binding)|GO:0046983(protein dimerization activity)|GO:0051258(protein polymerization)	AGAATTATTTTGATGTCTTCTGTCTCTGTCTGTCACCTGGCATGAGCTTCTACTATCTGT	NA	14309
19017	0.827512	0.673126	155	47	A_23_P32233	A_23_P32233	FALSE	NM_004235	NM_004235	9314	KLF4	Kruppel-like factor 4 (gut)	Hs.376206	ENST00000316479	NP1155361	ref|NM_004235|gb|BC030811|gb|BC029923|ens|ENST00000316479	chr9:109287929-109287870	hs|9q31.2	Homo sapiens Kruppel-like factor 4 (gut) (KLF4), mRNA [NM_004235]	GO:0003676(nucleic acid binding)|GO:0003700(transcription factor activity)|GO:0005622(intracellular)|GO:0005634(nucleus)|GO:0006350(transcription)|GO:0007500(mesodermal cell fate determination)|GO:0008270(zinc ion binding)|GO:0008285(negative regulation of cell proliferation)|GO:0009913(epidermal cell differentiation)|GO:0016563(transcription activator activity)|GO:0016564(transcription repressor…	CGTTCCAGTGCCAAAAATGCGACCGAGCATTTTCCAGGTCGGACCACCTCGCCTTACACA	NA	19017
40297	0.854831	0.670711	29	158	A_23_P133585	A_23_P133585	FALSE	NM_001799	NM_001799	1022	CDK7	cyclin-dependent kinase 7	Hs.184298	ENST00000256443	NP1180107	ref|NM_001799|ens|ENST00000256443|gb|AM392563|gb|AM392604	chr5:68608176-68608235	hs|5q13.2	Homo sapiens cyclin-dependent kinase 7 (CDK7), mRNA [NM_001799]	GO:0000079(regulation of cyclin-dependent protein kinase activity)|GO:0000166(nucleotide binding)|GO:0000718(nucleotide-excision repair, DNA damage removal)|GO:0003713(transcription coactivator activity)|GO:0004693(cyclin-dependent protein kinase activity)|GO:0005524(ATP binding)|GO:0005634(nucleus)|GO:0005654(nucleoplasm)|GO:0006281(DNA repair)|GO:0006350(transcription)|GO:0006367(transcription …	TCAGCTGCCAAGACCAAACTGTCCAGTGGAAACCTTAAAGGAGCAATCAAATCCAGCTTT	NA	40297
3266	0.814841	0.667871	247	100	A_23_P39056	A_23_P39056	FALSE	NM_005046	NM_005046	5650	KLK7	kallikrein-related peptidase 7	Hs.151254	ENST00000336317	NP525688	ref|NM_005046|ref|NM_139277|gb|AF411214|ens|ENST00000336317	chr19:56172548-56172489	hs|19q13.33	Homo sapiens kallikrein-related peptidase 7 (KLK7), transcript variant 1, mRNA [NM_005046]	GO:0004252(serine-type endopeptidase activity)|GO:0005576(extracellular region)|GO:0006508(proteolysis)|GO:0008233(peptidase activity)|GO:0008544(epidermis development)	GACGCCGATGACCTATGAAGTCAAATTTGACTTTACCTTTCCTCAAAGATATATTTAAAC	NA	3266
16868	0.925044	0.665716	167	96	A_32_P73045	A_32_P73045	FALSE	NM_018686	NM_018686	55907	CMAS	cytidine monophosphate N-acetylneuraminic acid synthetase	Hs.311346	ENST00000229329	THC2741241	ref|NM_018686|ens|ENST00000229329|gb|AF397212|gb|AF271388	chr12:22105610-22106497	hs|12p12.1	Homo sapiens cytidine monophosphate N-acetylneuraminic acid synthetase (CMAS), mRNA [NM_018686]	GO:0005634(nucleus)|GO:0008781(N-acylneuraminate cytidylyltransferase activity)|GO:0009103(lipopolysaccharide biosynthetic process)|GO:0016740(transferase activity)	AAGATGCTATTGGGATAAGTTTATTAAAGAAAAGTGGTATTGAGGTGAGGCTAATCTCAG	NA	16868
41884	0.860489	0.663983	20	44	A_23_P18751	A_23_P18751	FALSE	NM_014058	NM_014058	28983	TMPRSS11E	transmembrane protease, serine 11E	Hs.201877	ENST00000226272	THC2477173	ref|NM_014058|ref|NM_001099662|gb|AF064819|ens|ENST00000226272	chr4:69025869-69025928	hs|4q13.2	Homo sapiens transmembrane protease, serine 11E (TMPRSS11E), mRNA [NM_014058]	GO:0004252(serine-type endopeptidase activity)|GO:0005576(extracellular region)|GO:0005886(plasma membrane)|GO:0005887(integral to plasma membrane)|GO:0006508(proteolysis)|GO:0008233(peptidase activity)	CCTGATGCATCCTATGAGTTTCAACCAGGTGATGTGATGTTTGTGACAGGATTTGGAGCA	NA	41884
37415	0.836661	0.662111	46	142	A_23_P360316	A_23_P360316	FALSE	NM_000149	NM_000149	2525	FUT3	fucosyltransferase 3 (galactoside 3(4)-L-fucosyltransferase, Lewis blood group)	Hs.169238		THC2471166	ref|NM_000149|ref|NM_001097639|ref|NM_001097640|ref|NM_001097641	chr19:5794151-5794092	hs|19p13.3	Homo sapiens fucosyltransferase 3 (galactoside 3(4)-L-fucosyltransferase, Lewis blood group) (FUT3), transcript variant 1, mRNA [NM_000149]	GO:0005624(membrane fraction)|GO:0005794(Golgi apparatus)|GO:0005975(carbohydrate metabolic process)|GO:0006486(protein amino acid glycosylation)|GO:0016020(membrane)|GO:0016021(integral to membrane)|GO:0016757(transferase activity, transferring glycosyl groups)|GO:0017060(3-galactosyl-N-acetylglucosaminide 4-alpha-L-fucosyltransferase activity)	CACCACTTATAGGGTACAGGTGGGATCGACTGTAAATGAGGACTTCTGGAACATTCCAAA	NA	37415
43633	0.825807	0.661348	10	115	A_23_P60296	A_23_P60296	FALSE	NM_012383	NM_012383	26578	OSTF1	osteoclast stimulating factor 1	Hs.494192	ENST00000346234	NP1187641	ref|NM_012383|gb|BC007459|ens|ENST00000346234|ens|ENST00000407819	chr9:76951495-76951554	hs|9q21.13	Homo sapiens osteoclast stimulating factor 1 (OSTF1), mRNA [NM_012383]	GO:0001503(ossification)|GO:0005622(intracellular)|GO:0005737(cytoplasm)|GO:0007165(signal transduction)|GO:0042802(identical protein binding)	GAGATCTAAAACTTCTGTTGCTTTTGCCATTCCAAAACTTTGTCTTTGCCAGAAAAGTGT	NA	43633
10109	0.854034	0.659487	207	14	A_23_P202199	A_23_P202199	FALSE	NM_014720	NM_014720	9748	SLK	STE20-like kinase (yeast)	Hs.591922	ENST00000369755	THC2482866	ref|NM_014720|ens|ENST00000369755|ens|ENST00000335753|gb|D86959	chr10:105775625-105775684	hs|10q25.1	Homo sapiens STE20-like kinase (yeast) (SLK), mRNA [NM_014720]	GO:0000166(nucleotide binding)|GO:0003677(DNA binding)|GO:0004518(nuclease activity)|GO:0004674(protein serine/threonine kinase activity)|GO:0005524(ATP binding)|GO:0005737(cytoplasm)|GO:0006289(nucleotide-excision repair)|GO:0006468(protein amino acid phosphorylation)|GO:0006915(apoptosis)|GO:0016740(transferase activity)	AGCAAAGATGAAGGGAAAACGAACTAAGACAGACGCTAGGCCATGTTGGCAAAGTAGCAT	NA	10109
22277	0.850602	0.659366	135	158	A_23_P24515	A_23_P24515	FALSE	NM_000019	NM_000019	38	ACAT1	acetyl-Coenzyme A acetyltransferase 1	Hs.232375	ENST00000265838	THC2464703	ref|NM_000019|ens|ENST00000265838|gb|AK312574|gb|D90228	chr11:107523219-107523278	hs|11q22.3	Homo sapiens acetyl-Coenzyme A acetyltransferase 1 (ACAT1), nuclear gene encoding mitochondrial protein, mRNA [NM_000019]	GO:0003824(catalytic activity)|GO:0003985(acetyl-CoA C-acetyltransferase activity)|GO:0005515(protein binding)|GO:0005739(mitochondrion)|GO:0005759(mitochondrial matrix)|GO:0008152(metabolic process)|GO:0016407(acetyltransferase activity)|GO:0016740(transferase activity)|GO:0030955(potassium ion binding)|GO:0046872(metal ion binding)	CAGGATTGTTGGTCATTTGACTCATGCCTTGAAGCAAGGAGAATACGGTCTTGCCAGTAT	NA	22277
7689	0.849575	0.655977	221	94	A_23_P250294	A_23_P250294	FALSE	NM_016006	NM_016006	51099	ABHD5	abhydrolase domain containing 5	Hs.19385	ENST00000013894	THC2464058	ref|NM_016006|ens|ENST00000013894|gb|AF151816|gb|BC021958	chr3:43735035-43735094	hs|3p21.33	Homo sapiens abhydrolase domain containing 5 (ABHD5), mRNA [NM_016006]	GO:0005515(protein binding)|GO:0005737(cytoplasm)|GO:0006629(lipid metabolic process)|GO:0007605(sensory perception of sound)|GO:0012511(monolayer-surrounded lipid storage body)	TGAAGCTCTGATGGGAAAACCTGGTGACTGATATAGTTGTTCAGCAATAATTCATAGTCT	NA	7689
9085	0.80615	0.655754	213	22	A_23_P14273	A_23_P14273	FALSE	NM_024071	NM_024071	79038	ZFYVE21	zinc finger, FYVE domain containing 21	Hs.592322	ENST00000311141	THC2461471	ref|NM_024071|gb|CR622229|ens|ENST00000311141|ens|ENST00000216602	chr14:103269550-103269609	hs|14q32.33	Homo sapiens zinc finger, FYVE domain containing 21 (ZFYVE21), mRNA [NM_024071]	GO:0008270(zinc ion binding)|GO:0046872(metal ion binding)	ACTTGCCTTAGCCTGTTTCACAGACTTGTCCACTTACCTTGTCACTAATTTGGGGCTTCT	NA	9085
9238	0.843189	0.65289	212	56	A_23_P41645	A_23_P41645	FALSE	NM_012081	NM_012081	22936	ELL2	elongation factor, RNA polymerase II, 2	Hs.192221	ENST00000237853	THC2462670	ref|NM_012081|ens|ENST00000237853|gb|BC028412|gb|BX538289	chr5:95248974-95248915	hs|5q15	Homo sapiens elongation factor, RNA polymerase II, 2 (ELL2), mRNA [NM_012081]	GO:0003702(RNA polymerase II transcription factor activity)|GO:0005634(nucleus)|GO:0006350(transcription)|GO:0006355(regulation of transcription, DNA-dependent)|GO:0006368(RNA elongation from RNA polymerase II promoter)|GO:0008023(transcription elongation factor complex)	TGTCTTTTCAAAGTGCTGCCAGTTGAAAAGGGAAGCATTATGTTTACAAATCTGTTTTGA	NA	9238
13239	0.851954	0.65185	189	43	A_24_P385280	A_24_P385280	FALSE	NM_000696	NM_000696	223	ALDH9A1	aldehyde dehydrogenase 9 family, member A1	Hs.2533	ENST00000271359	THC2470047	ref|NM_000696|ens|ENST00000271359|ens|ENST00000354775|gb|AK301767	chr1:163898659-163898600	hs|1q24.1	Homo sapiens aldehyde dehydrogenase 9 family, member A1 (ALDH9A1), mRNA [NM_000696]	GO:0004029(aldehyde dehydrogenase (NAD) activity)|GO:0005634(nucleus)|GO:0005737(cytoplasm)|GO:0005829(cytosol)|GO:0005856(cytoskeleton)|GO:0006081(cellular aldehyde metabolic process)|GO:0009437(carnitine metabolic process)|GO:0016491(oxidoreductase activity)|GO:0019145(aminobutyraldehyde dehydrogenase activity)|GO:0042136(neurotransmitter biosynthetic process)|GO:0042445(hormone metabolic proce…	CCAGTAACATACTTCTAGAGAACAGGAAAAGAGACTAGGATAATACATCTTCCACACATT	NA	13239
16036	0.876721	0.65132	172	60	A_24_P124957	A_24_P124957	FALSE	NM_004663	NM_004663	8766	RAB11A	RAB11A, member RAS oncogene family	Hs.321541	ENST00000261890	THC2571070	ref|NM_004663|ens|ENST00000261890|gb|CR407669|gb|AK311770	chr15:63957225-63957284	hs|15q22.31	Homo sapiens RAB11A, member RAS oncogene family (RAB11A), mRNA [NM_004663]	GO:0000166(nucleotide binding)|GO:0003924(GTPase activity)|GO:0005215(transporter activity)|GO:0005515(protein binding)|GO:0005525(GTP binding)|GO:0005768(endosome)|GO:0005802(trans-Golgi network)|GO:0005886(plasma membrane)|GO:0007264(small GTPase mediated signal transduction)|GO:0015031(protein transport)|GO:0019905(syntaxin binding)|GO:0048227(plasma membrane to endosome transport)|GO:0055038(…	AGCGATGGCTGAAAGAACTGAGAGATCATGCTGATAGTAACATTGTTATCATGCTTGTGG	NA	16036
10624	0.895209	0.651274	204	4	A_24_P398147	A_24_P398147	FALSE	NM_006393	NM_006393	10529	NEBL	nebulette	Hs.5025	ENST00000377187	THC2648627	ref|NM_006393|ref|NM_213569|ens|ENST00000377187|ens|ENST00000377122	chr10:21110603-21110544	hs|10p12.31	Homo sapiens nebulette (NEBL), transcript variant 1, mRNA [NM_006393]	GO:0003779(actin binding)|GO:0008270(zinc ion binding)|GO:0008307(structural constituent of muscle)|GO:0030832(regulation of actin filament length)	ACTTGGAAGAATCTTTGAGCAAATTTTCTCAGTTGTCTGTATGACTTCAGTATATTCCTG	NA	10624
2425	0.888516	0.647162	252	82	A_24_P206776	A_24_P206776	FALSE	NM_001885	NM_001885	1410	CRYAB	crystallin, alpha B	Hs.408767	ENST00000227251	THC2541391	ref|NM_001885|ens|ENST00000227251|gb|AK314029|gb|BT006770	chr11:111284845-111284786	hs|11q23.1	Homo sapiens crystallin, alpha B (CRYAB), mRNA [NM_001885]	GO:0005212(structural constituent of eye lens)|GO:0005515(protein binding)|GO:0005737(cytoplasm)|GO:0006457(protein folding)|GO:0006916(anti-apoptosis)|GO:0006936(muscle contraction)|GO:0007169(transmembrane receptor protein tyrosine kinase signaling pathway)|GO:0009408(response to heat)|GO:0032387(negative regulation of intracellular transport)	TGTAGACCCTCTCACCATTACTTCATCCCTGTCATCTGATGGGGTCCTCACTGTGAATGG	NA	2425
27090	0.913712	0.646498	107	52	A_23_P76488	A_23_P76488	FALSE	NM_001423	NM_001423	2012	EMP1	epithelial membrane protein 1	Hs.713606	ENST00000396301	THC2465394	ref|NM_001423|ens|ENST00000396301|ens|ENST00000256951|gb|CR608144	chr12:13260829-13260888	hs|12p13.1	Homo sapiens epithelial membrane protein 1 (EMP1), mRNA [NM_001423]	GO:0005624(membrane fraction)|GO:0007275(multicellular organismal development)|GO:0008283(cell proliferation)|GO:0008544(epidermis development)|GO:0016020(membrane)|GO:0016021(integral to membrane)|GO:0016049(cell growth)	CATGTAATTTGCATTACTCTGGTGGATTGTTCTAGTACTGTATTGGGCTTCTTCGTTAAT	NA	27090
21201	0.811329	0.644295	142	99	A_24_P932887	A_24_P932887	FALSE		AK097227	90853	SPOCD1	SPOC domain containing 1	Hs.62604		THC2476580	gb|AK097227|gb|AK096192|gb|AK095829|thc|THC2476580	chr1:32033464-32033405	hs|1p35.2	Homo sapiens cDNA FLJ39908 fis, clone SPLEN2017620. [AK097227]	GO:0006350(transcription)	TGGAGGTGGCTGATAAGAGTAGAGTTTCAAAATCTCTTTAAACCTTCCTAAAGCAATGAT	NA	21201
5135	0.850577	0.642702	236	102	A_23_P436353	A_23_P436353	FALSE	NM_001040001	NM_001040001	4301	MLLT4	myeloid/lymphoid or mixed-lineage leukemia (trithorax homolog, Drosophila); translocated to, 4	Hs.644024	ENST00000341575	THC2554046	ref|NM_001040001|ens|ENST00000341575|ens|ENST00000366806|ens|ENST00000392112	chr6:168115351-168115410	hs|6q27	Homo sapiens myeloid/lymphoid or mixed-lineage leukemia (trithorax homolog, Drosophila); translocated to, 4 (MLLT4), transcript variant 1, mRNA [NM_001040001]	GO:0003674(molecular_function)|GO:0005515(protein binding)|GO:0005575(cellular_component)|GO:0005911(cell-cell junction)|GO:0007155(cell adhesion)|GO:0007165(signal transduction)|GO:0007267(cell-cell signaling)|GO:0008022(protein C-terminus binding)|GO:0008150(biological_process)	CTATGAGAAAACATCAAAACTGCTGTAGTTTTCCATTTCTACTGTATTTCAGTTGCAACC	NA	5135
21492	0.842456	0.641635	140	28	A_32_P218355	A_32_P218355	FALSE	XM_001716725	XM_001716725	100128918	LOC100128918	hypothetical protein LOC100128918	Hs.710148	ENST00000341865	THC2608413	ens|ENST00000341865|gb|AK074567|gb|XM_001718466|ref|XM_001716725	chr6:42178616-42178557	hs|6p21.1	Uncharacterized protein C6orf132 [Source:UniProtKB/Swiss-Prot;Acc:Q5T0Z8] [ENST00000341865]		GGCCAGGTCTCATATGGGATTTGGAGAAGGCATTTTTCCTAACACTGATACTACAAGTCA	NA	21492
27363	0.925345	0.640093	106	15	A_23_P65674	A_23_P65674	FALSE	NM_014547	NM_014547	29766	TMOD3	tropomodulin 3 (ubiquitous)	Hs.4998	ENST00000308580	THC2462612	ref|NM_014547|ens|ENST00000308580|gb|AK312569|gb|AF177171	chr15:49979677-49979736	hs|15q21.2	Homo sapiens tropomodulin 3 (ubiquitous) (TMOD3), mRNA [NM_014547]	GO:0003779(actin binding)|GO:0005523(tropomyosin binding)|GO:0005737(cytoplasm)|GO:0005856(cytoskeleton)	TTGAAGAGCTTAAATGTGGAGTCCAACTTTATCACGGGAGTTGGGATTCTGGCACTGATT	NA	27363
40470	0.803796	0.640083	28	152	A_23_P138426	A_23_P138426	FALSE	NM_001080491	NM_001080491	9712	USP6NL	USP6 N-terminal like	Hs.498661	ENST00000277575	THC2472622	ref|NM_001080491|gb|BC042943|ens|ENST00000277575|ens|ENST00000379237	chr10:11544204-11544145	hs|10p14	Homo sapiens USP6 N-terminal like (USP6NL), mRNA [NM_001080491]	GO:0003674(molecular_function)|GO:0005096(GTPase activator activity)|GO:0005097(Rab GTPase activator activity)|GO:0005575(cellular_component)|GO:0005622(intracellular)|GO:0008150(biological_process)|GO:0032313(regulation of Rab GTPase activity)	AGGGATGCACGCACAGTGGTAATTTATTACTCAGTTCCGGTTATGTTTTTCTCCAAAACC	NA	40470
2426	0.90452	0.636819	252	80	A_23_P41674	A_23_P41674	FALSE	NM_152407	NM_152407	134266	GRPEL2	GrpE-like 2, mitochondrial (E. coli)	Hs.511816	ENST00000329271	THC2630620	ref|NM_152407|ens|ENST00000329271|gb|AK294005|gb|AL832325	chr5:148711058-148711117	hs|5q33.1	Homo sapiens GrpE-like 2, mitochondrial (E. coli) (GRPEL2), nuclear gene encoding mitochondrial protein, mRNA [NM_152407]	GO:0000774(adenyl-nucleotide exchange factor activity)|GO:0005739(mitochondrion)|GO:0005743(mitochondrial inner membrane)|GO:0005759(mitochondrial matrix)|GO:0006457(protein folding)|GO:0042803(protein homodimerization activity)|GO:0051082(unfolded protein binding)|GO:0051087(chaperone binding)	ATGTTCTCCCAGAGCGCAGTCACCTATGTTTCTTTTATTTATTAAACTAGGTTTGTATTG	NA	2426
12226	0.910075	0.636135	195	29	A_23_P210330	A_23_P210330	FALSE	NM_014181	NM_014181	29094	HSPC159	galectin-related protein	Hs.372208	ENST00000238875	THC2601441	ref|NM_014181|ens|ENST00000238875|ens|ENST00000409537|gb|CR593568	chr2:64541823-64541882	hs|2p14	Homo sapiens galectin-related protein (HSPC159), mRNA [NM_014181]	GO:0005529(sugar binding)|GO:0005622(intracellular)	AGGGAGCCCTGTTTGCCTTGAGATAAACGGCCTTGGCATTTTCTGGCATTAATGTAGAAA	NA	12226
31450	0.878121	0.635201	82	1	A_24_P112984	A_24_P112984	FALSE	NM_016025	NM_016025	51108	METTL9	methyltransferase like 9	Hs.279583		THC2611194	ref|NM_016025|ref|NM_001077180|gb|AK075237|gb|AF151839	chr16:21574132-21574191	hs|16p12.2	Homo sapiens methyltransferase like 9 (METTL9), transcript variant 1, mRNA [NM_016025]		GTTTTCAGAAAAGCTGGTTTTGTTATCGAAGCTTTCACCAGACTACCATACCTGTGTGAA	NA	31450
30468	0.842099	0.633472	87	96	A_24_P165423	A_24_P165423	FALSE	NM_052960	NM_052960	116362	RBP7	retinol binding protein 7, cellular	Hs.422688	ENST00000400902	THC2473978	ref|NM_052960|ens|ENST00000400902|ens|ENST00000377192|ens|ENST00000294435	chr1:9990900-9998466	hs|1p36.22	Homo sapiens retinol binding protein 7, cellular (RBP7), mRNA [NM_052960]	GO:0005215(transporter activity)|GO:0005501(retinoid binding)|GO:0005737(cytoplasm)|GO:0006810(transport)|GO:0008289(lipid binding)|GO:0016918(retinal binding)|GO:0019841(retinol binding)	AAGGAGACAAACTCCACCTGGAAATGTTCTGTGAAGGTCAAGTGTGCAAACAGACATTCC	NA	30468
18043	0.920004	0.633354	160	126	A_23_P55584	A_23_P55584	FALSE	NM_003831	NM_003831	8780	RIOK3	RIO kinase 3 (yeast)	Hs.709365	ENST00000339486	THC2485503	ref|NM_003831|gb|BC039729|ens|ENST00000339486|gb|AK057292	chr18:19315384-19315443	hs|18q11.2	Homo sapiens RIO kinase 3 (yeast) (RIOK3), mRNA [NM_003831]	GO:0000166(nucleotide binding)|GO:0004674(protein serine/threonine kinase activity)|GO:0005515(protein binding)|GO:0005524(ATP binding)|GO:0005634(nucleus)|GO:0005737(cytoplasm)|GO:0006468(protein amino acid phosphorylation)|GO:0007059(chromosome segregation)|GO:0016301(kinase activity)|GO:0016740(transferase activity)	CCAGATGTGTGGAATTTTTAGCTCAGCATTGAGAGAATAAAATGTCACTACCTCTCATCT	NA	18043
6552	0.856469	0.629675	228	157	A_23_P23296	A_23_P23296	FALSE	NM_000299	NM_000299	5317	PKP1	plakophilin 1 (ectodermal dysplasia/skin fragility syndrome)	Hs.497350	ENST00000263946	THC2473440	ref|NM_000299|ref|NM_001005337|ens|ENST00000263946|ens|ENST00000367324	chr1:199564539-199564598	hs|1q32.1	Homo sapiens plakophilin 1 (ectodermal dysplasia/skin fragility syndrome) (PKP1), transcript variant 1b, mRNA [NM_000299]	GO:0004871(signal transducer activity)|GO:0005515(protein binding)|GO:0005634(nucleus)|GO:0005882(intermediate filament)|GO:0007155(cell adhesion)|GO:0007165(signal transduction)|GO:0007275(multicellular organismal development)|GO:0019215(intermediate filament binding)|GO:0030054(cell junction)|GO:0030057(desmosome)|GO:0030280(structural constituent of epidermis)	AACCTTAGCTGGGGCCAACAGCCTCAGGAACTTCACCTCCCGATTCTAAGAAGAGACTGT	NA	6552
5029	0.844018	0.629479	237	143	A_24_P472055	A_24_P472055	FALSE		AK027134	54941	RNF125	ring finger protein 125	Hs.633703		THC2613558	gb|AK027134|thc|THC2613558|thc|THC2745585	chr6:042202255-042202196	hs|6p21.1	Homo sapiens cDNA: FLJ23481 fis, clone KAIA03003. [AK027134]	GO:0005515(protein binding)|GO:0005622(intracellular)|GO:0006511(ubiquitin-dependent protein catabolic process)|GO:0006955(immune response)|GO:0008270(zinc ion binding)|GO:0016874(ligase activity)|GO:0046872(metal ion binding)	GGTTAATTAGATTCTCTCCTATCACTTACCCTCAGCACACATACCCAGATTCATAGCAGT	NA	5029
21494	0.919737	0.628664	140	24	A_23_P154894	A_23_P154894	FALSE	NM_000100	NM_000100	1476	CSTB	cystatin B (stefin B)	Hs.695	ENST00000291568	THC2503761	ref|NM_000100|ens|ENST00000291568|gb|L03558|gb|BC010532	chr21:44018543-44018484	hs|21q22.3	Homo sapiens cystatin B (stefin B) (CSTB), mRNA [NM_000100]	GO:0002020(protease binding)|GO:0004869(cysteine-type endopeptidase inhibitor activity)|GO:0005515(protein binding)|GO:0005622(intracellular)|GO:0005634(nucleus)|GO:0005737(cytoplasm)|GO:0008344(adult locomotory behavior)|GO:0010466(negative regulation of peptidase activity)	AAAGCCAAGCATGATGAGCTGACCTATTTCTGATCCTGACTTTGGACAAGGCCCTTCAGC	NA	21494
18818	0.913425	0.627736	156	105	A_24_P419250	A_24_P419250	FALSE	NM_170692	NM_170692	9462	RASAL2	RAS protein activator like 2	Hs.715627	ENST00000263528	THC2491929	ref|NM_170692|ref|NM_004841|gb|BC110611|ens|ENST00000263528	chr1:176677377-176678463	hs|1q25.2	Homo sapiens RAS protein activator like 2 (RASAL2), transcript variant 2, mRNA [NM_170692]	GO:0005099(Ras GTPase activator activity)|GO:0005622(intracellular)|GO:0007165(signal transduction)|GO:0051056(regulation of small GTPase mediated signal transduction)	ACCTTCGCAGGACAGTTCAACCTAATAAGGACAATTGCAGGCGAGCTGAAAATGTTCTTC	NA	18818
13419	0.85356	0.627403	188	23	A_23_P11644	A_23_P11644	FALSE	NM_006945	NM_006945	6703	SPRR2D	small proline-rich protein 2D	Hs.505327	ENST00000368756		ref|NM_006945|ens|ENST00000368756|ens|ENST00000368757|ens|ENST00000368758	chr1:151279036-151278977	hs|1q21.3	Homo sapiens small proline-rich protein 2D (SPRR2D), mRNA [NM_006945]	GO:0001533(cornified envelope)|GO:0005737(cytoplasm)|GO:0008544(epidermis development)|GO:0030216(keratinocyte differentiation)|GO:0031424(keratinization)	TGTCCAGGTGGAGCTAAGAAAAGGAAGTCCTCAGCTGTGCCAGCTCCCAGAGCTTCGGAA	NA	13419
23429	0.831524	0.627035	129	63	A_23_P55688	A_23_P55688	FALSE	NM_017879	NM_017879	55659	ZNF416	zinc finger protein 416	Hs.247711	ENST00000196489	THC2475300	ref|NM_017879|gb|BC000130|ens|ENST00000196489|thc|THC2475300	chr19:62774884-62774825	hs|19q13.43	Homo sapiens zinc finger protein 416 (ZNF416), mRNA [NM_017879]	GO:0003677(DNA binding)|GO:0005622(intracellular)|GO:0005634(nucleus)|GO:0006350(transcription)|GO:0006355(regulation of transcription, DNA-dependent)|GO:0008270(zinc ion binding)|GO:0046872(metal ion binding)	TGGAAGGCTTCCCTTCATGGAAATTCTTGTTTTCACACAACACTTGGTAGTTTTTCCAGC	NA	23429
33261	0.810112	0.627004	71	119	A_23_P17345	A_23_P17345	FALSE	NM_005461	NM_005461	9935	MAFB	v-maf musculoaponeurotic fibrosarcoma oncogene homolog B (avian)	Hs.712609	ENST00000373313	THC2469086	ref|NM_005461|ens|ENST00000373313|gb|CR611755|gb|AF134157	chr20:38748283-38748224	hs|20q12	Homo sapiens v-maf musculoaponeurotic fibrosarcoma oncogene homolog B (avian) (MAFB), mRNA [NM_005461]	GO:0003700(transcription factor activity)|GO:0005634(nucleus)|GO:0005667(transcription factor complex)|GO:0005737(cytoplasm)|GO:0007379(segment specification)|GO:0007423(sensory organ development)|GO:0007585(respiratory gaseous exchange)|GO:0008134(transcription factor binding)|GO:0021571(rhombomere 5 development)|GO:0021572(rhombomere 6 development)|GO:0035284(brain segmentation)|GO:0042472(inne…	ATTTTTAAGTTCCCATTTGAAATTGCTGGCGCTGCTGGCCGGATGCATTTTTGAGTTTGT	NA	33261
25156	0.804957	0.623989	119	9	A_23_P11025	A_23_P11025	FALSE	NM_007150	NM_007150	7739	ZNF185	zinc finger protein 185 (LIM domain)	Hs.16622	ENST00000370268	THC2462439	ref|NM_007150|gb|AK095258|gb|BX537525|ens|ENST00000370268	chrX:151892288-151892347	hs|Xq28	Homo sapiens zinc finger protein 185 (LIM domain) (ZNF185), mRNA [NM_007150]	GO:0005634(nucleus)|GO:0005737(cytoplasm)|GO:0005886(plasma membrane)|GO:0008270(zinc ion binding)|GO:0046872(metal ion binding)	ACTAACACACAGGCACTCAATGAATGAGTGAAGGAAATAAAAGTCACCCCGTTGGTGAGA	NA	25156
25506	0.860296	0.623697	116	160	A_23_P255672	A_23_P255672	FALSE	NM_032432	NM_032432	84448	ABLIM2	actin binding LIM protein family, member 2	Hs.233404		NP1277327	ref|NM_032432|ref|NM_001130083|ref|NM_001130084|ref|NM_001130085	chr4:8018035-8017976	hs|4p16.1	Homo sapiens actin binding LIM protein family, member 2 (ABLIM2), transcript variant 6, mRNA [NM_032432]	GO:0003779(actin binding)|GO:0005737(cytoplasm)|GO:0007010(cytoskeleton organization)|GO:0008270(zinc ion binding)|GO:0015629(actin cytoskeleton)|GO:0046872(metal ion binding)	AACTGGAAACCCCCATTTCTCATTAGTGCAATGTCATATCTGATCCCAGGAAGCCTGGAA	NA	25506
32548	0.832498	0.623145	75	16	A_23_P42116	A_23_P42116	FALSE	NM_005155	NM_005155	9374	PPT2	palmitoyl-protein thioesterase 2	Hs.635690	ENST00000361568	THC2587585	ref|NM_005155|ref|NM_138717|ens|ENST00000361568|ens|ENST00000383152	chr6:32239251-32239310	hs|6p21.32	Homo sapiens palmitoyl-protein thioesterase 2 (PPT2), transcript variant 1, mRNA [NM_005155]	GO:0005615(extracellular space)|GO:0005764(lysosome)|GO:0006464(protein modification process)|GO:0007259(JAK-STAT cascade)|GO:0007399(nervous system development)|GO:0007420(brain development)|GO:0007568(aging)|GO:0008474(palmitoyl-(protein) hydrolase activity)|GO:0009925(basal plasma membrane)|GO:0016787(hydrolase activity)|GO:0048661(positive regulation of smooth muscle cell proliferation)|GO:00…	TTGGGGAATATCTGTGGCCTATGAGGCCCATCTCAGGTTTGGGGATCCCCCAGTCCCTAT	NA	32548
2563	0.843746	0.622888	251	146	A_23_P72487	A_23_P72487	FALSE	NM_175569	NM_175569	7499	XG	Xg blood group	Hs.179675	ENST00000381174	NP1464729	ref|NM_175569|ref|NM_001141920|gb|BC100767|ens|ENST00000381174	chrX:2725397-2739395	hs|Xp22.33	Homo sapiens Xg blood group (XG), transcript variant 1, mRNA [NM_175569]	GO:0003674(molecular_function)|GO:0008150(biological_process)|GO:0016020(membrane)|GO:0016021(integral to membrane)	GCACGGTGGAGATCACCATTCAACGTATGGCAATCCAGAAGGCAATATGGTAGCAAAAAT	NA	2563
8032	0.924464	0.622834	219	88	A_23_P106145	A_23_P106145	FALSE	NM_014584	NM_014584	30001	ERO1L	ERO1-like (S. cerevisiae)	Hs.592304	ENST00000359133	THC2549878	ref|NM_014584|ens|ENST00000359133|ens|ENST00000395686|gb|BC008674	chr14:52182886-52182740	hs|14q22.1	Homo sapiens ERO1-like (S. cerevisiae) (ERO1L), mRNA [NM_014584]	GO:0005515(protein binding)|GO:0005624(membrane fraction)|GO:0005783(endoplasmic reticulum)|GO:0005789(endoplasmic reticulum membrane)|GO:0005792(microsome)|GO:0006464(protein modification process)|GO:0006467(protein thiol-disulfide exchange)|GO:0006810(transport)|GO:0009055(electron carrier activity)|GO:0009266(response to temperature stimulus)|GO:0016020(membrane)|GO:0016491(oxidoreductase acti…	ATTGTGTTGGTTGTTTTAAATGTCGTCTGTGGGGAAAGCTTCAGACTCAGGGTTTGGGCA	NA	8032
14348	0.864204	0.621287	182	36	A_23_P140115	A_23_P140115	FALSE	NM_015994	NM_015994	51382	ATP6V1D	ATPase, H+ transporting, lysosomal 34kDa, V1 subunit D	Hs.272630	ENST00000216442	THC2588420	ref|NM_015994|gb|AK001155|ens|ENST00000216442|gb|AK315784	chr14:66879844-66876932	hs|14q23.3	Homo sapiens ATPase, H+ transporting, lysosomal 34kDa, V1 subunit D (ATP6V1D), mRNA [NM_015994]	GO:0006811(ion transport)|GO:0015986(ATP synthesis coupled proton transport)|GO:0015992(proton transport)|GO:0033178(proton-transporting two-sector ATPase complex, catalytic domain)|GO:0042626(ATPase activity, coupled to transmembrane movement of substances)|GO:0046961(proton-transporting ATPase activity, rotational mechanism)	ATGTCATCATTCCCCGGATTGAACGTACTCTTGCTTATATCATCACAGAGCTGGATGAGA	NA	14348
11575	0.809702	0.619114	198	142	A_23_P87732	A_23_P87732	FALSE	NM_018082	NM_018082	55703	POLR3B	polymerase (RNA) III (DNA directed) polypeptide B	Hs.62696	ENST00000228347	THC2603737	ref|NM_018082|ens|ENST00000228347|gb|AK092031|gb|AX747324	chr12:105427822-105427881	hs|12q23.3	Homo sapiens polymerase (RNA) III (DNA directed) polypeptide B (POLR3B), mRNA [NM_018082]	GO:0003677(DNA binding)|GO:0003899(DNA-directed RNA polymerase activity)|GO:0005634(nucleus)|GO:0006350(transcription)|GO:0008270(zinc ion binding)|GO:0016740(transferase activity)|GO:0016779(nucleotidyltransferase activity)|GO:0032549(ribonucleoside binding)|GO:0046872(metal ion binding)	GCTAACCATATTCAAGATTCTTCTGAAACTTGGAGGATGTAAAGAATCCATTTGATTTGG	NA	11575
1249	0.841398	0.613503	259	54	A_23_P103486	A_23_P103486	FALSE	NM_000775	NM_000775	1573	CYP2J2	cytochrome P450, family 2, subfamily J, polypeptide 2	Hs.152096	ENST00000371204	THC2601685	ref|NM_000775|ens|ENST00000371204|gb|CR614399|gb|CR600649	chr1:60131867-60131808	hs|1p32.1	Homo sapiens cytochrome P450, family 2, subfamily J, polypeptide 2 (CYP2J2), mRNA [NM_000775]	GO:0005506(iron ion binding)|GO:0005783(endoplasmic reticulum)|GO:0005789(endoplasmic reticulum membrane)|GO:0005792(microsome)|GO:0006690(icosanoid metabolic process)|GO:0008016(regulation of heart contraction)|GO:0008392(arachidonic acid epoxygenase activity)|GO:0009055(electron carrier activity)|GO:0016020(membrane)|GO:0020037(heme binding)|GO:0046872(metal ion binding)|GO:0050381(unspecific m…	CACGTGTTCTGAAACCACTGGTGTCTGCTCAGATGTGTTGGGACAAAATGAAAGTGACTT	NA	1249
24674	0.868204	0.612698	121	124	A_32_P57292	A_32_P57292	FALSE	NM_198511	NM_198511	347404	LANCL3	LanC lantibiotic synthetase component C-like 3 (bacterial)	Hs.521932	ENST00000378619	THC2480432	ref|NM_198511|ens|ENST00000378619|ens|ENST00000378621|gb|AK124915	chrX:37420036-37420095	hs|Xp21.1	Homo sapiens LanC lantibiotic synthetase component C-like 3 (bacterial) (LANCL3), mRNA [NM_198511]	GO:0003824(catalytic activity)	AGGCAGTTTCCACATAAGCCACATTCAATGGTATCGCAACCATGAGCCTTAACATTGCCA	NA	24674
42543	0.878405	0.61188	16	86	A_23_P164089	A_23_P164089	FALSE	NM_057178	NM_057178	117584	RFFL	ring finger and FYVE-like domain containing 1	Hs.13680	ENST00000315249		ref|NM_057178|ref|NM_001017368|ens|ENST00000315249|ens|ENST00000394597	chr17:30360383-30360324	hs|17q12	Homo sapiens ring finger and FYVE-like domain containing 1 (RFFL), transcript variant 1, mRNA [NM_057178]	GO:0005515(protein binding)|GO:0005737(cytoplasm)|GO:0006511(ubiquitin-dependent protein catabolic process)|GO:0006886(intracellular protein transport)|GO:0006915(apoptosis)|GO:0008270(zinc ion binding)|GO:0016020(membrane)|GO:0016023(cytoplasmic membrane-bounded vesicle)|GO:0016874(ligase activity)|GO:0046872(metal ion binding)	TGGATGTGAATTGTTACTTCAAGTGGCTTTTATTAAGATTTTCTCAGACTTACTTGGAGG	NA	42543
20617	0.804633	0.611444	145	78	A_23_P360167	A_23_P360167	FALSE	NM_006400	NM_006400	10540	DCTN2	dynactin 2 (p50)	Hs.289123	ENST00000354743	NP1180946	ref|NM_006400|gb|BC000718|ens|ENST00000354743|gb|CR608534	chr12:56210629-56210570	hs|12q13.3	Homo sapiens dynactin 2 (p50) (DCTN2), mRNA [NM_006400]	GO:0000776(kinetochore)|GO:0003774(motor activity)|GO:0005515(protein binding)|GO:0005737(cytoplasm)|GO:0005813(centrosome)|GO:0005856(cytoskeleton)|GO:0005869(dynactin complex)|GO:0005874(microtubule)|GO:0007017(microtubule-based process)|GO:0007067(mitosis)|GO:0008283(cell proliferation)|GO:0016020(membrane)|GO:0030286(dynein complex)|GO:0030426(growth cone)	ACACTGGGGGCAAGGGTTCTTCTTGCATGTGGGGTTTATACCCCTCCCCTGATGAATACA	NA	20617
40086	0.826115	0.607565	31	69	A_23_P52480	A_23_P52480	FALSE	NM_000772	NM_000772	1562	CYP2C18	cytochrome P450, family 2, subfamily C, polypeptide 18	Hs.511872	ENST00000285979	THC2476988	ref|NM_000772|ref|NM_001128925|ens|ENST00000285979|ens|ENST00000339022	chr10:96485387-96485446	hs|10q23.33	Homo sapiens cytochrome P450, family 2, subfamily C, polypeptide 18 (CYP2C18), transcript variant 1, mRNA [NM_000772]	GO:0004497(monooxygenase activity)|GO:0005506(iron ion binding)|GO:0005783(endoplasmic reticulum)|GO:0005789(endoplasmic reticulum membrane)|GO:0005792(microsome)|GO:0009055(electron carrier activity)|GO:0016020(membrane)|GO:0019825(oxygen binding)|GO:0020037(heme binding)|GO:0046872(metal ion binding)|GO:0050381(unspecific monooxygenase activity)|GO:0055114(oxidation reduction)	GCTATTCTCCATACTCTGTATCACTTGTATTGACCACCACATATGCTAATACCTATCTAC	NA	40086
36516	0.860425	0.607502	52	69	A_23_P115091	A_23_P115091	FALSE	NM_020387	NM_020387	57111	RAB25	RAB25, member RAS oncogene family	Hs.632469	ENST00000361084	THC2668047	ref|NM_020387|gb|BC009831|ens|ENST00000361084|gb|EU831992	chr1:154304759-154304818	hs|1q22	Homo sapiens RAB25, member RAS oncogene family (RAB25), mRNA [NM_020387]	GO:0000166(nucleotide binding)|GO:0005525(GTP binding)|GO:0005737(cytoplasm)|GO:0005886(plasma membrane)|GO:0007264(small GTPase mediated signal transduction)|GO:0015031(protein transport)|GO:0042802(identical protein binding)	GATGGCTGAAGGAGCTCTATGACCATGCTGAAGCCACGATCGTCGTCATGCTCGTGGGTA	NA	36516
30429	0.828776	0.607489	88	3	A_23_P257753	A_23_P257753	FALSE	NM_022780	NM_022780	64795	RMND5A	required for meiotic nuclear division 5 homolog A (S. cerevisiae)	Hs.75277	ENST00000283632	THC2788188	ref|NM_022780|gb|BC012165|ens|ENST00000283632|gb|AK303113	chr2:86854652-86854711	hs|2p11.2	Homo sapiens required for meiotic nuclear division 5 homolog A (S. cerevisiae) (RMND5A), mRNA [NM_022780]		CAGCAGGCTGCGTGTTTAAGAATTTCATTGTTTAACTGGCTGGTGTGAGAAGTCTTCCGT	NA	30429
18244	0.817948	0.594739	159	64	A_23_P203150	A_23_P203150	FALSE		CR613669	84000	TMPRSS13	transmembrane protease, serine 13	Hs.266308		THC2477460	gb|CR613669|gb|CR596543|gb|AK027798|thc|THC2477460	chr11:117284478-117284419	hs|11q23.3	full-length cDNA clone CS0DI041YM07 of Placenta Cot 25-normalized of Homo sapiens (human). [CR613669]	GO:0004252(serine-type endopeptidase activity)|GO:0005044(scavenger receptor activity)|GO:0006508(proteolysis)|GO:0008233(peptidase activity)|GO:0016020(membrane)|GO:0016021(integral to membrane)	CTCGCACTTGTCAGCATCTGTCAACTCATATCCGGGCCCCAAAGCTTCTGCAGGGCAGAA	NA	18244
19649	0.842678	0.59333	151	143	A_23_P65031	A_23_P65031	FALSE	NM_001037494	NM_001037494	8655	DYNLL1	dynein, light chain, LC8-type 1	Hs.5120	ENST00000242577	THC2514623	ref|NM_001037494|ref|NM_001037495|ref|NM_003746|ens|ENST00000242577	chr12:119420475-119420534	hs|12q24.31	Homo sapiens dynein, light chain, LC8-type 1 (DYNLL1), transcript variant 1, mRNA [NM_001037494]	GO:0003777(microtubule motor activity)|GO:0005624(membrane fraction)|GO:0005737(cytoplasm)|GO:0005829(cytosol)|GO:0005856(cytoskeleton)|GO:0005868(cytoplasmic dynein complex)|GO:0005874(microtubule)|GO:0005886(plasma membrane)|GO:0007017(microtubule-based process)|GO:0007292(female gamete generation)|GO:0008022(protein C-terminus binding)|GO:0008633(activation of pro-apoptotic gene products)|GO:0…	AAATTTTCAGCCTTGCTAAGGGAACATCTCGATGTTTGAACCTTTGTTGTGTTTTGTACA	NA	19649
18021	0.900209	0.593299	160	170	A_23_P205828	A_23_P205828	FALSE	NM_003257	NM_003257	7082	TJP1	tight junction protein 1 (zona occludens 1)	Hs.716406		THC2498988	ref|NM_003257|ref|NM_175610|gb|L14837|gb|CR749235	chr15:27781176-27781117	hs|15q13.1	Homo sapiens tight junction protein 1 (zona occludens 1) (TJP1), transcript variant 1, mRNA [NM_003257]	GO:0005515(protein binding)|GO:0005737(cytoplasm)|GO:0005886(plasma membrane)|GO:0005913(cell-cell adherens junction)|GO:0005923(tight junction)|GO:0007043(cell-cell junction assembly)|GO:0016323(basolateral plasma membrane)|GO:0030054(cell junction)	AAACCTGGCAAAACAAGTGTCTTCCCGGAGATCCAAATTATCTCGTTGGAGCAAACTGTG	NA	18021
26561	0.802667	0.592932	110	90	A_23_P43150	A_23_P43150	FALSE	NM_001017926	NM_001017926	11244	ZHX1	zinc fingers and homeoboxes 1	Hs.612084	ENST00000297857	THC2488962	ref|NM_001017926|ref|NM_007222|ens|ENST00000297857|ens|ENST00000395571	chr8:124329881-124329860	hs|8q24.13	Homo sapiens zinc fingers and homeoboxes 1 (ZHX1), transcript variant 1, mRNA [NM_001017926]	GO:0003700(transcription factor activity)|GO:0005515(protein binding)|GO:0005622(intracellular)|GO:0005634(nucleus)|GO:0008270(zinc ion binding)|GO:0043565(sequence-specific DNA binding)|GO:0045892(negative regulation of transcription, DNA-dependent)|GO:0046872(metal ion binding)	TTTGTAAAGACTGGTGCTGTTCATTCATATTGGGAAGACCCTTTCTTTTGTGACCATAGG	NA	26561
28957	0.873601	0.591677	96	58	A_23_P149259	A_23_P149259	FALSE	NM_032323	NM_032323	84283	TMEM79	transmembrane protein 79	Hs.347408	ENST00000361292	THC2463724	ref|NM_032323|gb|CR591803|gb|AK056816|ens|ENST00000361292	chr1:154528497-154528556	hs|1q22	Homo sapiens transmembrane protein 79 (TMEM79), mRNA [NM_032323]	GO:0016020(membrane)|GO:0016021(integral to membrane)	ATCACATCAAATGGGACTGTGGTGTTTGGTGAAAACCTTCCTGAGGATCTGGATTCAGGA	NA	28957
10645	0.849887	0.591617	204	131	A_23_P310068	A_23_P310068	FALSE	NM_001009894	NM_001009894	91298	C12orf29	chromosome 12 open reading frame 29	Hs.591009	ENST00000332476	THC2647930	ref|NM_001009894|gb|BX648026|ens|ENST00000332476|ens|ENST00000356891	chr12:86963567-86963626	hs|12q21.32	Homo sapiens chromosome 12 open reading frame 29 (C12orf29), mRNA [NM_001009894]		CTGGTACTAAAACATCATCCTGATGATTCTGGACTTTTGGAAATTAGTGCAGTGCCACTT	NA	10645
11771	0.808555	0.58397	197	90	A_23_P24332	A_23_P24332	FALSE	NM_145650	NM_145650	143662	MUC15	mucin 15, cell surface associated	Hs.407152	ENST00000303642	THC2488202	ref|NM_145650|ref|NM_001135091|ref|NM_001135092|ens|ENST00000303642	chr11:26539099-26539040	hs|11p14.2	Homo sapiens mucin 15, cell surface associated (MUC15), transcript variant 2, mRNA [NM_145650]	GO:0005576(extracellular region)|GO:0005886(plasma membrane)|GO:0016021(integral to membrane)	ACTGTCACGTGGATTTTGTCAAGGAGAATCATAAAAGCAGGAGACCAGTAGCAGAAATGT	NA	11771
29331	0.816044	0.583383	94	159	A_23_P138635	A_23_P138635	FALSE	NM_004052	NM_004052	664	BNIP3	BCL2/adenovirus E1B 19kDa interacting protein 3	Hs.144873		THC2513792	ref|NM_004052|gb|CR626676|gb|AF002697|gb|AK130264	chr10:133631360-133631301	hs|10q26.3	Homo sapiens BCL2/adenovirus E1B 19kDa interacting protein 3 (BNIP3), nuclear gene encoding mitochondrial protein, mRNA [NM_004052]	GO:0001666(response to hypoxia)|GO:0005634(nucleus)|GO:0005635(nuclear envelope)|GO:0005654(nucleoplasm)|GO:0005737(cytoplasm)|GO:0005739(mitochondrion)|GO:0006309(DNA fragmentation during apoptosis)|GO:0006338(chromatin remodeling)|GO:0006800(oxygen and reactive oxygen species metabolic process)|GO:0006916(anti-apoptosis)|GO:0006917(induction of apoptosis)|GO:0008219(cell death)|GO:0008634(negat…	TTCTGCTGAAGGCACCTACTCAGTATCTTTTCCTCTTTATCACTCTGCATTGGTGAATTT	NA	29331
22040	0.839013	0.582741	137	121	A_24_P273253	A_24_P273253	FALSE	NM_138420	NM_138420	113146	AHNAK2	AHNAK nucleoprotein 2	Hs.441783	ENST00000333244	THC2600970	ref|NM_138420|gb|BC090889|ens|ENST00000333244|gb|BC144467	chr14:104475657-104475598	hs|14q32.33	Homo sapiens AHNAK nucleoprotein 2 (AHNAK2), mRNA [NM_138420]	GO:0005515(protein binding)|GO:0005634(nucleus)|GO:0005737(cytoplasm)|GO:0031424(keratinization)	CTTCAAGAAGAAACAATCACGTTTTTTGATGCCCGAGAAAGTTTCTCCCCTGAAGAGAAG	NA	22040
19847	0.883563	0.58042	150	87	A_23_P365785	A_23_P365785	FALSE	NM_014552	NM_014552	29841	GRHL1	grainyhead-like 1 (Drosophila)	Hs.418493	ENST00000324883	NP1074907	ref|NM_014552|ref|NM_198182|gb|BC067521|ens|ENST00000324883	chr2:10058182-10058241	hs|2p25.1	Homo sapiens grainyhead-like 1 (Drosophila) (GRHL1), transcript variant 1, mRNA [NM_014552]	GO:0003677(DNA binding)|GO:0005634(nucleus)|GO:0005730(nucleolus)|GO:0005737(cytoplasm)|GO:0005794(Golgi apparatus)|GO:0006350(transcription)|GO:0006355(regulation of transcription, DNA-dependent)|GO:0007275(multicellular organismal development)	AACATGGACGACAACATTGTGAAGCATTACTCCAATGAGGACACCTTCCAGCTGCAGATT	NA	19847
19869	0.838885	0.577783	150	43	A_23_P434352	A_23_P434352	FALSE	NM_001750	NM_001750	831	CAST	calpastatin	Hs.436186		THC2478131	ref|NM_001750|ref|NM_001042441|ref|NM_001042442|ref|NM_173063	chr5:96134173-96134232	hs|5q15	Homo sapiens calpastatin (CAST), transcript variant 1, mRNA [NM_001750]	GO:0005515(protein binding)|GO:0030161(calpain inhibitor activity)	ATTGTTCTGGGTGATTTCTAGAATGGTTTTTGTTGAGTCTCTGAACATCCTAAATATTGG	NA	19869
39818	0.832775	0.573037	32	96	A_23_P124619	A_23_P124619	FALSE	NM_020672	NM_020672	57402	S100A14	S100 calcium binding protein A14	Hs.288998	ENST00000344616	THC2461637	ref|NM_020672|ens|ENST00000344616|ens|ENST00000368702|ens|ENST00000368701	chr1:151853689-151853630	hs|1q21.3	Homo sapiens S100 calcium binding protein A14 (S100A14), mRNA [NM_020672]	GO:0005509(calcium ion binding)|GO:0005737(cytoplasm)	AGCTGGGCTATGGGAAATGATTTGAATAATGGAGCTGGGAATATGGCTGGATATCTGGTA	NA	39818
734	0.874359	0.5695	262	64	A_23_P366936	A_23_P366936	FALSE	NM_173086	NM_173086	286887	KRT6C	keratin 6C	Hs.709234	ENST00000252250	THC2518576	ref|NM_173086|ens|ENST00000252250|gb|AK313239|gb|BC130583	chr12:51150591-51149918	hs|12q13.13	Homo sapiens keratin 6C (KRT6C), mRNA [NM_173086]	GO:0005198(structural molecule activity)|GO:0007010(cytoskeleton organization)|GO:0045095(keratin filament)	AGGCTGAGATCTGAGATCGACCATGTCAAGAAGCAGTGTGCCAGCCTGCAGGCTGCCATT	NA	734
37515	0.805119	0.567136	46	111	A_23_P39602	A_23_P39602	FALSE	NM_147233	NM_147233	8648	NCOA1	nuclear receptor coactivator 1	Hs.596314	ENST00000407230	NP1079192	ref|NM_147233|ref|NM_003743|ref|NM_147223|ens|ENST00000407230	chr2:24834409-24834468	hs|2p23.3	Homo sapiens nuclear receptor coactivator 1 (NCOA1), transcript variant 3, mRNA [NM_147233]	GO:0003713(transcription coactivator activity)|GO:0004402(histone acetyltransferase activity)|GO:0004871(signal transducer activity)|GO:0005634(nucleus)|GO:0007165(signal transduction)|GO:0008415(acyltransferase activity)|GO:0016740(transferase activity)|GO:0030521(androgen receptor signaling pathway)|GO:0030528(transcription regulator activity)|GO:0035257(nuclear hormone receptor binding)|GO:004…	GAGCATCACCGTTTCCATGGCAGGTGGAAATACGAATGTTCAGAACATGAACCCAATGAT	NA	37515
11476	0.803539	0.565992	199	169	A_23_P432598	A_23_P432598	FALSE	NM_152284	NM_152284	92421	CHMP4C	chromatin modifying protein 4C	Hs.183861	ENST00000297265	THC2474855	ref|NM_152284|ens|ENST00000297265|gb|BC014321|gb|AK000049	chr8:82833453-82833512	hs|8q21.13	Homo sapiens chromatin modifying protein 4C (CHMP4C), mRNA [NM_152284]	GO:0005737(cytoplasm)|GO:0015031(protein transport)	GTGTTTTAAGCCTCCTAAGTAAAAGTAAAAAAGGAGTCATGTGCATACATAGAATCAGTG	NA	11476
23200	0.802386	0.562442	130	12	A_23_P23048	A_23_P23048	FALSE	NM_002965	NM_002965	6280	S100A9	S100 calcium binding protein A9	Hs.112405	ENST00000368738	THC2593706	ref|NM_002965|gb|BC047681|ens|ENST00000368738|gb|CR542224	chr1:151597498-151599767	hs|1q21.3	Homo sapiens S100 calcium binding protein A9 (S100A9), mRNA [NM_002965]	GO:0004871(signal transducer activity)|GO:0005509(calcium ion binding)|GO:0005515(protein binding)|GO:0005634(nucleus)|GO:0005730(nucleolus)|GO:0005737(cytoplasm)|GO:0006954(inflammatory response)|GO:0007267(cell-cell signaling)|GO:0030595(leukocyte chemotaxis)|GO:0031532(actin cytoskeleton reorganization)|GO:0045113(regulation of integrin biosynthetic process)	GAGCTGGTGCGAAAAGATCTGCAAAATTTTCTCAAGAAGGAGAATAAGAATGAAAAGGTC	NA	23200
5106	0.805161	0.55727	236	160	A_23_P161399	A_23_P161399	FALSE	NM_130439	NM_130439	4601	MXI1	MAX interactor 1	Hs.716483		THC2479767	ref|NM_130439|ref|NM_005962|ref|NM_001008541|gb|BC035128	chr10:112035935-112035991	hs|10q25.2	Homo sapiens MAX interactor 1 (MXI1), transcript variant 2, mRNA [NM_130439]	GO:0003677(DNA binding)|GO:0003714(transcription corepressor activity)|GO:0005634(nucleus)|GO:0006355(regulation of transcription, DNA-dependent)|GO:0008285(negative regulation of cell proliferation)|GO:0030528(transcription regulator activity)|GO:0042994(cytoplasmic sequestering of transcription factor)|GO:0045449(regulation of transcription)	AGTTAAGTTCAGCACTTGTCTCATTTTAATGTAAAGATTTGCTTCCATTTTCCTACAGGC	NA	5106
4279	0.827573	0.55704	241	114	A_23_P207537	A_23_P207537	FALSE	NM_007026	NM_007026	11072	DUSP14	dual specificity phosphatase 14	Hs.91448	ENST00000292964	THC2760252	ref|NM_007026|gb|CR617844|ens|ENST00000292964|ens|ENST00000394386	chr17:32947351-32947410	hs|17q12	Homo sapiens dual specificity phosphatase 14 (DUSP14), mRNA [NM_007026]	GO:0004725(protein tyrosine phosphatase activity)|GO:0006470(protein amino acid dephosphorylation)|GO:0008138(protein tyrosine/serine/threonine phosphatase activity)|GO:0016787(hydrolase activity)	GTTTAATAAACTGGTTCTGCTCTCTTCTGAATCTCATGCCTTTGGCACCTTGGTAGGTGC	NA	4279
25892	0.888567	0.556848	114	68	A_24_P232049	A_24_P232049	FALSE	NM_014504	NM_014504	27342	RABGEF1	RAB guanine nucleotide exchange factor (GEF) 1	Hs.530053	ENST00000380828	THC2576390	ref|NM_014504|ens|ENST00000380828|ens|ENST00000284957|ens|ENST00000380827	chr7:65911577-65911636	hs|7q11.21	Homo sapiens RAB guanine nucleotide exchange factor (GEF) 1 (RABGEF1), mRNA [NM_014504]	GO:0003677(DNA binding)|GO:0005515(protein binding)|GO:0005737(cytoplasm)|GO:0005769(early endosome)|GO:0006511(ubiquitin-dependent protein catabolic process)|GO:0006897(endocytosis)|GO:0008270(zinc ion binding)|GO:0015031(protein transport)|GO:0046872(metal ion binding)|GO:0055037(recycling endosome)	TCAAGACATCGTTGAGAAATACCCACTGGAAATTAAGCCTCCGAATCAACCGTTAGCAGC	NA	25892
12042	0.880488	0.555639	196	57	A_23_P65618	A_23_P65618	FALSE	NM_000359	NM_000359	7051	TGM1	transglutaminase 1 (K polypeptide epidermal type I, protein-glutamine-gamma-glutamyltransferase)	Hs.508950	ENST00000206765	THC2471665	ref|NM_000359|ens|ENST00000206765|gb|AK301652|gb|AK315819	chr14:23788350-23788291	hs|14q12	Homo sapiens transglutaminase 1 (K polypeptide epidermal type I, protein-glutamine-gamma-glutamyltransferase) (TGM1), mRNA [NM_000359]	GO:0001533(cornified envelope)|GO:0003810(protein-glutamine gamma-glutamyltransferase activity)|GO:0005509(calcium ion binding)|GO:0005515(protein binding)|GO:0005913(cell-cell adherens junction)|GO:0006464(protein modification process)|GO:0008415(acyltransferase activity)|GO:0009887(organ morphogenesis)|GO:0016020(membrane)|GO:0016740(transferase activity)|GO:0018149(peptide cross-linking)|GO:00…	CAGGAGCAATGGGACTGGAGTCAGATGAGCAAGGACATTGCCCCAAGATAGGGGCACACT	NA	12042
15620	0.803607	0.552211	175	41	A_24_P331704	A_24_P331704	FALSE	NM_182507	NM_182507	144501	KRT80	keratin 80	Hs.140978	ENST00000313234	THC2473687	ref|NM_182507|ref|NM_001081492|gb|BC065180|ens|ENST00000313234	chr12:50849811-50849752	hs|12q13.13	Homo sapiens keratin 80 (KRT80), transcript variant 1, mRNA [NM_182507]	GO:0005198(structural molecule activity)|GO:0045095(keratin filament)	CCAAGGGAGCAAATCCTCAGTGGGGATACAAGACATATAAAGTATATATTATTTTTTCAT	NA	15620
14999	0.839442	0.548912	178	94	A_32_P18258	A_32_P18258	FALSE	NM_006755	NM_006755	6888	TALDO1	transaldolase 1	Hs.438678	ENST00000319006	THC2596774	ref|NM_006755|gb|BC009680|ens|ENST00000319006|gb|CR599118	chr11:754914-754973	hs|11p15.5	Homo sapiens transaldolase 1 (TALDO1), mRNA [NM_006755]	GO:0004801(transaldolase activity)|GO:0005515(protein binding)|GO:0005737(cytoplasm)|GO:0005829(cytosol)|GO:0005975(carbohydrate metabolic process)|GO:0006098(pentose-phosphate shunt)|GO:0008152(metabolic process)|GO:0016740(transferase activity)	GATGAATCTTGCGTTTTTTACAAATCGGAGCAGGGACAGATCATAGATTTCTGATTTTAT	NA	14999
3349	0.817606	0.544633	247	103	A_23_P94501	A_23_P94501	FALSE	NM_000700	NM_000700	301	ANXA1	annexin A1	Hs.494173	ENST00000257497	THC2563662	ref|NM_000700|ens|ENST00000257497|ens|ENST00000376912|ens|ENST00000376911	chr9:74974822-74974881	hs|9q21.13	Homo sapiens annexin A1 (ANXA1), mRNA [NM_000700]	GO:0001533(cornified envelope)|GO:0004859(phospholipase inhibitor activity)|GO:0005102(receptor binding)|GO:0005198(structural molecule activity)|GO:0005509(calcium ion binding)|GO:0005515(protein binding)|GO:0005544(calcium-dependent phospholipid binding)|GO:0005634(nucleus)|GO:0005737(cytoplasm)|GO:0005886(plasma membrane)|GO:0005929(cilium)|GO:0006629(lipid metabolic process)|GO:0006916(anti-a…	GGCTCTTTGTGGAGGAAACTAAACATTCCCTTGATGGTCTCAAGCTATGATCAGAAGACT	NA	3349
29470	0.808247	0.542056	93	52	A_32_P16258	A_32_P16258	FALSE		AK023791	23233	EXOC6B	exocyst complex component 6B	Hs.303454	ENST00000410112	THC2463373	gb|AK023791|ens|ENST00000410112|gb|BC029921|thc|THC2463373	chr2:72257331-72257272	hs|2p13.3	Homo sapiens cDNA FLJ13729 fis, clone PLACE3000121, weakly similar to VESICULAR TRAFFIC CONTROL PROTEIN SEC15. [AK023791]	GO:0000145(exocyst)|GO:0006904(vesicle docking during exocytosis)|GO:0015031(protein transport)	TAGTAATATAGGCTGCTTGCATCATTTTAACATTCATAGGGAAAATCTCTTTGAGCAGGC	NA	29470
23606	0.822715	0.538538	128	49	A_23_P102242	A_23_P102242	FALSE	NM_022826	NM_022826	64844	2021-03-07	membrane-associated ring finger (C3HC4) 7	Hs.529272	ENST00000409175	THC2462640	ref|NM_022826|ens|ENST00000409175|ens|ENST00000409591|ens|ENST00000259050	chr2:160332067-160332126	hs|2q24.2	Homo sapiens membrane-associated ring finger (C3HC4) 7 (MARCH7), mRNA [NM_022826]	GO:0006511(ubiquitin-dependent protein catabolic process)|GO:0008270(zinc ion binding)|GO:0016874(ligase activity)|GO:0046872(metal ion binding)	GGAGACCATAACAGGACATTTGATATTGCCTAACTTCATATAAGACAGATGGATGATCTG	NA	23606
4660	0.80214	0.531031	239	32	A_23_P129903	A_23_P129903	FALSE	NM_001037330	NM_001037330	147166	TRIM16L	tripartite motif-containing 16-like	Hs.164324	ENST00000402781	THC2466189	ref|NM_001037330|ref|NM_006470|gb|BC053514|ens|ENST00000402781	chr17:18579628-18579687	hs|17p11.2	Homo sapiens tripartite motif-containing 16-like (TRIM16L), mRNA [NM_001037330]	GO:0005737(cytoplasm)	ACATTCTCCAGCTGCTCTCTTTTGCTCCATATGGTGCTGTTCTCTATGTGTTTGCAGTAA	NA	4660
25643	0.812928	0.524832	116	55	A_23_P129956	A_23_P129956	FALSE	NM_004090	NM_004090	1845	DUSP3	dual specificity phosphatase 3	Hs.181046	ENST00000226004	THC2467164	ref|NM_004090|gb|BC008286|ens|ENST00000226004|gb|AK226170	chr17:39199733-39199674	hs|17q21.31	Homo sapiens dual specificity phosphatase 3 (DUSP3), mRNA [NM_004090]	GO:0004725(protein tyrosine phosphatase activity)|GO:0005654(nucleoplasm)|GO:0006470(protein amino acid dephosphorylation)|GO:0008138(protein tyrosine/serine/threonine phosphatase activity)|GO:0016787(hydrolase activity)|GO:0016791(phosphatase activity)	ATTAGAGCGCCAAATGGTTTTCTTCTCAATCTTAAAGCAGTATACCTTTCCACAGGCTCG	NA	25643
1342	0.807973	0.522838	259	37	A_32_P157945	A_32_P157945	FALSE	NM_004415	NM_004415	1832	DSP	desmoplakin	Hs.519873	ENST00000379802	THC2490571	ref|NM_004415|ref|NM_001008844|ens|ENST00000379802|gb|M77830	chr6:7531581-7531640	hs|6p24.3	Homo sapiens desmoplakin (DSP), transcript variant 1, mRNA [NM_004415]	GO:0001533(cornified envelope)|GO:0005200(structural constituent of cytoskeleton)|GO:0005737(cytoplasm)|GO:0008544(epidermis development)|GO:0018149(peptide cross-linking)|GO:0030054(cell junction)|GO:0030216(keratinocyte differentiation)|GO:0030674(protein binding, bridging)	AACCAAGCATTTTGGAATGAGTCTCCTTTAGTTTCAGAGTGTGGATTGTATAACCCATAT	NA	1342
21886	0.8497	0.519317	138	89	A_23_P87653	A_23_P87653	FALSE	NM_005554	NM_005554	3853	KRT6A	keratin 6A	Hs.700779	ENST00000330722	THC2576517	ref|NM_005554|ref|NM_005555|ens|ENST00000330722|ens|ENST00000252252	chr12:51168391-51167995	hs|12q13.13	Homo sapiens keratin 6A (KRT6A), mRNA [NM_005554]	GO:0005200(structural constituent of cytoskeleton)|GO:0005515(protein binding)|GO:0005575(cellular_component)|GO:0007398(ectoderm development)|GO:0008284(positive regulation of cell proliferation)|GO:0030154(cell differentiation)|GO:0045095(keratin filament)	GTGAGGAGTGCAGGCTGAATGGCGAAGGCGTTGGACAAGTCAACATCTCTGTGGTGCAGT	NA	21886
5043	0.85037	0.517551	237	115	A_23_P48747	A_23_P48747	FALSE	NM_138452	NM_138452	115817	DHRS1	dehydrogenase/reductase (SDR family) member 1	Hs.348350	ENST00000396813	THC2541977	ref|NM_138452|ref|NM_001136050|ens|ENST00000396813|ens|ENST00000288111	chr14:23830611-23830216	hs|14q12	Homo sapiens dehydrogenase/reductase (SDR family) member 1 (DHRS1), transcript variant 2, mRNA [NM_138452]	GO:0005488(binding)|GO:0005634(nucleus)|GO:0005737(cytoplasm)|GO:0005743(mitochondrial inner membrane)|GO:0005783(endoplasmic reticulum)|GO:0005794(Golgi apparatus)|GO:0016491(oxidoreductase activity)|GO:0055114(oxidation reduction)	TTGGCAACAGATCCCAATATCCTGAGCCTGAGTGGTAAGGTGCTGCCATCCTGTGACCTT	NA	5043
4461	0.837438	0.509039	240	90	A_23_P426292	A_23_P426292	FALSE	NM_001315	NM_001315	1432	MAPK14	mitogen-activated protein kinase 14	Hs.588289	ENST00000229794	THC2482131	ref|NM_001315|ref|NM_139012|ref|NM_139014|ens|ENST00000229794	chr6:36186401-36186460	hs|6p21.31	Homo sapiens mitogen-activated protein kinase 14 (MAPK14), transcript variant 1, mRNA [NM_001315]	GO:0000166(nucleotide binding)|GO:0004674(protein serine/threonine kinase activity)|GO:0004707(MAP kinase activity)|GO:0004708(MAP kinase kinase activity)|GO:0005515(protein binding)|GO:0005524(ATP binding)|GO:0005634(nucleus)|GO:0005654(nucleoplasm)|GO:0005737(cytoplasm)|GO:0005829(cytosol)|GO:0006468(protein amino acid phosphorylation)|GO:0006928(cell motion)|GO:0006935(chemotaxis)|GO:0006950(r…	GAATGAGGGAAATTGCTATTTTATTTGTATTCATGAACTTGGCTGTAATCAGTTATGCCG	NA	4461
45013	0.838307	0.507176	2	75	A_23_P48988	A_23_P48988	FALSE	NM_003027	NM_003027	6457	SH3GL3	SH3-domain GRB2-like 3	Hs.270055		NP517918	ref|NM_003027|gb|BC042864|gb|AF036270|gb|BC035598	chr15:82078098-82078157	hs|15q25.2	Homo sapiens SH3-domain GRB2-like 3 (SH3GL3), mRNA [NM_003027]	GO:0005515(protein binding)|GO:0005737(cytoplasm)|GO:0005768(endosome)|GO:0006897(endocytosis)|GO:0007165(signal transduction)|GO:0007417(central nervous system development)|GO:0008289(lipid binding)|GO:0016020(membrane)|GO:0031901(early endosome membrane)|GO:0042802(identical protein binding)	TGTGCTCTCAGTGCGGTGTTCTGTGACATCCTTTGCTCTCTGACCAACTTAATGACTTTT	NA	45013
27571	0.835466	0.499741	104	110	A_23_P12292	A_23_P12292	FALSE	NM_023938	NM_023938	79098	C1orf116	chromosome 1 open reading frame 116	Hs.32417	ENST00000359470	THC2472321	ref|NM_023938|ref|NM_001083924|ens|ENST00000359470|gb|BC000765	chr1:205261790-205261731	hs|1q32.1	Homo sapiens chromosome 1 open reading frame 116 (C1orf116), transcript variant 1, mRNA [NM_023938]	GO:0004872(receptor activity)|GO:0005737(cytoplasm)	ATTCAGTGTTGTGCCATTGAGTTCCCATGTGGATCATTCTGAAGGTGATCTCCACAAGAG	NA	27571
22747	0.872909	0.498049	133	67	A_24_P379750	A_24_P379750	FALSE	NM_002357	NM_002357	4084	MXD1	MAX dimerization protein 1	Hs.468908	ENST00000264444	THC2673609	ref|NM_002357|ens|ENST00000264444|ens|ENST00000410000|gb|BC098396	chr2:70023388-70023447	hs|2p14	Homo sapiens MAX dimerization protein 1 (MXD1), mRNA [NM_002357]	GO:0003700(transcription factor activity)|GO:0003714(transcription corepressor activity)|GO:0005515(protein binding)|GO:0005634(nucleus)|GO:0005737(cytoplasm)|GO:0005739(mitochondrion)|GO:0006355(regulation of transcription, DNA-dependent)|GO:0007275(multicellular organismal development)|GO:0008283(cell proliferation)	TCCAGATGTTTCTTTATGTAAATATGACGCCAATGTAAATCCTGTGTCAAGATCATAGAG	NA	22747
28521	0.828025	0.490568	99	79	A_23_P147918	A_23_P147918	FALSE	NM_080388	NM_080388	140576	S100A16	S100 calcium binding protein A16	Hs.515714	ENST00000368703	THC2592525	ref|NM_080388|ens|ENST00000368703|ens|ENST00000368706|ens|ENST00000368705	chr1:151846358-151846299	hs|1q21.3	Homo sapiens S100 calcium binding protein A16 (S100A16), mRNA [NM_080388]	GO:0005509(calcium ion binding)	TGTTCAGTCTCATCTAACCTTCCAATGTCTGATGTTCCTGCCAAATTCCTGCCTGATTCT	NA	28521
463	0.811045	0.483822	264	95	A_23_P137434	A_23_P137434	FALSE	NM_014372	NM_014372	26994	RNF11	ring finger protein 11	Hs.309641	ENST00000242719	THC2468920	ref|NM_014372|ens|ENST00000242719|gb|AB024703|gb|BC020964	chr1:51511181-51511240	hs|1p32.3	Homo sapiens ring finger protein 11 (RNF11), mRNA [NM_014372]	GO:0000151(ubiquitin ligase complex)|GO:0003677(DNA binding)|GO:0005515(protein binding)|GO:0008270(zinc ion binding)|GO:0042787(protein ubiquitination during ubiquitin-dependent protein catabolic process)|GO:0046872(metal ion binding)	TGTAGTATCCATATGTTGCTTAAATTTCCTTATGAGCCCCATGATGGAAAGACTTAAAGA	NA	463
24329	0.802637	0.473486	123	134	A_23_P111621	A_23_P111621	FALSE	NM_005685	NM_005685	9569	GTF2IRD1	GTF2I repeat domain containing 1	Hs.647056	ENST00000265755	THC2463573	ref|NM_005685|ref|NM_016328|gb|AY648295|ens|ENST00000265755	chr7:73654767-73654826	hs|7q11.23	Homo sapiens GTF2I repeat domain containing 1 (GTF2IRD1), transcript variant 2, mRNA [NM_005685]	GO:0003705(RNA polymerase II transcription factor activity, enhancer binding)|GO:0005515(protein binding)|GO:0005634(nucleus)|GO:0006350(transcription)|GO:0006355(regulation of transcription, DNA-dependent)|GO:0007275(multicellular organismal development)	TCGGATATGTATCGATGCCTTTTAGTTTTTCCAATGATTTTTACACTATATTCCTGCCAC	NA	24329
14330	0.826763	0.46999	182	72	A_24_P659113	A_24_P659113	FALSE	NM_152523	NM_152523	151195	CCNYL1	cyclin Y-like 1	Hs.471234	ENST00000295414	THC2471373	ref|NM_152523|ref|NM_001142300|gb|BC067253|ens|ENST00000295414	chr2:208327369-208327428	hs|2q33.3	Homo sapiens cyclin Y-like 1 (CCNYL1), transcript variant 2, mRNA [NM_152523]		GAACTATAAATGGTGCTTCTCATTTTCTGATAATTTTTCTCTTGCTAAATAAATGTATTA	NA	14330
41281	0.806454	0.461141	24	59	A_24_P294124	A_24_P294124	FALSE	NM_014755	NM_014755	9792	SERTAD2	SERTA domain containing 2	Hs.591569	ENST00000313349	THC2632008	ref|NM_014755|ens|ENST00000313349|gb|D50917|thc|THC2632008	chr2:64712664-64712605	hs|2p14	Homo sapiens SERTA domain containing 2 (SERTAD2), mRNA [NM_014755]	GO:0003713(transcription coactivator activity)|GO:0005515(protein binding)|GO:0005634(nucleus)|GO:0005737(cytoplasm)|GO:0030308(negative regulation of cell growth)|GO:0045893(positive regulation of transcription, DNA-dependent)	AAGAATGAGTCTGAATGGTTCTTGAAAATTAGCCAGGATCAAATGCTATTGCAGACAAAG	NA	41281
8319	0.815595	0.399847	218	23	A_24_P649624	A_24_P649624	FALSE	NM_183416	NM_183416	23095	KIF1B	kinesin family member 1B	Hs.97858		THC2572414	ref|NM_183416|gb|BC063684|thc|THC2572414	chr1:10290911-10290970	hs|1p36.22	Homo sapiens kinesin family member 1B (KIF1B), transcript variant 2, mRNA [NM_183416]	GO:0000166(nucleotide binding)|GO:0003777(microtubule motor activity)|GO:0005515(protein binding)|GO:0005524(ATP binding)|GO:0005737(cytoplasm)|GO:0005739(mitochondrion)|GO:0005856(cytoskeleton)|GO:0005874(microtubule)|GO:0005875(microtubule associated complex)|GO:0007018(microtubule-based movement)|GO:0007270(nerve-nerve synaptic transmission)|GO:0007274(neuromuscular synaptic transmission)|GO:0…	CTGTTAGAGCCAAAATTGTGATGAGCAATACTGATAATTGTCCAGTTTATGTCATCTTTC	NA	8319
