# Supplementary material for: FNDC3B and BPGM Are Involved in Human Papillomavirus-Mediated Carcinogenesis of Cervical Cancer
Source: Front Oncol. 2021 Dec 16;11:783868. doi: 10.3389/fonc.2021.783868 (PMC8716600; doi:10.3389/fonc.2021.783868)
Supplement: Supplementary file 1 [file Presentation_1.zip › Supporting Table S4.xlsx]

## Sheet: Sheet1
The key genes in M1	The key genes in M7
ACTL6A	AHNAK2
ALG1L	AIF1L
ANLN	ALOX15B
ANP32E	AMOTL2
ASPM	ANKRD37
ATAD2	ARNTL2
ATP13A3	B4GALT1
C1orf112	BACE1
CCDC50	BLNK
CDC45	BMS1
CDK1	BORCS6
CENPN	BPGM
CENPQ	C1orf116
CENPW	CA12
CHAF1B	CEACAM19
CKS1B	CGNL1
ECT2	CNFN
FADS1	CRYM
FNDC3B	CSNK1A1
FTL	DSP
GPCPD1	ERO1A
HLTF	ESR1
HMGN2	EXPH5
HMGN2P46	FAM162A
KBTBD12	FAM3D
KIF23	FGFR2
LIN9	FLG
MAGEF1	FOSL2
MCM2	GREB1
MCM6	GRPEL2
MET	H1F0
MGME1	HACD2
MMP1	HOPX
MSH6	HOXA13
NCAPG2	KIF1B
NEDD4L	KLK10
NEK2	KLK11
NUF2	KLK13
NUP107	KRT6A
OCIAD2	KRT6B
PCNA	KRT6C
PDS5B	LYNX1
PPT1	MAL2
PRC1	ME1
PRTFDC1	METRNL
RFC4	MFSD1
RPL39L	MIR99AHG
SAT1	NLRX1
SDC4	OVOL1
SMC4	PAIP2B
SPAG5	PDCD4
SYCP2	PDCD6IP
TCAM1P	PERP
TENT5A	PITPNA
TPX2	PLD1
TUBB	PPP1R3C
TYMS	PRDX6
UBE2C	PRSS2
UBE2T	RAB3D
UHRF1	RANBP9
VMP1	RIOK3
WDHD1	RNF11
WDR66	SLC39A2
	SPNS2
	SPON1
	TALDO1
	THBS1
	TP53I3
	TRIM29
	TSC22D2
	TST
	TUBB2A
	TUBB6
	VSIG10L
	WDR26
	WNK1
	WNT4
	YOD1
